# Supplementary material for: Do G4 ligands induce mitochondrial dysfunction without ROS induction
Source: iScience. 2026 May 22;29(6):116036. doi: 10.1016/j.isci.2026.116036 (PMC13224012; doi:10.1016/j.isci.2026.116036)
Supplement: Table S3. Correlation of mtROS and MMP in HPFC and HeLa, related to — Figure 5 [file mmc2.zip › mmc2.csv]

Correlation of mt(ROS) and MMP in HPFC and HeLa
#1
HPFC	Group
Correlation of mtROS and MMP-#1	Control		Pt-ttpy-1μM		360A-1μM		Phen-DC3-1μM		Pt-ttpy-10μM		360A-10μM		Phen-DC3-10μM		Cispt-10μM
	Pearson r		Pearson r		Pearson r		Pearson r		Pearson r		Pearson r		Pearson r		Pearson r
	r	0.8397	r	0.8589	r	0.7845	r	0.8424	r	0.8052	r	0.8037	r	0.8028	r	0.4612
	95% confidence interval	0.8099 to 0.8652	95% confidence interval	0.8365 to 0.8784	95% confidence interval	0.7519 to 0.8133	95% confidence interval	0.8176 to 0.8641	95% confidence interval	0.7727 to 0.8335	95% confidence interval	0.7722 to 0.8313	95% confidence interval	0.7745 to 0.8279	95% confidence interval	0.3857 to 0.5305
	R squared	0.7052	R squared	0.7377	R squared	0.6155	R squared	0.7097	R squared	0.6484	R squared	0.646	R squared	0.6445	R squared	0.2127
	P value		P value		P value		P value		P value		P value		P value		P value
	P (two-tailed)	<0.0001	P (two-tailed)	<0.0001	P (two-tailed)	<0.0001	P (two-tailed)	<0.0001	P (two-tailed)	<0.0001	P (two-tailed)	<0.0001	P (two-tailed)	<0.0001	P (two-tailed)	<0.0001
	P value summary	****	P value summary	****	P value summary	****	P value summary	****	P value summary	****	P value summary	****	P value summary	****	P value summary	****
	Significant? (alpha = 0.05)	Yes	Significant? (alpha = 0.05)	Yes	Significant? (alpha = 0.05)	Yes	Significant? (alpha = 0.05)	Yes	Significant? (alpha = 0.05)	Yes	Significant? (alpha = 0.05)	Yes	Significant? (alpha = 0.05)	Yes	Significant? (alpha = 0.05)	Yes
	Number of XY Pairs	442	Number of XY Pairs	608	Number of XY Pairs	608	Number of XY Pairs	603	Number of XY Pairs	520	Number of XY Pairs	556	Number of XY Pairs	688	Number of XY Pairs	456
HeLa
Correlation of mtROS and MMP-#1	Control		Pt-ttpy-1μM		360A-1μM		Phen-DC3-1μM		Pt-ttpy-10μM		360A-10μM		Phen-DC3-10μM		Cispt-10μM
	Pearson r		Pearson r		Pearson r		Pearson r		Pearson r		Pearson r		Pearson r		Pearson r
	r	0.7348	r	0.6276	r	0.7623	r	0.4558	r	0.674	r	0.6094	r	0.519	r	0.3523
	95% confidence interval	0.6735 to 0.7860	95% confidence interval	0.4498 to 0.7576	95% confidence interval	0.6951 to 0.8164	95% confidence interval	0.3168 to 0.5757	95% confidence interval	0.6219 to 0.7201	95% confidence interval	0.5393 to 0.6712	95% confidence interval	0.4340 to 0.5948	95% confidence interval	0.2452 to 0.4509
	R squared	0.5399	R squared	0.3939	R squared	0.5812	R squared	0.2078	R squared	0.4542	R squared	0.3714	R squared	0.2693	R squared	0.1241
	P value		P value		P value		P value		P value		P value		P value		P value
	P (two-tailed)	<0.0001	P (two-tailed)	<0.0001	P (two-tailed)	<0.0001	P (two-tailed)	<0.0001	P (two-tailed)	<0.0001	P (two-tailed)	<0.0001	P (two-tailed)	<0.0001	P (two-tailed)	<0.0001
	P value summary	****	P value summary	****	P value summary	****	P value summary	****	P value summary	****	P value summary	****	P value summary	****	P value summary	****
	Significant? (alpha = 0.05)	Yes	Significant? (alpha = 0.05)	Yes	Significant? (alpha = 0.05)	Yes	Significant? (alpha = 0.05)	Yes	Significant? (alpha = 0.05)	Yes	Significant? (alpha = 0.05)	Yes	Significant? (alpha = 0.05)	Yes	Significant? (alpha = 0.05)	Yes
	Number of XY Pairs	262	Number of XY Pairs	63	Number of XY Pairs	188	Number of XY Pairs	146	Number of XY Pairs	478	Number of XY Pairs	352	Number of XY Pairs	320	Number of XY Pairs	280
HPFC	Group
Correlation of ROS and MMP-#1	Control		Pt-ttpy-1μM		360A-1μM		Phen-DC3-1μM		Pt-ttpy-10μM		360A-10μM		Phen-DC3-10μM		Cispt-10μM
	Pearson r		Pearson r		Pearson r		Pearson r		Pearson r		Pearson r		Pearson r		Pearson r
	r	0.5595	r	0.452	r	0.5599	r	0.5928	r	0.4454	r	0.5724	r	0.5693	r	0.2346
	95% confidence interval	0.4914 to 0.6208	95% confidence interval	0.3844 to 0.5149	95% confidence interval	0.5008 to 0.6138	95% confidence interval	0.5372 to 0.6432	95% confidence interval	0.3713 to 0.5139	95% confidence interval	0.5128 to 0.6265	95% confidence interval	0.5157 to 0.6185	95% confidence interval	0.1408 to 0.3243
	R squared	0.313	R squared	0.2043	R squared	0.3135	R squared	0.3514	R squared	0.1984	R squared	0.3277	R squared	0.3241	R squared	0.05505
	P value		P value		P value		P value		P value		P value		P value		P value
	P (two-tailed)	<0.0001	P (two-tailed)	<0.0001	P (two-tailed)	<0.0001	P (two-tailed)	<0.0001	P (two-tailed)	<0.0001	P (two-tailed)	<0.0001	P (two-tailed)	<0.0001	P (two-tailed)	<0.0001
	P value summary	****	P value summary	****	P value summary	****	P value summary	****	P value summary	****	P value summary	****	P value summary	****	P value summary	****
	Significant? (alpha = 0.05)	Yes	Significant? (alpha = 0.05)	Yes	Significant? (alpha = 0.05)	Yes	Significant? (alpha = 0.05)	Yes	Significant? (alpha = 0.05)	Yes	Significant? (alpha = 0.05)	Yes	Significant? (alpha = 0.05)	Yes	Significant? (alpha = 0.05)	Yes
	Number of XY Pairs	436	Number of XY Pairs	573	Number of XY Pairs	570	Number of XY Pairs	578	Number of XY Pairs	488	Number of XY Pairs	540	Number of XY Pairs	666	Number of XY Pairs	408
HeLa
Correlation of ROS and MMP-#1	Control		Pt-ttpy-1μM		360A-1μM		Phen-DC3-1μM		Pt-ttpy-10μM		360A-10μM		Phen-DC3-10μM		Cispt-10μM
	Pearson r		Pearson r		Pearson r		Pearson r		Pearson r		Pearson r		Pearson r		Pearson r
	r	0.2118	r	0.3664	r	0.1156	r	-0.257	r	0.458	r	0.01028	r	-0.04757	r	0.08494
	95% confidence interval	0.09305 to 0.3247	95% confidence interval	0.1305 to 0.5630	95% confidence interval	-0.02793 to 0.2545	95% confidence interval	-0.4026 to -0.09864	95% confidence interval	0.3841 to 0.5261	95% confidence interval	-0.09435 to 0.1147	95% confidence interval	-0.1564 to 0.06239	95% confidence interval	-0.03261 to 0.2002
	R squared	0.04488	R squared	0.1342	R squared	0.01337	R squared	0.06603	R squared	0.2098	R squared	0.0001058	R squared	0.002263	R squared	0.007214
	P value		P value		P value		P value		P value		P value		P value		P value
	P (two-tailed)	0.0006	P (two-tailed)	0.0031	P (two-tailed)	0.114	P (two-tailed)	0.0017	P (two-tailed)	<0.0001	P (two-tailed)	0.8475	P (two-tailed)	0.3963	P (two-tailed)	0.1563
	P value summary	***	P value summary	**	P value summary	ns	P value summary	**	P value summary	****	P value summary	ns	P value summary	ns	P value summary	ns
	Significant? (alpha = 0.05)	Yes	Significant? (alpha = 0.05)	Yes	Significant? (alpha = 0.05)	No	Significant? (alpha = 0.05)	Yes	Significant? (alpha = 0.05)	Yes	Significant? (alpha = 0.05)	No	Significant? (alpha = 0.05)	No	Significant? (alpha = 0.05)	No
	Number of XY Pairs	262	Number of XY Pairs	63	Number of XY Pairs	188	Number of XY Pairs	146	Number of XY Pairs	478	Number of XY Pairs	352	Number of XY Pairs	320	Number of XY Pairs	280
#2
HeLa	Group
Correlation of mtROS and MMP-#2	Control		Pt-ttpy-1μM		360A-1μM		Phen-DC3-1μM		Pt-ttpy-10μM		360A-10μM		Phen-DC3-10μM		Cispt-10μM		EDL21-10μM
	Pearson r		Pearson r		Pearson r		Pearson r		Pearson r		Pearson r		Pearson r		Pearson r		Pearson r
	r	0.7348	r	0.6276	r	0.7623	r	0.4558	r	0.674	r	0.6094	r	0.519	r	0.3523	r	0.9005
	95% confidence interval	0.6735 to 0.7860	95% confidence interval	0.4498 to 0.7576	95% confidence interval	0.6951 to 0.8164	95% confidence interval	0.3168 to 0.5757	95% confidence interval	0.6219 to 0.7201	95% confidence interval	0.5393 to 0.6712	95% confidence interval	0.4340 to 0.5948	95% confidence interval	0.2452 to 0.4509	95% confidence interval	0.8001 to 0.9576
	R squared	0.5399	R squared	0.3939	R squared	0.5812	R squared	0.2078	R squared	0.4542	R squared	0.3714	R squared	0.2693	R squared	0.1241	R squared	0.8109
	P value		P value		P value		P value		P value		P value		P value		P value		P value
	P (two-tailed)	<0.0001	P (two-tailed)	<0.0001	P (two-tailed)	<0.0001	P (two-tailed)	<0.0001	P (two-tailed)	<0.0001	P (two-tailed)	<0.0001	P (two-tailed)	<0.0001	P (two-tailed)	<0.0001	P (two-tailed)	<0.0001
	P value summary	****	P value summary	****	P value summary	****	P value summary	****	P value summary	****	P value summary	****	P value summary	****	P value summary	****	P value summary	****
	Significant? (alpha = 0.05)	Yes	Significant? (alpha = 0.05)	Yes	Significant? (alpha = 0.05)	Yes	Significant? (alpha = 0.05)	Yes	Significant? (alpha = 0.05)	Yes	Significant? (alpha = 0.05)	Yes	Significant? (alpha = 0.05)	Yes	Significant? (alpha = 0.05)	Yes	Significant? (alpha = 0.05)	Yes
	Number of XY Pairs	262	Number of XY Pairs	63	Number of XY Pairs	188	Number of XY Pairs	146	Number of XY Pairs	478	Number of XY Pairs	352	Number of XY Pairs	320	Number of XY Pairs	280	Number of XY Pairs	412
HeLa
Correlation of ROS and MMP-#2	Control		Pt-ttpy-1μM		360A-1μM		Phen-DC3-1μM		Pt-ttpy-10μM		360A-10μM		Phen-DC3-10μM		Cispt-10μM		EDL21-10μM
	Pearson r		Pearson r		Pearson r		Pearson r		Pearson r		Pearson r		Pearson r		Pearson r		Pearson r
	r	0.2118	r	0.3664	r	0.1156	r	-0.257	r	0.458	r	0.01028	r	-0.04757	r	0.08494	r	0.4076
	95% confidence interval	0.09305 to 0.3247	95% confidence interval	0.1305 to 0.5630	95% confidence interval	-0.02793 to 0.2545	95% confidence interval	-0.4026 to -0.09864	95% confidence interval	0.3841 to 0.5261	95% confidence interval	-0.09435 to 0.1147	95% confidence interval	-0.1564 to 0.06239	95% confidence interval	-0.03261 to 0.2002	95% confidence interval	0.2419 to 0.4122
	R squared	0.04488	R squared	0.1342	R squared	0.01337	R squared	0.06603	R squared	0.2098	R squared	0.0001058	R squared	0.002263	R squared	0.007214	R squared	0.1087
	P value		P value		P value		P value		P value		P value		P value		P value		P value
	P (two-tailed)	0.0006	P (two-tailed)	0.0031	P (two-tailed)	0.114	P (two-tailed)	0.0017	P (two-tailed)	<0.0001	P (two-tailed)	0.8475	P (two-tailed)	0.3963	P (two-tailed)	0.1563	P (two-tailed)	<0.0001
	P value summary	***	P value summary	**	P value summary	ns	P value summary	**	P value summary	****	P value summary	ns	P value summary	ns	P value summary	ns	P value summary	****
	Significant? (alpha = 0.05)	Yes	Significant? (alpha = 0.05)	Yes	Significant? (alpha = 0.05)	No	Significant? (alpha = 0.05)	Yes	Significant? (alpha = 0.05)	Yes	Significant? (alpha = 0.05)	No	Significant? (alpha = 0.05)	No	Significant? (alpha = 0.05)	No	Significant? (alpha = 0.05)	Yes
	Number of XY Pairs	262	Number of XY Pairs	63	Number of XY Pairs	188	Number of XY Pairs	146	Number of XY Pairs	478	Number of XY Pairs	352	Number of XY Pairs	320	Number of XY Pairs	280	Number of XY Pairs	412
HPFC	Group
Correlation of mtROS and MMP-#2	Control		Pt-ttpy-1μM		360A-1μM		Phen-DC3-1μM		Pt-ttpy-10μM		360A-10μM		Phen-DC3-10μM		Cispt-10μM		EDL21-10μM
	Pearson r		Pearson r		Pearson r		Pearson r		Pearson r		Pearson r		Pearson r		Pearson r		Pearson r
	r	0.8696	r	0.6117	r	0.8202	r	0.6933	r	0.5617	r	0.7359	r	0.8062	r	0.8467	r	0.6775
	95% confidence interval	0.8165 to 0.9081	95% confidence interval	0.4869 to 0.7120	95% confidence interval	0.7540 to 0.8699	95% confidence interval	0.5935 to 0.7721	95% confidence interval	0.4429 to 0.6611	95% confidence interval	0.6628 to 0.7951	95% confidence interval	0.7471 to 0.8527	95% confidence interval	0.7697 to 0.8994	95% confidence interval	0.5902 to 0.7491
	R squared	0.7562	R squared	0.3742	R squared	0.6727	R squared	0.4807	R squared	0.3155	R squared	0.5415	R squared	0.65	R squared	0.7169	R squared	0.459
	P value		P value		P value		P value		P value		P value		P value		P value		P value
	P (two-tailed)	<0.0001	P (two-tailed)	<0.0001	P (two-tailed)	<0.0001	P (two-tailed)	<0.0001	P (two-tailed)	<0.0001	P (two-tailed)	<0.0001	P (two-tailed)	<0.0001	P (two-tailed)	<0.0001	P (two-tailed)	<0.0001
	P value summary	****	P value summary	****	P value summary	****	P value summary	****	P value summary	****	P value summary	****	P value summary	****	P value summary	****	P value summary	****
	Significant? (alpha = 0.05)	Yes	Significant? (alpha = 0.05)	Yes	Significant? (alpha = 0.05)	Yes	Significant? (alpha = 0.05)	Yes	Significant? (alpha = 0.05)	Yes	Significant? (alpha = 0.05)	Yes	Significant? (alpha = 0.05)	Yes	Significant? (alpha = 0.05)	Yes	Significant? (alpha = 0.05)	Yes
	Number of XY Pairs	115	Number of XY Pairs	122	Number of XY Pairs	128	Number of XY Pairs	134	Number of XY Pairs	154	Number of XY Pairs	189	Number of XY Pairs	174	Number of XY Pairs	79	Number of XY Pairs	182
HPFC
Correlation of ROS and MMP-#2	Control		Pt-ttpy-1μM		360A-1μM		Phen-DC3-1μM		Pt-ttpy-10μM		360A-10μM		Phen-DC3-10μM		Cispt-10μM		EDL21-10μM
	Pearson r		Pearson r		Pearson r		Pearson r		Pearson r		Pearson r		Pearson r		Pearson r		Pearson r
	r	0.7016	r	0.5053	r	0.524	r	0.592	r	0.6528	r	0.59	r	0.7994	r	0.7932	r	0.5216
	95% confidence interval	0.5938 to 0.7846	95% confidence interval	0.3598 to 0.6267	95% confidence interval	0.3861 to 0.6390	95% confidence interval	0.4686 to 0.6928	95% confidence interval	0.5512 to 0.7353	95% confidence interval	0.4893 to 0.6752	95% confidence interval	0.7390 to 0.8470	95% confidence interval	0.6937 to 0.8629	95% confidence interval	0.4071 to 0.6201
	R squared	0.4922	R squared	0.2553	R squared	0.2746	R squared	0.3505	R squared	0.4262	R squared	0.3481	R squared	0.639	R squared	0.6291	R squared	0.2721
	P value		P value		P value		P value		P value		P value		P value		P value		P value
	P (two-tailed)	<0.0001	P (two-tailed)	<0.0001	P (two-tailed)	<0.0001	P (two-tailed)	<0.0001	P (two-tailed)	<0.0001	P (two-tailed)	<0.0001	P (two-tailed)	<0.0001	P (two-tailed)	<0.0001	P (two-tailed)	<0.0001
	P value summary	****	P value summary	****	P value summary	****	P value summary	****	P value summary	****	P value summary	****	P value summary	****	P value summary	****	P value summary	****
	Significant? (alpha = 0.05)	Yes	Significant? (alpha = 0.05)	Yes	Significant? (alpha = 0.05)	Yes	Significant? (alpha = 0.05)	Yes	Significant? (alpha = 0.05)	Yes	Significant? (alpha = 0.05)	Yes	Significant? (alpha = 0.05)	Yes	Significant? (alpha = 0.05)	Yes	Significant? (alpha = 0.05)	Yes
	Number of XY Pairs	113	Number of XY Pairs	122	Number of XY Pairs	129	Number of XY Pairs	132	Number of XY Pairs	153	Number of XY Pairs	192	Number of XY Pairs	177	Number of XY Pairs	79	Number of XY Pairs	182
#3
HeLa	Group
Correlation of mtROS and MMP-#3	Control		Pt-ttpy-1μM		360A-1μM		Phen-DC3-1μM		Pt-ttpy-10μM		360A-10μM		Phen-DC3-10μM		Cispt-10μM		EDL21-10μM
	Pearson r		Pearson r		Pearson r		Pearson r		Pearson r		Pearson r		Pearson r		Pearson r		Pearson r
	r	0.5919	r	0.4666	r	0.5938	r	0.4906	r	0.6119	r	0.6352	r	0.4412	r	0.7049	r	0.6712
	95% confidence interval	0.5258 to 0.6509	95% confidence interval	0.3574 to 0.5632	95% confidence interval	0.5223 to 0.6570	95% confidence interval	0.3933 to 0.5770	95% confidence interval	0.5065 to 0.6993	95% confidence interval	0.5709 to 0.6917	95% confidence interval	0.3175 to 0.5502	95% confidence interval	0.6243 to 0.7706	95% confidence interval	0.6151 to 0.7205
	R squared	0.3503	R squared	0.2177	R squared	0.3526	R squared	0.2407	R squared	0.3744	R squared	0.4034	R squared	0.1947	R squared	0.4968	R squared	0.4505
	P value		P value		P value		P value		P value		P value		P value		P value		P value
	P (two-tailed)	<0.0001	P (two-tailed)	<0.0001	P (two-tailed)	<0.0001	P (two-tailed)	<0.0001	P (two-tailed)	<0.0001	P (two-tailed)	<0.0001	P (two-tailed)	<0.0001	P (two-tailed)	<0.0001	P (two-tailed)	<0.0001
	P value summary	****	P value summary	****	P value summary	****	P value summary	****	P value summary	****	P value summary	****	P value summary	****	P value summary	****	P value summary	****
	Significant? (alpha = 0.05)	Yes	Significant? (alpha = 0.05)	Yes	Significant? (alpha = 0.05)	Yes	Significant? (alpha = 0.05)	Yes	Significant? (alpha = 0.05)	Yes	Significant? (alpha = 0.05)	Yes	Significant? (alpha = 0.05)	Yes	Significant? (alpha = 0.05)	Yes	Significant? (alpha = 0.05)	Yes
	Number of XY Pairs	418	Number of XY Pairs	224	Number of XY Pairs	358	Number of XY Pairs	265	Number of XY Pairs	165	Number of XY Pairs	378	Number of XY Pairs	186	Number of XY Pairs	186	Number of XY Pairs	422
HeLa
Correlation of ROS and MMP-#3	Control		Pt-ttpy-1μM		360A-1μM		Phen-DC3-1μM		Pt-ttpy-10μM		360A-10μM		Phen-DC3-10μM		Cispt-10μM		EDL21-10μM
	Pearson r		Pearson r		Pearson r		Pearson r		Pearson r		Pearson r		Pearson r		Pearson r		Pearson r
	r	0.3913	r	0.5722	r	0.5388	r	0.598	r	0.4618	r	0.4061	r	0.4121	r	0.5159	r	0.3298
	95% confidence interval	0.3069 to 0.4696	95% confidence interval	0.4769 to 0.6542	95% confidence interval	0.4609 to 0.6085	95% confidence interval	0.5146 to 0.6702	95% confidence interval	0.3324 to 0.5741	95% confidence interval	0.3182 to 0.4870	95% confidence interval	0.2851 to 0.5248	95% confidence interval	0.4018 to 0.6142	95% confidence interval	0.2419 to 0.4122
	R squared	0.1531	R squared	0.3274	R squared	0.2903	R squared	0.3576	R squared	0.2132	R squared	0.1649	R squared	0.1698	R squared	0.2661	R squared	0.1087
	P value		P value		P value		P value		P value		P value		P value		P value		P value
	P (two-tailed)	<0.0001	P (two-tailed)	<0.0001	P (two-tailed)	<0.0001	P (two-tailed)	<0.0001	P (two-tailed)	<0.0001	P (two-tailed)	<0.0001	P (two-tailed)	<0.0001	P (two-tailed)	<0.0001	P (two-tailed)	<0.0001
	P value summary	****	P value summary	****	P value summary	****	P value summary	****	P value summary	****	P value summary	****	P value summary	****	P value summary	****	P value summary	****
	Significant? (alpha = 0.05)	Yes	Significant? (alpha = 0.05)	Yes	Significant? (alpha = 0.05)	Yes	Significant? (alpha = 0.05)	Yes	Significant? (alpha = 0.05)	Yes	Significant? (alpha = 0.05)	Yes	Significant? (alpha = 0.05)	Yes	Significant? (alpha = 0.05)	Yes	Significant? (alpha = 0.05)	Yes
	Number of XY Pairs	418	Number of XY Pairs	224	Number of XY Pairs	358	Number of XY Pairs	265	Number of XY Pairs	165	Number of XY Pairs	378	Number of XY Pairs	186	Number of XY Pairs	186	Number of XY Pairs	422
HPFC	Group
Correlation of mtROS and MMP-#3	Control		Pt-ttpy-1μM		360A-1μM		Phen-DC3-1μM		Pt-ttpy-10μM		360A-10μM		Phen-DC3-10μM		Cispt-10μM		EDL21-10μM
	Pearson r		Pearson r		Pearson r		Pearson r		Pearson r		Pearson r		Pearson r		Pearson r		Pearson r
	r	0.7535	r	0.8724	r	0.8448	r	0.8745	r	0.8012	r	0.8765	r	0.8771	r	0.7498	r	0.8942
	95% confidence interval	0.6756 to 0.8147	95% confidence interval	0.8280 to 0.9059	95% confidence interval	0.7837 to 0.8897	95% confidence interval	0.8255 to 0.9105	95% confidence interval	0.7389 to 0.8499	95% confidence interval	0.8347 to 0.9082	95% confidence interval	0.8290 to 0.9124	95% confidence interval	0.6798 to 0.8062	95% confidence interval	0.8505 to 0.9256
	R squared	0.5677	R squared	0.761	R squared	0.7136	R squared	0.7648	R squared	0.6419	R squared	0.7682	R squared	0.7694	R squared	0.5621	R squared	0.7996
	P value		P value		P value		P value		P value		P value		P value		P value		P value
	P (two-tailed)	<0.0001	P (two-tailed)	<0.0001	P (two-tailed)	<0.0001	P (two-tailed)	<0.0001	P (two-tailed)	<0.0001	P (two-tailed)	<0.0001	P (two-tailed)	<0.0001	P (two-tailed)	<0.0001	P (two-tailed)	<0.0001
	P value summary	****	P value summary	****	P value summary	****	P value summary	****	P value summary	****	P value summary	****	P value summary	****	P value summary	****	P value summary	****
	Significant? (alpha = 0.05)	Yes	Significant? (alpha = 0.05)	Yes	Significant? (alpha = 0.05)	Yes	Significant? (alpha = 0.05)	Yes	Significant? (alpha = 0.05)	Yes	Significant? (alpha = 0.05)	Yes	Significant? (alpha = 0.05)	Yes	Significant? (alpha = 0.05)	Yes	Significant? (alpha = 0.05)	Yes
	Number of XY Pairs	153	Number of XY Pairs	151	Number of XY Pairs	118	Number of XY Pairs	124	Number of XY Pairs	165	Number of XY Pairs	159	Number of XY Pairs	124	Number of XY Pairs	189	Number of XY Pairs	116
HPFC
Correlation of ROS and MMP-#3	Control		Pt-ttpy-1μM		360A-1μM		Phen-DC3-1μM		Pt-ttpy-10μM		360A-10μM		Phen-DC3-10μM		Cispt-10μM		EDL21-10μM
	Pearson r		Pearson r		Pearson r		Pearson r		Pearson r		Pearson r		Pearson r		Pearson r		Pearson r
	r	0.3858	r	0.8252	r	0.7445	r	0.6676	r	0.8504	r	0.758	r	0.7571	r	0.1813	r	0.4157
	95% confidence interval	0.2337 to 0.5194	95% confidence interval	0.7631 to 0.8722	95% confidence interval	0.6481 to 0.8175	95% confidence interval	0.5568 to 0.7550	95% confidence interval	0.8012 to 0.8881	95% confidence interval	0.6826 to 0.8174	95% confidence interval	0.6702 to 0.8235	95% confidence interval	0.03604 to 0.3191	95% confidence interval	0.2518 to 0.5565
	R squared	0.1488	R squared	0.681	R squared	0.5543	R squared	0.4456	R squared	0.7231	R squared	0.5746	R squared	0.5731	R squared	0.03289	R squared	0.1728
	P value		P value		P value		P value		P value		P value		P value		P value		P value
	P (two-tailed)	<0.0001	P (two-tailed)	<0.0001	P (two-tailed)	<0.0001	P (two-tailed)	<0.0001	P (two-tailed)	<0.0001	P (two-tailed)	<0.0001	P (two-tailed)	<0.0001	P (two-tailed)	0.0148	P (two-tailed)	<0.0001
	P value summary	****	P value summary	****	P value summary	****	P value summary	****	P value summary	****	P value summary	****	P value summary	****	P value summary	*	P value summary	****
	Significant? (alpha = 0.05)	Yes	Significant? (alpha = 0.05)	Yes	Significant? (alpha = 0.05)	Yes	Significant? (alpha = 0.05)	Yes	Significant? (alpha = 0.05)	Yes	Significant? (alpha = 0.05)	Yes	Significant? (alpha = 0.05)	Yes	Significant? (alpha = 0.05)	Yes	Significant? (alpha = 0.05)	Yes
	Number of XY Pairs	138	Number of XY Pairs	137	Number of XY Pairs	111	Number of XY Pairs	124	Number of XY Pairs	162	Number of XY Pairs	158	Number of XY Pairs	124	Number of XY Pairs	180	Number of XY Pairs	115
#4
HeLa	Group
Correlation of mtROS and MMP-#4	Control		Pt-ttpy-1μM		360A-1μM		Phen-DC3-1μM		Pt-ttpy-10μM		360A-10μM		Phen-DC3-10μM		Cispt-10μM		EDL21-10μM
	Pearson r		Pearson r		Pearson r		Pearson r		Pearson r		Pearson r		Pearson r		Pearson r		Pearson r
	r	0.7308	r	0.4237	r	0.665	r	0.7453	r	0.5146	r	0.6592	r	0.5857	r	0.8174	r	0.7759
	95% confidence interval	0.6581 to 0.7900	95% confidence interval	0.3478 to 0.4941	95% confidence interval	0.6160 to 0.7088	95% confidence interval	0.7076 to 0.7788	95% confidence interval	0.4355 to 0.5858	95% confidence interval	0.6172 to 0.6975	95% confidence interval	0.5275 to 0.6385	95% confidence interval	0.7943 to 0.8381	95% confidence interval	0.7179 to 0.8233
	R squared	0.5341	R squared	0.1795	R squared	0.4422	R squared	0.5555	R squared	0.2648	R squared	0.4345	R squared	0.3431	R squared	0.6681	R squared	0.6021
	P value		P value		P value		P value		P value		P value		P value		P value		P value
	P (two-tailed)	<0.0001	P (two-tailed)	<0.0001	P (two-tailed)	<0.0001	P (two-tailed)	<0.0001	P (two-tailed)	<0.0001	P (two-tailed)	<0.0001	P (two-tailed)	<0.0001	P (two-tailed)	<0.0001	P (two-tailed)	<0.0001
	P value summary	****	P value summary	****	P value summary	****	P value summary	****	P value summary	****	P value summary	****	P value summary	****	P value summary	****	P value summary	****
	Significant? (alpha = 0.05)	Yes	Significant? (alpha = 0.05)	Yes	Significant? (alpha = 0.05)	Yes	Significant? (alpha = 0.05)	Yes	Significant? (alpha = 0.05)	Yes	Significant? (alpha = 0.05)	Yes	Significant? (alpha = 0.05)	Yes	Significant? (alpha = 0.05)	Yes	Significant? (alpha = 0.05)	Yes
	Number of XY Pairs	196	Number of XY Pairs	485	Number of XY Pairs	559	Number of XY Pairs	603	Number of XY Pairs	370	Number of XY Pairs	766	Number of XY Pairs	542	Number of XY Pairs	890	Number of XY Pairs	224
HeLa
Correlation of ROS and MMP-#4	Control		Pt-ttpy-1μM		360A-1μM		Phen-DC3-1μM		Pt-ttpy-10μM		360A-10μM		Phen-DC3-10μM		Cispt-10μM		EDL21-10μM
	Pearson r		Pearson r		Pearson r		Pearson r		Pearson r		Pearson r		Pearson r		Pearson r		Pearson r
	r	0.4825	r	0.4666	r	0.4439	r	0.2462	r	0.1784	r	0.4487	r	0.4661	r	0.4383	r	0.5197
	95% confidence interval	0.3646 to 0.5852	95% confidence interval	0.3919 to 0.5352	95% confidence interval	0.3737 to 0.5091	95% confidence interval	0.1689 to 0.3204	95% confidence interval	0.07597 to 0.2770	95% confidence interval	0.3895 to 0.5042	95% confidence interval	0.3968 to 0.5302	95% confidence interval	0.3778 to 0.4951	95% confidence interval	0.4142 to 0.6114
	R squared	0.2328	R squared	0.2177	R squared	0.1971	R squared	0.06059	R squared	0.03181	R squared	0.2013	R squared	0.2173	R squared	0.1921	R squared	0.2701
	P value		P value		P value		P value		P value		P value		P value		P value		P value
	P (two-tailed)	<0.0001	P (two-tailed)	<0.0001	P (two-tailed)	<0.0001	P (two-tailed)	<0.0001	P (two-tailed)	0.0007	P (two-tailed)	<0.0001	P (two-tailed)	<0.0001	P (two-tailed)	<0.0001	P (two-tailed)	<0.0001
	P value summary	****	P value summary	****	P value summary	****	P value summary	****	P value summary	***	P value summary	****	P value summary	****	P value summary	****	P value summary	****
	Significant? (alpha = 0.05)	Yes	Significant? (alpha = 0.05)	Yes	Significant? (alpha = 0.05)	Yes	Significant? (alpha = 0.05)	Yes	Significant? (alpha = 0.05)	Yes	Significant? (alpha = 0.05)	Yes	Significant? (alpha = 0.05)	Yes	Significant? (alpha = 0.05)	Yes	Significant? (alpha = 0.05)	Yes
	Number of XY Pairs	188	Number of XY Pairs	460	Number of XY Pairs	542	Number of XY Pairs	591	Number of XY Pairs	357	Number of XY Pairs	746	Number of XY Pairs	531	Number of XY Pairs	730	Number of XY Pairs	213
HPFC	Group
Correlation of mtROS and MMP-#4	Control		Pt-ttpy-1μM		360A-1μM		Phen-DC3-1μM		Pt-ttpy-10μM		360A-10μM		Phen-DC3-10μM		Cispt-10μM		EDL21-10μM
	Pearson r		Pearson r		Pearson r		Pearson r		Pearson r		Pearson r		Pearson r		Pearson r		Pearson r
	r	0.8163	r	0.7648	r	0.7617	r	0.8617	r	0.7456	r	0.781	r	0.8287	r	0.8161	r	0.8999
	95% confidence interval	0.7368 to 0.8735	95% confidence interval	0.7084 to 0.8115	95% confidence interval	0.6870 to 0.8205	95% confidence interval	0.8226 to 0.8928	95% confidence interval	0.6804 to 0.7991	95% confidence interval	0.7278 to 0.8248	95% confidence interval	0.7804 to 0.8671	95% confidence interval	0.7692 to 0.8542	95% confidence interval	0.8729 to 0.9214
	R squared	0.6664	R squared	0.5849	R squared	0.5802	R squared	0.7426	R squared	0.5559	R squared	0.6099	R squared	0.6867	R squared	0.666	R squared	0.8099
	P value		P value		P value		P value		P value		P value		P value		P value		P value
	P (two-tailed)	<0.0001	P (two-tailed)	<0.0001	P (two-tailed)	<0.0001	P (two-tailed)	<0.0001	P (two-tailed)	<0.0001	P (two-tailed)	<0.0001	P (two-tailed)	<0.0001	P (two-tailed)	<0.0001	P (two-tailed)	<0.0001
	P value summary	****	P value summary	****	P value summary	****	P value summary	****	P value summary	****	P value summary	****	P value summary	****	P value summary	****	P value summary	****
	Significant? (alpha = 0.05)	Yes	Significant? (alpha = 0.05)	Yes	Significant? (alpha = 0.05)	Yes	Significant? (alpha = 0.05)	Yes	Significant? (alpha = 0.05)	Yes	Significant? (alpha = 0.05)	Yes	Significant? (alpha = 0.05)	Yes	Significant? (alpha = 0.05)	Yes	Significant? (alpha = 0.05)	Yes
	Number of XY Pairs	97	Number of XY Pairs	254	Number of XY Pairs	157	Number of XY Pairs	213	Number of XY Pairs	220	Number of XY Pairs	254	Number of XY Pairs	206	Number of XY Pairs	243	Number of XY Pairs	243
HPFC
Correlation of ROS and MMP-#4	Control		Pt-ttpy-1μM		360A-1μM		Phen-DC3-1μM		Pt-ttpy-10μM		360A-10μM		Phen-DC3-10μM		Cispt-10μM		EDL21-10μM
	Pearson r		Pearson r		Pearson r		Pearson r		Pearson r		Pearson r		Pearson r		Pearson r		Pearson r
	r	0.4003	r	0.2626	r	0.352	r	0.5629	r	0.5109	r	0.5801	r	0.6246	r	0.2758	r	0.5373
	95% confidence interval	0.2172 to 0.5561	95% confidence interval	0.1420 to 0.3756	95% confidence interval	0.2038 to 0.4845	95% confidence interval	0.4620 to 0.6494	95% confidence interval	0.4056 to 0.6029	95% confidence interval	0.4906 to 0.6574	95% confidence interval	0.5307 to 0.7034	95% confidence interval	0.1502 to 0.3927	95% confidence interval	0.4382 to 0.6235
	R squared	0.1602	R squared	0.06898	R squared	0.1239	R squared	0.3169	R squared	0.261	R squared	0.3365	R squared	0.3901	R squared	0.07609	R squared	0.2887
	P value		P value		P value		P value		P value		P value		P value		P value		P value
	P (two-tailed)	<0.0001	P (two-tailed)	<0.0001	P (two-tailed)	<0.0001	P (two-tailed)	<0.0001	P (two-tailed)	<0.0001	P (two-tailed)	<0.0001	P (two-tailed)	<0.0001	P (two-tailed)	<0.0001	P (two-tailed)	<0.0001
	P value summary	****	P value summary	****	P value summary	****	P value summary	****	P value summary	****	P value summary	****	P value summary	****	P value summary	****	P value summary	****
	Significant? (alpha = 0.05)	Yes	Significant? (alpha = 0.05)	Yes	Significant? (alpha = 0.05)	Yes	Significant? (alpha = 0.05)	Yes	Significant? (alpha = 0.05)	Yes	Significant? (alpha = 0.05)	Yes	Significant? (alpha = 0.05)	Yes	Significant? (alpha = 0.05)	Yes	Significant? (alpha = 0.05)	Yes
	Number of XY Pairs	96	Number of XY Pairs	245	Number of XY Pairs	151	Number of XY Pairs	207	Number of XY Pairs	218	Number of XY Pairs	246	Number of XY Pairs	195	Number of XY Pairs	224	Number of XY Pairs	229
#5
HeLa	Group
Correlation of mtROS and MMP-#5	Control		Pt-ttpy-1μM		360A-1μM		Phen-DC3-1μM		Pt-ttpy-10μM		360A-10μM		Phen-DC3-10μM		Cispt-10μM		EDL21-10μM
	Pearson r		Pearson r		Pearson r		Pearson r		Pearson r		Pearson r		Pearson r		Pearson r		Pearson r
	r	0.5623	r	0.6112	r	0.4815	r	0.03437	r	0.6946	r	0.5855	r	0.6354	r	0.4217	r	0.3226
	95% confidence interval	0.4612 to 0.6207	95% confidence interval	0.5366 to 0.7623	95% confidence interval	0.3400 to 0.6094	95% confidence interval	0.02443 to 0.06910	95% confidence interval	0.5311 to 0.7853	95% confidence interval	0.4133 to 0.6774	95% confidence interval	0.5007 to 0.7865	95% confidence interval	0.2965 to 0.6465	95% confidence interval	0.2424 to 0.5617
	R squared	0.3162	R squared	0.3736	R squared	0.2318	R squared	0.0012	R squared	0.4825	R squared	0.3428	R squared	0.4037	R squared	0.1778	R squared	0.1041
	P value		P value		P value		P value		P value		P value		P value		P value		P value
	P (two-tailed)	<0.0001	P (two-tailed)	<0.0001	P (two-tailed)	<0.0001	P (two-tailed)	<0.0001	P (two-tailed)	<0.0001	P (two-tailed)	<0.0001	P (two-tailed)	<0.0001	P (two-tailed)	<0.0001	P (two-tailed)	<0.0001
	P value summary	****	P value summary	****	P value summary	****	P value summary	****	P value summary	****	P value summary	****	P value summary	****	P value summary	****	P value summary	****
	Significant? (alpha = 0.05)	Yes	Significant? (alpha = 0.05)	Yes	Significant? (alpha = 0.05)	Yes	Significant? (alpha = 0.05)	Yes	Significant? (alpha = 0.05)	Yes	Significant? (alpha = 0.05)	Yes	Significant? (alpha = 0.05)	Yes	Significant? (alpha = 0.05)	Yes	Significant? (alpha = 0.05)	Yes
	Number of XY Pairs	96	Number of XY Pairs	144	Number of XY Pairs	117	Number of XY Pairs	136	Number of XY Pairs	101	Number of XY Pairs	111	Number of XY Pairs	147	Number of XY Pairs	375	Number of XY Pairs	125
HeLa
Correlation of ROS and MMP-#5	Control		Pt-ttpy-1μM		360A-1μM		Phen-DC3-1μM		Pt-ttpy-10μM		360A-10μM		Phen-DC3-10μM		Cispt-10μM		EDL21-10μM
	Pearson r		Pearson r		Pearson r		Pearson r		Pearson r		Pearson r		Pearson r		Pearson r		Pearson r
	r	0.5169	r	0.6198	r	0.06312	r	0.4641	r	0.4306	r	-0.07912	r	0.3797	r	0.2839	r	0.2565
	95% confidence interval	0.3592 to 0.7183	95% confidence interval	0.4394 to 0.7967	95% confidence interval	0.02 to 0.09469	95% confidence interval	0.3147 to 0.5759	95% confidence interval	0.2709 to 0.5312	95% confidence interval	-0.089709 to 0.05312	95% confidence interval	0.2418 to 0.5453	95% confidence interval	0.1844 to 0.4573	95% confidence interval	0.1474 to 0.4569
	R squared	0.2672	R squared	0.3842	R squared	0.004	R squared	0.2154	R squared	0.1854	R squared	0.0063	R squared	0.1442	R squared	0.0806	R squared	0.0658
	P value		P value		P value		P value		P value		P value		P value		P value		P value
	P (two-tailed)	0.0008	P (two-tailed)	<0.0001	P (two-tailed)	<0.0001	P (two-tailed)	<0.0001	P (two-tailed)	<0.0001	P (two-tailed)	<0.0001	P (two-tailed)	<0.0001	P (two-tailed)	0.3146	P (two-tailed)	<0.0001
	P value summary	***	P value summary	****	P value summary	****	P value summary	****	P value summary	****	P value summary	****	P value summary	****	P value summary	ns	P value summary	****
	Significant? (alpha = 0.05)	Yes	Significant? (alpha = 0.05)	Yes	Significant? (alpha = 0.05)	Yes	Significant? (alpha = 0.05)	Yes	Significant? (alpha = 0.05)	Yes	Significant? (alpha = 0.05)	Yes	Significant? (alpha = 0.05)	Yes	Significant? (alpha = 0.05)	No	Significant? (alpha = 0.05)	Yes
	Number of XY Pairs	66	Number of XY Pairs	130	Number of XY Pairs	104	Number of XY Pairs	124	Number of XY Pairs	98	Number of XY Pairs	100	Number of XY Pairs	137	Number of XY Pairs	296	Number of XY Pairs	114
HPFC	Group
Correlation of mtROS and MMP-#5	Control		Pt-ttpy-1μM		360A-1μM		Phen-DC3-1μM		Pt-ttpy-10μM		360A-10μM		Phen-DC3-10μM		Cispt-10μM		EDL21-10μM
	Pearson r		Pearson r		Pearson r		Pearson r		Pearson r		Pearson r		Pearson r		Pearson r		Pearson r
	r	0.6081	r	0.6462	r	0.7361	r	0.5951	r	0.5784	r	0.8608	r	0.8726	r	0.6544	r	0.6637
	95% confidence interval	0.4642 to 0.7207	95% confidence interval	0.5396 to 0.7323	95% confidence interval	0.6400 to 0.8094	95% confidence interval	0.4743 to 0.6940	95% confidence interval	0.4318 to 0.6953	95% confidence interval	0.8033 to 0.9024	95% confidence interval	0.8277 to 0.9065	95% confidence interval	0.4943 to 0.7716	95% confidence interval	0.5524 to 0.7517
	R squared	0.3697	R squared	0.4175	R squared	0.5418	R squared	0.3542	R squared	0.3346	R squared	0.741	R squared	0.7615	R squared	0.4282	R squared	0.4404
	P value		P value		P value		P value		P value		P value		P value		P value		P value
	P (two-tailed)	<0.0001	P (two-tailed)	<0.0001	P (two-tailed)	<0.0001	P (two-tailed)	<0.0001	P (two-tailed)	<0.0001	P (two-tailed)	<0.0001	P (two-tailed)	<0.0001	P (two-tailed)	<0.0001	P (two-tailed)	<0.0001
	P value summary	****	P value summary	****	P value summary	****	P value summary	****	P value summary	****	P value summary	****	P value summary	****	P value summary	****	P value summary	****
	Significant? (alpha = 0.05)	Yes	Significant? (alpha = 0.05)	Yes	Significant? (alpha = 0.05)	Yes	Significant? (alpha = 0.05)	Yes	Significant? (alpha = 0.05)	Yes	Significant? (alpha = 0.05)	Yes	Significant? (alpha = 0.05)	Yes	Significant? (alpha = 0.05)	Yes	Significant? (alpha = 0.05)	Yes
	Number of XY Pairs	96	Number of XY Pairs	144	Number of XY Pairs	117	Number of XY Pairs	136	Number of XY Pairs	101	Number of XY Pairs	111	Number of XY Pairs	147	Number of XY Pairs	69	Number of XY Pairs	125
HPFC
Correlation of ROS and MMP-#5	Control		Pt-ttpy-1μM		360A-1μM		Phen-DC3-1μM		Pt-ttpy-10μM		360A-10μM		Phen-DC3-10μM		Cispt-10μM		EDL21-10μM
	Pearson r		Pearson r		Pearson r		Pearson r		Pearson r		Pearson r		Pearson r		Pearson r		Pearson r
	r	0.4038	r	0.6592	r	0.396	r	0.5423	r	0.384	r	0.5818	r	0.7372	r	0.5217	r	0.5832
	95% confidence interval	0.1792 to 0.5883	95% confidence interval	0.5494 to 0.7467	95% confidence interval	0.2202 to 0.5469	95% confidence interval	0.4047 to 0.6559	95% confidence interval	0.2009 to 0.5412	95% confidence interval	0.4351 to 0.6984	95% confidence interval	0.6498 to 0.8053	95% confidence interval	0.2999 to 0.6900	95% confidence interval	0.4473 to 0.6928
	R squared	0.163	R squared	0.4346	R squared	0.1568	R squared	0.2941	R squared	0.1475	R squared	0.3385	R squared	0.5434	R squared	0.2722	R squared	0.3402
	P value		P value		P value		P value		P value		P value		P value		P value		P value
	P (two-tailed)	0.0008	P (two-tailed)	<0.0001	P (two-tailed)	<0.0001	P (two-tailed)	<0.0001	P (two-tailed)	<0.0001	P (two-tailed)	<0.0001	P (two-tailed)	<0.0001	P (two-tailed)	<0.0001	P (two-tailed)	<0.0001
	P value summary	***	P value summary	****	P value summary	****	P value summary	****	P value summary	****	P value summary	****	P value summary	****	P value summary	****	P value summary	****
	Significant? (alpha = 0.05)	Yes	Significant? (alpha = 0.05)	Yes	Significant? (alpha = 0.05)	Yes	Significant? (alpha = 0.05)	Yes	Significant? (alpha = 0.05)	Yes	Significant? (alpha = 0.05)	Yes	Significant? (alpha = 0.05)	Yes	Significant? (alpha = 0.05)	Yes	Significant? (alpha = 0.05)	Yes
	Number of XY Pairs	66	Number of XY Pairs	130	Number of XY Pairs	104	Number of XY Pairs	124	Number of XY Pairs	98	Number of XY Pairs	100	Number of XY Pairs	137	Number of XY Pairs	56	Number of XY Pairs	114
#5
HeLa	Group
Correlation of mtROS and MMP-#6	Control		Pt-ttpy-1μM		360A-1μM		Phen-DC3-1μM		Pt-ttpy-10μM		360A-10μM		Phen-DC3-10μM		Cispt-10μM		EDL21-10μM
	Pearson r		Pearson r		Pearson r		Pearson r		Pearson r		Pearson r		Pearson r		Pearson r		Pearson r
	r	0.5469	r	0.5774	r	0.4803	r	0.5443	r	0.5368	r	0.3559	r	0.5934	r	0.4602	r	0.4419
	95% confidence interval	0.5120 to 0.5800	95% confidence interval	0.5355 to 0.6163	95% confidence interval	0.4369 to 0.5215	95% confidence interval	0.5058 to 0.5805	95% confidence interval	0.4960 to 0.5752	95% confidence interval	0.3017 to 0.4077	95% confidence interval	0.5543 to 0.6299	95% confidence interval	0.3765 to 0.5365	95% confidence interval	0.3967 to 0.4850
	R squared	0.2991	R squared	0.3333	R squared	0.2307	R squared	0.2962	R squared	0.2881	R squared	0.1267	R squared	0.3481	R squared	0.2118	R squared	0.1953
	P value		P value		P value		P value		P value		P value		P value		P value		P value
	P (two-tailed)	<0.0001	P (two-tailed)	<0.0001	P (two-tailed)	<0.0001	P (two-tailed)	<0.0001	P (two-tailed)	<0.0001	P (two-tailed)	<0.0001	P (two-tailed)	<0.0001	P (two-tailed)	<0.0001	P (two-tailed)	<0.0001
	P value summary	****	P value summary	****	P value summary	****	P value summary	****	P value summary	****	P value summary	****	P value summary	****	P value summary	****	P value summary	****
	Significant? (alpha = 0.05)	Yes	Significant? (alpha = 0.05)	Yes	Significant? (alpha = 0.05)	Yes	Significant? (alpha = 0.05)	Yes	Significant? (alpha = 0.05)	Yes	Significant? (alpha = 0.05)	Yes	Significant? (alpha = 0.05)	Yes	Significant? (alpha = 0.05)	Yes	Significant? (alpha = 0.05)	Yes
	Number of XY Pairs	1633	Number of XY Pairs	1049	Number of XY Pairs	1273	Number of XY Pairs	1366	Number of XY Pairs	1246	Number of XY Pairs	1045	Number of XY Pairs	1131	Number of XY Pairs	375	Number of XY Pairs	1277
HeLa
Correlation of ROS and MMP-#6	Control		Pt-ttpy-1μM		360A-1μM		Phen-DC3-1μM		Pt-ttpy-10μM		360A-10μM		Phen-DC3-10μM		Cispt-10μM		EDL21-10μM
	Pearson r		Pearson r		Pearson r		Pearson r		Pearson r		Pearson r		Pearson r		Pearson r		Pearson r
	r	0.2006	r	0.4888	r	0.2168	r	0.3298	r	0.5543	r	0.1009	r	0.1792	r	-0.05865	r	0.4694
	95% confidence interval	0.1534 to 0.2468	95% confidence interval	0.4419 to 0.5331	95% confidence interval	0.1652 to 0.2671	95% confidence interval	0.2829 to 0.3751	95% confidence interval	0.5156 to 0.5907	95% confidence interval	0.04256 to 0.1585	95% confidence interval	0.1231 to 0.2342	95% confidence interval	-0.1715 to 0.05573	95% confidence interval	0.4255 to 0.5111
	R squared	0.04023	R squared	0.239	R squared	0.04698	R squared	0.1088	R squared	0.3072	R squared	0.01018	R squared	0.03212	R squared	0.003439	R squared	0.2204
	P value		P value		P value		P value		P value		P value		P value		P value		P value
	P (two-tailed)	<0.0001	P (two-tailed)	<0.0001	P (two-tailed)	<0.0001	P (two-tailed)	<0.0001	P (two-tailed)	<0.0001	P (two-tailed)	0.0007	P (two-tailed)	<0.0001	P (two-tailed)	0.3146	P (two-tailed)	<0.0001
	P value summary	****	P value summary	****	P value summary	****	P value summary	****	P value summary	****	P value summary	***	P value summary	****	P value summary	ns	P value summary	****
	Significant? (alpha = 0.05)	Yes	Significant? (alpha = 0.05)	Yes	Significant? (alpha = 0.05)	Yes	Significant? (alpha = 0.05)	Yes	Significant? (alpha = 0.05)	Yes	Significant? (alpha = 0.05)	Yes	Significant? (alpha = 0.05)	Yes	Significant? (alpha = 0.05)	No	Significant? (alpha = 0.05)	Yes
	Number of XY Pairs	1622	Number of XY Pairs	1073	Number of XY Pairs	1346	Number of XY Pairs	1435	Number of XY Pairs	1309	Number of XY Pairs	1120	Number of XY Pairs	1165	Number of XY Pairs	296	Number of XY Pairs	1277
HPFC	Group
Correlation of mtROS and MMP-#6	Control		Pt-ttpy-1μM		360A-1μM		Phen-DC3-1μM		Pt-ttpy-10μM		360A-10μM		Phen-DC3-10μM		Cispt-10μM		EDL21-10μM
	Pearson r		Pearson r		Pearson r		Pearson r		Pearson r		Pearson r		Pearson r		Pearson r		Pearson r
	r	0.7142	r	0.8376	r	0.5726	r	0.7714	r	0.8335	r	0.8866	r	0.8465	r	0.4602	r	0.8182
	95% confidence interval	0.6409 to 0.7745	95% confidence interval	0.7895 to 0.8755	95% confidence interval	0.4605 to 0.6668	95% confidence interval	0.7066 to 0.8233	95% confidence interval	0.7868 to 0.8707	95% confidence interval	0.8559 to 0.9111	95% confidence interval	0.7951 to 0.8858	95% confidence interval	0.3765 to 0.5365	95% confidence interval	0.7678 to 0.8586
	R squared	0.51	R squared	0.7016	R squared	0.3279	R squared	0.595	R squared	0.6948	R squared	0.7861	R squared	0.7165	R squared	0.2118	R squared	0.6695
	P value		P value		P value		P value		P value		P value		P value		P value		P value
	P (two-tailed)	<0.0001	P (two-tailed)	<0.0001	P (two-tailed)	<0.0001	P (two-tailed)	<0.0001	P (two-tailed)	<0.0001	P (two-tailed)	<0.0001	P (two-tailed)	<0.0001	P (two-tailed)	<0.0001	P (two-tailed)	<0.0001
	P value summary	****	P value summary	****	P value summary	****	P value summary	****	P value summary	****	P value summary	****	P value summary	****	P value summary	****	P value summary	****
	Significant? (alpha = 0.05)	Yes	Significant? (alpha = 0.05)	Yes	Significant? (alpha = 0.05)	Yes	Significant? (alpha = 0.05)	Yes	Significant? (alpha = 0.05)	Yes	Significant? (alpha = 0.05)	Yes	Significant? (alpha = 0.05)	Yes	Significant? (alpha = 0.05)	Yes	Significant? (alpha = 0.05)	Yes
	Number of XY Pairs	211	Number of XY Pairs	191	Number of XY Pairs	166	Number of XY Pairs	190	Number of XY Pairs	209	Number of XY Pairs	237	Number of XY Pairs	156	Number of XY Pairs	375	Number of XY Pairs	209
HPFC
Correlation of ROS and MMP-#6	Control		Pt-ttpy-1μM		360A-1μM		Phen-DC3-1μM		Pt-ttpy-10μM		360A-10μM		Phen-DC3-10μM		Cispt-10μM		EDL21-10μM
	Pearson r		Pearson r		Pearson r		Pearson r		Pearson r		Pearson r		Pearson r		Pearson r		Pearson r
	r	0.5888	r	0.6263	r	0.4117	r	0.5921	r	0.5845	r	0.6126	r	0.6352	r	-0.05865	r	0.6209
	95% confidence interval	0.4812 to 0.6789	95% confidence interval	0.5219 to 0.7123	95% confidence interval	0.2633 to 0.5411	95% confidence interval	0.4788 to 0.6860	95% confidence interval	0.4783 to 0.6739	95% confidence interval	0.5162 to 0.6936	95% confidence interval	0.5167 to 0.7298	95% confidence interval	-0.1715 to 0.05573	95% confidence interval	0.5221 to 0.7033
	R squared	0.3467	R squared	0.3923	R squared	0.1695	R squared	0.3506	R squared	0.3417	R squared	0.3752	R squared	0.4035	R squared	0.003439	R squared	0.3855
	P value		P value		P value		P value		P value		P value		P value		P value		P value
	P (two-tailed)	<0.0001	P (two-tailed)	<0.0001	P (two-tailed)	<0.0001	P (two-tailed)	<0.0001	P (two-tailed)	<0.0001	P (two-tailed)	<0.0001	P (two-tailed)	<0.0001	P (two-tailed)	0.3146	P (two-tailed)	<0.0001
	P value summary	****	P value summary	****	P value summary	****	P value summary	****	P value summary	****	P value summary	****	P value summary	****	P value summary	ns	P value summary	****
	Significant? (alpha = 0.05)	Yes	Significant? (alpha = 0.05)	Yes	Significant? (alpha = 0.05)	Yes	Significant? (alpha = 0.05)	Yes	Significant? (alpha = 0.05)	Yes	Significant? (alpha = 0.05)	Yes	Significant? (alpha = 0.05)	Yes	Significant? (alpha = 0.05)	No	Significant? (alpha = 0.05)	Yes
	Number of XY Pairs	171	Number of XY Pairs	160	Number of XY Pairs	139	Number of XY Pairs	154	Number of XY Pairs	177	Number of XY Pairs	194	Number of XY Pairs	124	Number of XY Pairs	296	Number of XY Pairs	180
