# Supplementary material for: Do G4 ligands induce mitochondrial dysfunction without ROS induction
Source: iScience. 2026 May 22;29(6):116036. doi: 10.1016/j.isci.2026.116036 (PMC13224012; doi:10.1016/j.isci.2026.116036)
Supplement: Data S1. Custom Fiji macros for single-cell quantification, related to Figure 1and STAR Methods [file mmc3.zip]

Archive with 1 entries (1 files):
- isci_00116036_Data S1. Custom Fiji macros for single-cell quantification.ijm
