# Supplementary material for: Do G4 ligands induce mitochondrial dysfunction without ROS induction
Source: iScience. 2026 May 22;29(6):116036. doi: 10.1016/j.isci.2026.116036 (PMC13224012; doi:10.1016/j.isci.2026.116036)
Supplement: Data S1. Custom Fiji macros for single-cell quantification, related to Figure 1and STAR Methods [file mmc3.zip › isci_00116036_Data S1. Custom Fiji macros for single-cell quantification.ijm]

  //Fiji parameters to restart
run("Colors...", "foreground=white background=black selection=yellow");
run("Options...", "iterations=1 count=1 black do=Nothing");
run("Set Measurements...", "area mean min integrated limit display redirect=None decimal=3");
run("Close All");
roiManager("reset");
run("Clear Results");

/// preset the entry of the dialogBox
minFilterSize=2000;
maxFilterSize=100000;
minSpotSize=1;
method=newArray("Default","Huang", "Intermodes", "IsoData", "IJ_IsoData", "Li", "MaxEntropy", "Mean", "MinError", "Minimum", "Moments", "Otsu", "Percentile", "RenyiEntropy", "Shanbhag", "Triangle", "Yen");        
        

/// create a dialogBox to change parameters if needed ///
Dialog.create("Parameters");
Dialog.addNumber("Min cell size (pixel)", minFilterSize);
Dialog.addNumber("Max cell size (pixel)", maxFilterSize);
Dialog.addNumber("Min Spots size (pixel)", minSpotSize);
Dialog.addChoice("Threshold method for green", method, method[1]);
Dialog.addChoice("Threshold method for red", method, method[1]);
Dialog.addChoice("Threshold method for purple", method, method[1]);
Dialog.show();
minFilterSize=Dialog.getNumber();
maxFilterSize=Dialog.getNumber();
minSpotSize=Dialog.getNumber();
thresholdgreen=Dialog.getChoice();
thresholdred=Dialog.getChoice();
thresholdpurple=Dialog.getChoice();

tableTitle="[sumresults]";
run("Table...", "name="+tableTitle+" width=600 height=250");
print(tableTitle,"\\Headings:name\tROI\tcellArea\tgreenIntensity\tredIntensity\tpurpleIntensity");
///Defines folder

dirin=getDirectory("Open the folder of images");
list=getFileList(dirin);
Array.print(list);

for(file=0;file<list.length;file++) 
	{		open(list[file]);//Open each image
	
		title = getTitle();
	
		dir_saving=dirin+"Results"+File.separator();
	    dir_ROI=dirin+"ROI"+File.separator();
		File.makeDirectory(dir_saving);
		File.makeDirectory(dir_ROI);
		run("Set Measurements...", "area mean standard min shape feret's integrated median limit display redirect=None decimal=3");
		
		selectWindow(title);		      
        run("Properties...", "unit=pixel pixel_width=1.0000 pixel_height=1.0000 voxel_depth=1.0000");
        //create a table       
       
        selectWindow(title);
        run("Split Channels");

	    selectWindow("C4-"+title);		
		run("Enhance Contrast", "saturated=0.35");
		run("Duplicate...", "title=mask.tif");

	/// Make cell mask
		selectWindow("mask.tif");							
		run("Duplicate...", "title=cell.tif");

		selectWindow("mask.tif");
		run("Median...", "radius=5");
		setAutoThreshold(thresholdgreen + " dark");
		run("Convert to Mask");
		run("Fill Holes");
		run("Duplicate...", "title=outlines.tif");
					
		selectWindow("outlines.tif");
		run("Outline");
		selectWindow("cell.tif");
		run("8-bit");

		run("Merge Channels...", "c4=outlines.tif c1=cell.tif create keep");
		rename("merge");


        selectWindow("merge");
        run("Enhance Contrast", "saturated=0.35");
		setTool("polyline");
		roiManager("reset");
				run("Line Width...", "line=5");
				roiManager("Show All");
				waitForUser("Draw lines to separate nucleus and add it to ROI manager: draw line + T");
				

				selectWindow("mask.tif");
				run("Select None");
				lines=roiManager("count");
					
								for(l=0;l<lines;l++) { 
									selectWindow("mask.tif");
									setForegroundColor(0, 0, 0);
									roiManager("Select", l);
									run("Fill", "slice");
								}
				
				setTool("rectangle");

				selectWindow("outlines.tif");
				close();

				selectWindow("merge");
				close();

               ///Analyze Particle and measurement on the PLA image
						
				selectWindow("C2-"+title);
			    rename("green.tif");
			    selectWindow("C4-"+title);
			    rename("red.tif");
			    selectWindow("C5-"+title);
			    rename("purple.tif");
			    ///Defines cell ROIs
				roiManager("reset");
				run("Set Measurements...", "area mean standard min centroid integrated limit display redirect=None decimal=3");
				
				selectWindow("mask.tif");
				setAutoThreshold("Default dark");
				run("Analyze Particles...", "size="+minFilterSize+"-"+maxFilterSize+" circularity=0.00-1.00 show=Nothing display exclude clear add");

				///Check the cell ROIs
				selectWindow("cell.tif");
				roiManager("Show All");
				waitForUser("Delete cell: select the ROIs + Delete");
				nbcell=roiManager("count");
                for(m=0;m<nbcell;m++) {
                	selectWindow("mask.tif");
                	roiManager("Select", m);
                	run("Measure");
                	cell=getResult("Area");
                	cellArea=0.105625*cell;
                	                
				
				
				///cell ROIs statistics
				
				selectWindow("green.tif");
				run("Enhance Contrast", "saturated=0.35");
				setAutoThreshold(thresholdgreen + " dark");	
				roiManager("Show All");
				selectWindow("green.tif");
                roiManager("Select", m);
                roiManager("Measure");
                greenIntensity=getResult("RawIntDen");
                resetThreshold();
                	
                	selectWindow("red.tif");
					setAutoThreshold(thresholdred + " dark");	
                	roiManager("Show All");
                	selectWindow("red.tif");
                	roiManager("Select", m);
                	roiManager("Measure");
                	redIntensity=getResult("RawIntDen");             
                	resetThreshold();
                	
                		selectWindow("purple.tif");
						setAutoThreshold(thresholdpurple + " dark");
                		roiManager("Show All");
                		selectWindow("purple.tif");
                		roiManager("Select", m);
                		roiManager("Measure");
                		purpleIntensity=getResult("RawIntDen");
                	
                	resetThreshold();	
                	print(tableTitle, title+"\t"+(m+1)+"\t"+cellArea+"\t"+greenIntensity+"\t"+redIntensity+"\t"+purpleIntensity);  
                }
	           
                selectWindow("red.tif");		
                rename("red+ROI.tif");
                
					
				
				/// Saving results and ROIs ///
			
			    selectWindow("red+ROI.tif");
				saveAs("Tiff", dir_ROI+title+"_spot+ROI.tif");
				run("Close");
			    roiManager("reset");			    
 				close("cell.tif");	
 				close("mask.tif");
 			    close("C1-"+title);
 			    close("C2-"+title);
 			    close("C3-"+title);
 			    close("C5-"+title);
 			    close("green.tif");
 			    close("purple.tif");
					}
selectWindow("sumresults");
saveAs("sumresults", dir_saving+title+"_Result.csv");	
run("Close All");

run("Set Measurements...", "area mean standard min centroid integrated limit display redirect=None decimal=3");
showMessage("The macro is done");	
