# Supplementary material for: Do G4 ligands induce mitochondrial dysfunction without ROS induction
Source: iScience. 2026 May 22;29(6):116036. doi: 10.1016/j.isci.2026.116036 (PMC13224012; doi:10.1016/j.isci.2026.116036)
Supplement: Data S2. CellProfiler-extracted feature database in HeLa cells, related to Figure 3 [file mmc4.csv]

ImageNumber	ObjectNumber	AreaShape_Area	AreaShape_BoundingBoxArea	AreaShape_BoundingBoxMaximum_X	AreaShape_BoundingBoxMaximum_Y	AreaShape_BoundingBoxMinimum_X	AreaShape_BoundingBoxMinimum_Y	AreaShape_Center_X	AreaShape_Center_Y	AreaShape_Compactness	AreaShape_ConvexArea	AreaShape_Eccentricity	AreaShape_EquivalentDiameter	AreaShape_EulerNumber	AreaShape_Extent	AreaShape_FormFactor	AreaShape_MajorAxisLength	AreaShape_MaxFeretDiameter	AreaShape_MaximumRadius	AreaShape_MeanRadius	AreaShape_MedianRadius	AreaShape_MinFeretDiameter	AreaShape_MinorAxisLength	AreaShape_Orientation	AreaShape_Perimeter	AreaShape_Solidity	AreaShape_Zernike_0_0	AreaShape_Zernike_1_1	AreaShape_Zernike_2_0	AreaShape_Zernike_2_2	AreaShape_Zernike_3_1	AreaShape_Zernike_3_3	AreaShape_Zernike_4_0	AreaShape_Zernike_4_2	AreaShape_Zernike_4_4	AreaShape_Zernike_5_1	AreaShape_Zernike_5_3	AreaShape_Zernike_5_5	AreaShape_Zernike_6_0	AreaShape_Zernike_6_2	AreaShape_Zernike_6_4	AreaShape_Zernike_6_6	AreaShape_Zernike_7_1	AreaShape_Zernike_7_3	AreaShape_Zernike_7_5	AreaShape_Zernike_7_7	AreaShape_Zernike_8_0	AreaShape_Zernike_8_2	AreaShape_Zernike_8_4
1	1	7213	14098	371	133	265	0	318.06113960903923	64.83529737973105	1.7257477663222096	7608	0.9361808213668592	95.83254580869031	1	0.5116328557242162	0.5794589565838631	163.44724609928346	165.41463055002117	28.844410203711913	11.6385820504449	10.770329614269007	58.19309117927892	57.454780498295165	32.225079249084	395.50461735799473	0.948080967402734	0.3355504114131006	0.010737979425782473	0.1509494005069612	0.0714320379819173	0.007444811729680382	0.010196925901378046	0.0428018799498912	0.06174321466324249	0.027565117958986456	0.005728242890512442	0.012432705564212734	0.006495268440206214	0.01771963907265946	0.020229466993514654	0.02503766442307559	0.014017842229234995	0.0018740361883043649	0.004244583426082666	0.008165362328559671	0.003917331104262695	0.004195697783361906	0.00275687484138832	0.005112621295016577
1	2	14506	27716	1205	191	1041	22	1132.59540879636	94.15869295463946	2.199325878424057	17580	0.5646990276249596	135.90295374247123	1	0.5233799971135806	0.45468477855430744	169.45341232800507	196.45864704817652	45.39823785126467	15.535042268197632	13.92838827718412	140.00615593031688	139.84937948701165	48.64689230781373	633.1747109368333	0.8251422070534699	0.4500272230016538	0.06427942810490184	0.16700485976720064	0.027230626847137104	0.03451693826865029	0.0463023166857149	0.021285522894052684	0.03468842310835534	0.03190406033747147	0.009284268360233407	0.03634320880868477	0.009525085651122112	0.0075536980873868054	0.015499058920151609	0.023922068696705212	0.0027060973982751	0.013500471119542043	0.007536416454805695	0.012012947302129156	0.017296329843923063	0.0014240167707948764	0.004808693940328175	0.005108084665960373
1	3	11569	16669	1946	262	1867	51	1903.1320771026017	161.08557351542916	1.7373897769047848	12048	0.9261060530547397	121.3676575247339	1	0.6940428340032395	0.5755760815984148	204.78795510468404	212.13203435596427	37.21558813185679	14.681860964677103	13.341664064126334	75.17166588016306	77.25897457765271	5.086359424202553	502.5756851698602	0.960242363877822	0.3273357398453577	0.05220130778842528	0.13644529418457554	0.05983376115173545	0.05763555721662786	0.015211152729490527	0.02716652635091027	0.03620637749027713	0.028014382042232965	0.034447609483606895	0.020257545270003365	0.00606320173892687	0.0022918548519966623	0.005762154739551151	0.018726340729269493	0.01666049150616362	0.00705308034336497	0.011845911638160699	0.008197937630342662	0.0030633715242778968	0.002877103242116754	0.0025986472222753543	0.0031767557656069718
1	4	6432	12183	1581	211	1450	118	1515.0713619402984	165.0820895522388	1.589872448940305	6702	0.8921661655094629	90.49572780930913	1	0.5279487810884018	0.6289812749862597	138.70087368607238	145.41320435228707	33.1058907144937	11.789861794960037	10.63014581273465	68.42368011149357	62.65220456769575	59.20200924600826	358.4751801064719	0.9597135183527306	0.38718043379745076	0.05104425678135813	0.16183272928252895	0.06715291310917328	0.04756422851775973	0.013643026137983462	0.027887138903551465	0.046991162332734294	0.026290832940407852	0.016398669973098693	0.019321265632014785	0.0037006719503935638	0.0022732420371605177	0.008967845845675006	0.01707948249420582	0.016651177561666723	0.007362273147349446	0.009240808932910821	0.004053303333822754	0.002468797278460395	0.0018461568478667896	0.010070409269019176	0.009471465565004573
1	5	4427	8282	510	246	428	145	468.6796927942173	192.47300655071155	1.9479431585830944	5556	0.6560769786245787	75.07750305212984	1	0.5345327215648394	0.5133620021681667	94.57275699138403	101.43470806385751	27.0	9.82319819238882	8.54400374531753	77.3574818618083	71.37349003947985	-5.297251286935089	329.19090885901	0.796796256299496	0.5202947772604629	0.0878096670790719	0.15365655129035022	0.03651467724952703	0.05867475295550801	0.051614257723823026	0.0036163787383252546	0.017806654696715774	0.022539049990964673	0.011856230655894215	0.022023561069096163	0.01806685242784777	0.004657061353911187	0.011241121893226956	0.01262638211217779	0.0092378435863475	0.013584266638221149	0.012086943396027923	0.01188308442849454	0.014076074659143109	0.007804320926998529	0.011966836118505478	0.010034204344079308
1	6	1907	2880	531	238	491	166	509.82013633980074	203.4724698479287	1.43605984696664	2009	0.80788330645421	49.275428073330374	1	0.6621527777777778	0.6963498088970872	64.67980895226987	71.7007670809734	19.6468827043885	7.396521242788461	6.4031242374328485	39.0	38.118559256405874	13.2052947674076	185.50966799187808	0.9492284718765555	0.4722948476580345	0.06861184288870106	0.19345201222530187	0.06019403542669972	0.04101463277011166	0.020668734560063066	0.019661317087625085	0.03014104840426684	0.020391713653709207	0.01002674246880566	0.014936479717280935	0.00961459547997417	0.012979634122358474	0.012405872506551445	0.009094364485975575	0.010598971751008376	0.018990016385708998	0.011321169642418197	0.008400004037104962	0.005209174508777051	0.006521676042395904	0.004172512015744375	0.010147617033005426
1	7	7769	19740	2128	270	1988	129	2054.23593770112	203.74423992791864	1.9738951298180332	8268	0.9536924325077983	99.45751868535369	1	0.3935663627152989	0.506612527126599	184.44168188587	184.1140950606444	27.65863337187866	11.297843478424964	10.63014581273465	55.91732136765705	55.47702391512651	-43.09124341074576	438.98484809834997	0.9396468311562651	0.29181066797591243	0.03711438881842178	0.12269758478817312	0.06948083706453313	0.018633219285869865	0.018247764851558778	0.04483188981715569	0.051678450642730946	0.030091807882571826	0.015835324061905482	0.013434566988182099	0.0093349628135996	0.022104719059314416	0.02210411307359278	0.023013854227447596	0.015587450357174567	0.008496230056976297	0.008040614715557361	0.007883595422554616	0.0051831275433415125	0.00577368812109389	0.010535865614574064	0.007860858161139399
1	8	5549	8023	495	329	424	216	456.3330329789151	267.82969904487294	1.496892969151943	5866	0.7665303188800417	84.05478114738874	1	0.6916365449333167	0.6680504355408556	108.63303437784018	117.64352935882194	32.0	11.671514230948038	10.44030650891055	70.0	69.76501684904865	1.108163926197692	323.0782104868019	0.9459597681554722	0.5104822956065805	0.10260145015761356	0.16184309987887918	0.04943262212914961	0.04877327617596774	0.033708249935608336	0.005804655865967149	0.031640498698531624	0.02664633634724112	0.007557523222326319	0.00570281065567724	0.00976551683568857	0.00021839217385823993	0.010306032325958288	0.01991397251388684	0.024040773053508598	0.015209621450664216	0.011965712354050242	0.002516376520655483	0.0058460359849646535	0.004874583036893588	0.0028565204565475432	0.006915863341661705
1	9	5166	10472	326	338	249	202	283.19744483159116	269.16085946573753	1.8698306699453568	5514	0.9020330198877675	81.10212998498776	1	0.49331550802139035	0.5348077855783719	129.51058976239997	138.51353724455961	27.459060435491963	9.931040465056912	9.0	60.02102164751917	55.90545257282942	17.1873731368324	348.40411229460636	0.9368879216539717	0.3428309959398441	0.06782510775490175	0.13821370560405075	0.050024893309278555	0.06899441010643463	0.017742382897337605	0.0148692968099827	0.029940685505769976	0.022918058396258205	0.029785511335223853	0.022791007936754537	0.008078576958781203	0.002197532518156237	0.002403963790009116	0.017508186793589724	0.014110566183164076	0.00440932405095244	0.009518075936433239	0.01151564807253045	0.006739566860231155	0.003784471858713943	0.008282121127684705	0.006719823095673059
1	10	4795	6720	1153	380	1083	284	1117.8761209593326	332.18415015641295	1.4160786643551682	5015	0.8301460144316483	78.13567441959599	1	0.7135416666666666	0.7061754584483938	105.4555034044632	107.54068997360952	27.459060435491963	11.218628024762264	10.198039027185569	58.97464385596643	58.79629907627133	24.52385387142766	292.1076477383248	0.9561316051844466	0.5276815510519356	0.032721761911305575	0.19135113462614145	0.08794631477156602	0.018514162103239955	0.0031583839015175983	0.005888081112769274	0.04558936079858792	0.025408381554427963	0.008413873950469029	0.010174337857927141	0.0016244840047750237	0.011797766823618829	0.014001709891355565	0.006015256213484797	0.011501389553661145	0.008639043545363283	0.008803587222843388	0.008481508215763555	0.0008655596271647209	0.007538338876561059	0.012478262286423783	0.015572549080520992
1	11	3764	5994	1869	358	1795	277	1836.480074388948	311.00239107332624	1.3116319736701982	3906	0.644787256786592	69.22769421541608	1	0.6279612946279612	0.7624089836738334	80.39370078478827	81.21576201698781	29.410882339705484	10.754272561400247	9.486832980505138	59.537149168796624	61.44989656867016	36.84699884762015	249.0782104868019	0.9636456733230927	0.7227617374778774	0.1285246549276078	0.11913394789924477	0.05706705537656612	0.02296245584898155	0.01392056153401787	0.016259094581853782	0.03203610334470739	0.012341421175134168	0.028428631994745445	0.012950055838899277	0.01083936763920536	0.015850049616272812	0.00828772884069831	0.005181409802282857	0.007376533165227549	0.0034307639517933094	0.0053338308880771955	0.008773016892670208	0.004687086643729937	0.011915258171828709	0.006318077697366509	0.01047616883011299
1	12	4821	9250	359	409	285	284	326.6921800456337	347.70690728064716	1.719404769705255	5115	0.8803235263463928	78.34722614852564	1	0.5211891891891892	0.5815966185620287	118.98918821419801	127.3459854098275	26.248809496813376	9.857478040299128	8.94427190999916	59.882236172489634	56.44535172091928	19.25189060415765	322.74725804511405	0.9425219941348973	0.37850945582834183	0.07092218725051343	0.149518879517071	0.051947984350461975	0.06738692911824402	0.015829170947712256	0.014645343077185529	0.0308952253558737	0.026106944602361036	0.023746230505988803	0.02037343375133058	0.007565954356466284	0.002039719339846472	0.003567449721483907	0.019890488140412145	0.016599362330246684	0.005741782923039404	0.0065681603184308095	0.009746378707596903	0.007241300046313456	0.006243265692627518	0.006585358245228814	0.004507759908345395
1	13	7892	11772	1105	388	997	279	1051.7302331474912	336.5111505321845	1.4435545033411357	8571	0.4719651221398374	100.24174024352283	1	0.6704043493034318	0.6927344950852081	110.19151561635292	114.86513831445988	40.85339643163099	14.716723556494346	13.152946437965905	101.40061715157783	97.14673772045782	4.551050650162089	378.36857838867365	0.9207793723019484	0.6683147416386553	0.051082262895769275	0.1809284488701133	0.026404922620800877	0.016094558364563336	0.05591057040891415	0.042374883791974176	0.02924139533133354	0.01273861257878405	0.015222099553539998	0.02280846466161099	0.006477491849795418	0.0029522092004417386	0.010845631387467853	0.0046188118529212245	0.013294475163179519	0.01034682570840821	0.014165055224855552	0.002646179461467837	0.0016808887630544633	0.006218778261562694	0.010775567527787668	0.012815763703667693
1	14	3448	6600	1841	390	1766	302	1802.4022621809745	345.76276102088167	1.5966077493877062	3862	0.8147406860833765	66.25805573850504	1	0.5224242424242425	0.6263279132795746	89.74069419222342	87.28115489611719	22.47220505424423	8.990759874768754	8.246211251235321	53.986755710161106	52.03394318913374	33.643412706944105	263.01933598375615	0.8928016571724495	0.5754108153745948	0.05568905577002491	0.15884441123761517	0.0998245170318723	0.02894295461467379	0.015846463932871008	0.003033606347749209	0.04876400856591444	0.013861483909064802	0.007265822685303097	0.0072483893285841955	0.002914044088170902	0.00519100530944265	0.0132679962879912	0.007656833721959508	0.01733040062733646	0.01211019630381732	0.015732594394453816	0.005449445104215682	0.003514817315484232	0.006275686189240525	0.005974043896095079	0.011720102537815712
1	15	11984	23236	2039	419	1891	262	1963.7154539385847	352.58127503337784	1.7749379663446416	13447	0.7176523773324188	123.52531199760715	1	0.515751420210019	0.5633999716955905	154.5255292500332	184.04347312523745	51.73973328110612	17.81146712121448	15.652475842498529	114.06509773911954	107.6118121450061	-43.64244055297885	517.008188695463	0.8912024986985945	0.4504753986805087	0.12584140982451003	0.14438017032016803	0.073433563776056	0.030627858928899142	0.011188526377044105	0.036019725252259535	0.02669347730728917	0.00837148492509057	0.017773681561587047	0.01634452093337905	0.012326106650741013	0.01609570512394091	0.012033801737185108	0.005956302595247529	0.007232231548705716	0.004678323087322321	0.017792406558061434	0.015274000345187031	0.006124886180256423	0.010094364975750204	0.006115274189367779	0.007513827975654958
1	16	2981	5530	1800	413	1730	334	1766.6159007044616	374.5793357933579	1.476991273191284	3243	0.6636766234325002	61.60784919842211	1	0.5390596745027125	0.6770520707541722	72.22659399383282	78.0	25.45584412271571	9.260781454522403	8.06225774829855	51.93989612031164	54.02690879471434	30.308800861508175	235.22034611053283	0.9192106074622264	0.623853892645549	0.03614387631863147	0.20255385701935763	0.06071358664587915	0.015019950111739741	0.02220478628656867	0.028968527458832747	0.0214845135702329	0.011598472781680995	0.009857027888960448	0.007897360559231237	0.0036768112988111866	0.02444652819498038	0.0233863012854414	0.0100316169390472	0.015554224551557926	0.014449623244198835	0.010125095508954669	0.007227308789847956	0.004001486746630603	0.0018638622467080177	0.00465457407590302	0.0035191954072447376
1	17	3352	4480	1676	419	1612	349	1643.4319809069214	380.23747016706443	1.283093136956249	3493	0.5229839952127215	65.3291585278141	1	0.7482142857142857	0.7793666501655507	72.04953510146082	72.34638899074369	27.892651361962706	10.203861807983927	9.055385138137417	59.63348750201051	61.410881017825666	-8.137521087362497	232.4802307403552	0.9596335528199256	0.741830910628448	0.09601424340280296	0.13932961031028201	0.03333119498984136	0.003080336795447186	0.04401320115042214	0.040162596480114415	0.030818417387432157	0.011040251473993129	0.025956728093900528	0.011070724565044782	0.01242335721991561	0.015525348214823653	0.014864655447334098	0.00988072748051731	0.010616681592882166	0.004514008346172847	0.0029535392218197356	0.006034914244917599	0.0020413042522851982	0.008078539405686092	0.007552845753648687	0.007288644055328042
1	18	2991	4526	1719	427	1657	354	1688.8980274155801	390.7957204948178	1.6941831145142636	3327	0.7910998212815856	61.71109688137841	1	0.6608484312859036	0.5902549679741722	80.773218964039	82.07313811473277	21.840329667841555	8.561990811429231	7.810249675906654	47.480669540651284	49.40793371937233	-16.317924941596704	252.34419177103413	0.8990081154192967	0.5653591862088586	0.028354039400033403	0.1862752898513763	0.08429032242409788	0.017456115089176143	0.010371720130671351	0.007686030955214175	0.05071399373382247	0.009364318500589794	0.0053703884641678485	0.005820850530897395	0.006425047261797504	0.0009508009328871757	0.021122130511745045	0.002924267975062124	0.016891032588377618	0.008875167025024899	0.007435841636263763	0.0090986412006971	0.0046215586630535465	0.008540867086088776	0.014698057342832882	0.006962417194691796
1	19	2553	4340	1765	432	1703	362	1729.9749314531923	401.3623188405797	1.6243218389156242	2767	0.6578874086331222	57.01386285552726	1	0.5882488479262673	0.6156415410061756	69.0054011190503	70.21395872616783	22.80350850198276	7.976156456276339	7.0710678118654755	58.04347757424623	51.96909219836797	3.8389930248220363	228.2792206135786	0.922659920491507	0.5734896661486412	0.05375401144910537	0.1862362035076577	0.056843171113669023	0.022006464706682577	0.04518720917953874	0.005794086363046161	0.030718489912972644	0.009933381335082689	0.025093545688364707	0.026532675946845042	0.01616952983234723	0.007123616014006048	0.012597903031393182	0.009492260558649912	0.017001473539295254	0.006370800523201489	0.005267901490287764	0.007376716504442771	0.003458987371943895	0.008744559579023412	0.010734815855741429	0.005582422421798218
1	20	9707	15458	2188	444	2070	313	2140.0707736684867	377.7585247759349	1.612033803595687	10374	0.3697555366144561	111.17255174162472	1	0.6279596325527235	0.6203343861459181	122.34176834362411	132.90974381135493	44.0	15.273167947852752	13.601470508735444	116.3900810009771	113.6712943928897	-49.85913437309685	443.43964620053913	0.9357046462309621	0.581709351422227	0.02217948694664631	0.19823662090385596	0.014689766905870767	0.004924823386956828	0.06902548624770292	0.0042483536233278415	0.016429210597341537	0.009111146858306432	0.003366648429198414	0.03503137169294103	0.005520761836351643	0.02747698070034827	0.003445072669996965	0.0027245973475428717	0.024859620685640876	0.004092502666474634	0.011568193592953788	0.0015506429672589072	0.003066688849384348	0.007519138713104728	0.008985167996474907	0.0016513553879069906
1	21	7042	11004	1502	498	1418	367	1459.8892360124964	435.6354728770236	1.3970260434363044	7156	0.8835810996836823	94.68977174977779	1	0.6399491094147582	0.715806269108822	138.82517091900874	140.52757736472938	31.304951684997057	13.152009634055403	12.083045973594572	62.649765767199256	65.0087963628408	-23.99595863382048	351.6051224213831	0.9840693124650642	0.4540284015609184	0.03909972072298414	0.17716497305143658	0.08445199779140343	0.031455688387511616	0.01494777568716543	0.025994178172771026	0.05032092797176344	0.030501871619167665	0.00780101940198321	0.013264620648898287	0.004651805032226065	0.0020886973934447508	0.0035619133917418008	0.012380408973212688	0.015515288825839371	0.008548301735652474	0.004201070894090415	0.004087865040912318	0.001769059814313361	0.006671848515187668	0.008258330755670635	0.009556646423939757
1	22	8419	16256	2185	528	2058	400	2129.2174842617887	463.0217365482836	2.3705524523660553	9847	0.892327373812675	103.53455330045779	1	0.5179010826771654	0.4218425958058414	160.52311724266423	174.6682569902156	36.013886210738214	12.270678941976426	11.0	85.95607107032146	72.45833889656977	43.34700922654267	500.7949852598665	0.8549812125520463	0.351216904481141	0.029485008219265068	0.16789365280856816	0.05746335657907033	0.039326615096976734	0.00891173981413214	0.03762823275690483	0.048767971105910975	0.02353058859127033	0.019035598829100574	0.009809625022872121	0.004611108671055812	0.0010948459606618427	0.01064421404321505	0.02435932167281521	0.012459919017492478	0.006559657931671033	0.010272817500424653	0.004948301487255288	0.003208635060322517	0.0023557740707595962	0.007500830769929441	0.00937671886152197
1	23	10902	19422	2114	544	1997	378	2051.1551091542838	466.5084388185654	1.8891162341581962	12148	0.8701300140204938	117.81705104399255	1	0.5613222119246216	0.5293480527658518	171.77898565334732	172.5688268488837	41.036569057366385	15.316239085179369	13.92838827718412	89.33654976994247	84.65650422658001	26.757511199971237	508.7300141024109	0.8974316759960488	0.4602520448143978	0.05616748240452626	0.16671575984248838	0.09135515226399255	0.01135905979486445	0.010233713833492405	0.027859254978613347	0.05476971394010639	0.022362459135601948	0.012529306310472887	0.008948541909964629	0.008354393555279439	0.008338054457693278	0.0022719351945143123	0.012041816568292672	0.0051977958423845266	0.003109625417499346	0.01539049411446316	0.012694037006845335	0.009747933769075751	0.011620171946365046	0.006270625746520757	0.008653472022302171
1	24	10521	16786	2283	560	2174	406	2223.5246649558026	485.2644235338846	1.6693594836853454	11316	0.6358254018945237	115.74002440883899	1	0.6267723102585487	0.5990321496196611	136.00592643538212	159.20113064925135	46.647615158762406	16.696142672325188	15.0	106.07731895446135	104.97385150620306	9.253343891384256	469.7949852598665	0.929745493107105	0.5285363286706903	0.11124615139070543	0.17393603024921062	0.024895180350966502	0.046446628807831444	0.01690845321707437	0.007105753525002697	0.02981290644327063	0.03287683438905014	0.020936192071733573	0.009096699543986437	0.01029673211240244	0.0016599901370209348	0.01908594045959415	0.019015689835686224	0.004559698510811124	0.011182447078385562	0.005141546678544336	0.005303121404604388	0.0036628344483623934	0.0047376853512002305	0.0021129085097233344	0.00856305536109968
1	25	10717	16744	2229	602	2047	510	2131.105813193991	560.1125314920221	1.763817664797736	11719	0.8627989244986117	116.81313368336087	1	0.6400501672240803	0.5669520268211363	165.72692713049855	181.89282558693733	41.182520563948	15.653617121420785	14.035668847618199	91.0	83.78279126217438	89.16853190803074	487.3807716974934	0.9144978240464203	0.41243186341020815	0.05048287664650744	0.1851315312109022	0.06171721005170257	0.03442304765331262	0.024536684526203858	0.03700818191731553	0.04076829371951871	0.020359184881678486	0.008713733469045267	0.02045391267889747	0.013693262471075635	0.004925672092710652	0.0069036264489488845	0.011615299638073425	0.008102440179821447	0.009583964261164965	0.008996039648143914	0.01217742131888882	0.007700313487871355	0.013589081657485813	0.005754143308240977	0.004529431639273527
1	26	5005	8740	1102	579	1007	487	1058.0599400599401	532.8145854145854	1.6462478786516088	5507	0.5814949256535719	79.82834033975332	1	0.5726544622425629	0.6074419368844195	91.61678688605201	97.01546268507923	29.427877939124322	10.897301916762926	9.848857801796104	79.05005591526286	74.5348397267541	36.24957404758372	321.7766952966369	0.9088432903577265	0.6401058229362337	0.030873743321520694	0.18882260094916425	0.044107575234491644	0.008524807289589136	0.04738906045087659	0.027087991703557513	0.024247983111000924	0.02285119436859552	0.008221369893397857	0.012961097028013648	0.013486363582063864	0.019008248145926287	0.01293993145654212	0.018128737001606953	0.009244055368238874	0.005489364160123581	0.01584310327494109	0.004888142622808004	0.011819765986654206	0.003107122616817115	0.009971759143342482	0.00662135955102258
1	27	10603	20413	1201	627	1052	490	1132.6980099971706	565.2059794397812	2.298955755398397	13055	0.7414165020963784	116.19018415006893	1	0.5194238965365209	0.4349800980953221	153.75991278053584	175.82377541163197	40.80441152620633	13.882195003899291	12.083045973594572	105.22461612732114	103.17984110998904	43.29545347440277	553.4579361637687	0.8121792416698583	0.43670048821980106	0.04938913355674309	0.1833463891587497	0.04148543129006652	0.027154674261398847	0.020183144031343875	0.03632637119609221	0.0300772174441614	0.03509196308923247	0.002885524746505625	0.014563890490700462	0.005194995575311875	0.005687596415825123	0.00758849124049942	0.03338764183765231	0.019495252215923433	0.01190861404048601	0.01233122590348166	0.010715883515351568	0.00698484331810174	0.013119419673007013	0.0036081133622669335	0.007742793184868374
1	28	5696	9405	1059	621	960	526	1004.5572331460675	572.6573033707865	1.3943480143158384	6057	0.5957758379469644	85.16086217747849	1	0.6056353003721425	0.7171810693836486	96.11890853137301	103.12128781197411	35.22782990761707	13.078552900116438	11.661903789690601	75.54175916040862	77.19797489391247	55.21619216597652	315.91883092036784	0.9403995377249463	0.6810665976093959	0.06755193378967819	0.18177289802060703	0.0534674897911013	0.017575244362313926	0.022184202403528742	0.04117871525395766	0.0073603289181610725	0.02306943087735017	0.02068959327818968	0.022608568000104058	0.007013584719979424	0.011553545759885703	0.011296960727049889	0.010886736477942922	0.006938891117948376	0.010569115151404601	0.006701896630436727	0.015805420575959708	0.0022452834797045155	0.00631589666235985	0.0016226702095831012	0.007728198600017798
1	29	16925	37910	1912	714	1689	544	1786.5943870014771	624.0316100443132	1.843575650289144	17257	0.9447975787941826	146.79774962390476	1	0.44645212345027696	0.5424241743717766	263.11570650305157	267.20029940102984	46.06517122512408	17.324570887652854	15.652475842498529	92.1470031603371	86.2110708466513	55.485206941630175	626.1808075912433	0.9807614301442893	0.3017960784295081	0.04235738827455709	0.12793146856447526	0.07069385579233985	0.01944166252816361	0.01440050481765189	0.04278454004130812	0.055332240484244954	0.029253769941155812	0.005676919089291316	0.008440611231248457	0.005767356298808353	0.025032252106240056	0.020111619620544474	0.02418469709748743	0.014766993137832475	0.004460158145693892	0.006211519018016019	0.006736512920981206	0.0025423015009301574	0.008398134858736672	0.00904726883743589	0.0066444231242028945
1	30	6221	9690	1093	691	998	589	1050.4393184375501	636.7040668702781	1.5447247097332704	6697	0.36665899578838795	88.99900677983686	1	0.6420020639834881	0.6473645392599897	94.1337423518914	103.24727599312246	38.01315561749642	13.494568901748343	12.0	92.12600067299134	87.57783605040156	-21.610327129548097	347.5046173579948	0.9289233985366582	0.639056067725014	0.029432798254098204	0.21031418508616195	0.016662239322937273	0.005067748093441105	0.04474631445194013	0.04209324051364161	0.0012363458937002727	0.004344381036928308	0.011228208027630485	0.02027876389712236	0.006787911805843654	0.02933900007242573	0.007229503500768292	0.006289202373452613	0.01170568517936959	0.006235365033136071	0.01863302713777581	0.008936919838651853	0.005271316749904172	0.01365801609622144	0.0036639825876094143	0.005357344689321014
1	31	11303	15984	1575	691	1431	580	1502.2260461824294	633.469432893922	1.2102951129994084	11453	0.6680384219916294	119.96427207357007	1	0.7071446446446447	0.8262447639912835	140.0616236520029	148.7615541731129	51.85556864985669	18.794397915194146	16.76305461424021	105.34229919647663	104.2236052007608	71.16826042418326	414.6173157302028	0.9869029948485113	0.6503129947646427	0.05224583305376713	0.19407765320481932	0.06081443231633384	0.018017908056641867	0.009626596448004725	0.03920742680807582	0.012403083260995646	0.027998101964613043	0.024600998774944986	0.014208380014993412	0.0007074050278804706	0.016187089233408797	0.015046269712417367	0.0027044945195881607	0.014438783821355173	0.008486522697034564	0.004047427936345817	0.003193725155040527	0.0009927691628085153	0.011102231840967789	0.002282749652733745	0.015250213820787924
1	32	6978	9828	1181	705	1073	614	1128.2942103754658	661.5204929779306	1.377380420831609	7286	0.7064632862887927	94.2585038241217	1	0.71001221001221	0.726015837655249	112.38445527343674	117.88553770501282	39.11521443121589	14.539602566323444	13.0	79.74363629413801	79.54006349420435	-60.55593900461305	347.5340546095175	0.9577271479549821	0.6393225547356959	0.07353792433614874	0.18635547677593	0.06846637088661964	0.018198360498834262	0.023437537245392975	0.026008646751881383	0.016421076019580063	0.014121232485892551	0.024938283549224182	0.008419888820373493	0.0108896888125998	0.015380852631951089	0.017679615254678722	0.011131254582512275	0.005328621681246166	0.008705186739626676	0.014404950391178312	0.006854633715799574	0.004070347851888918	0.0013519911547736122	0.008144990385914997	0.006153577319718354
1	33	7402	10790	636	724	506	641	569.1922453390976	682.4843285598487	1.3209959553983392	7500	0.859282335427639	97.0799624543071	1	0.6860055607043559	0.7570045887827532	135.89413920877513	140.11780757633915	35.11409973215888	13.990679082699206	12.806248474865697	69.76532089799343	69.51006714113404	66.18286576454568	350.5340546095176	0.9869333333333333	0.4800345902373388	0.02390723232081881	0.19282004374729347	0.08219803363990887	0.01943658555566996	0.009742000249654853	0.023493947923798462	0.046851304336203485	0.030620730833366937	0.001516984243499343	0.00739530499194446	0.0047079910672221175	0.012287992880439996	0.007137600597746058	0.012332113515148738	0.01593423907440272	0.008542521453967694	0.005250759718401736	0.00181592851058932	0.002819281735146866	0.012887718686399385	0.013995984286970664	0.011957801973520142
1	34	4929	7154	746	820	648	747	699.0697910326638	782.7021708257253	1.4304870674170023	5326	0.7023482354907143	79.21993256750234	1	0.6889851831143416	0.6990625939776423	94.96524581660135	101.24228365658294	33.12099032335839	11.941401851635682	10.63014581273465	70.809894053659	67.59944493430704	61.570628334325264	297.6639969244288	0.9254600075103268	0.6118189341876149	0.05874601224492004	0.19537487583224056	0.061137775361733905	0.01690207023233609	0.030544147822055705	0.02132391644917521	0.021373772253832666	0.011627457617215961	0.021229808704863337	0.010504553130927376	0.008204795711211374	0.018097146970580583	0.022488938404456704	0.009278865068436181	0.011797580691264083	0.009479647220415808	0.011571952607896629	0.006357844986401015	0.005198063040638489	0.0019213100460805342	0.004907422950874079	0.007061976220551442
1	35	6617	8961	833	848	730	761	782.9100800967205	805.7151277013752	1.2876848931663403	6852	0.5669574285425221	91.78794075210845	1	0.7384220511103672	0.7765875062345879	101.80454606304207	106.60675400742676	40.311288741492746	14.32751589553711	12.649110640673518	81.60194061619347	83.86119893506923	63.83340845006817	327.22034611053283	0.9657034442498541	0.7306704981549957	0.015477307062526886	0.17891654300938645	0.05229881411344112	0.006033534794203464	0.02731386372102644	0.06485895822512595	0.0013439021305475555	0.007261274730962336	0.011197531207098172	0.002624996981449432	0.015553236621163327	0.004893070688498733	0.019291938118631023	0.010221146022496703	0.00936518809129479	0.0020901671790693435	0.009590829152122204	0.005381584525465778	0.005824298831929524	0.016950743071870777	0.010092489793193802	0.0030883112025345866
1	36	4834	6972	684	854	601	770	640.3858088539512	813.376499793132	1.1836866643003712	4945	0.4567274520567132	78.45278809098996	1	0.6933448078026391	0.8448181686587296	83.53471243313409	83.2946576918352	35.22782990761707	12.818355979948683	11.313708498984761	71.56151867738703	74.31303769646598	35.000422971651744	268.14927829866735	0.9775530839231547	0.8739215484690916	0.05577078771194382	0.09122676885387283	0.04162238303341307	0.02077680696975723	0.02461109127678262	0.04677906699873842	0.006540161827394422	0.02191704318362351	0.006777953774741404	0.015017024896826141	0.0009134963895269909	0.017835884964278303	0.010905461962295065	0.009196809208941812	0.004102185778404747	0.011586058758859014	0.013850792729892375	0.005022325102917875	0.006919828931342368	0.008447599181510395	0.00881398138171925	0.005577351261147086
1	37	9388	13203	349	963	268	800	308.51086493395826	875.4574989348104	1.4262285197584312	9533	0.8852147557384514	109.33056684191163	1	0.71105051882148	0.7011499112143516	161.9783631211504	164.93938280471406	37.36308338453881	14.91634868995476	13.892443989449804	74.87278693270066	75.34951346804662	-7.735028305464131	410.19090885901	0.9847896779607679	0.4393741167422792	0.051803696995526186	0.16944070877003675	0.07957764820288744	0.04504954630521462	0.013503867200295838	0.023607800134213652	0.0451516411049356	0.03159859393186523	0.015354679763949889	0.012874830093048652	0.005067449842339473	0.0016535767390645298	0.002150550347643377	0.016725361032021088	0.016371640915025833	0.009016437728477577	0.006757357383818909	0.005307954558000245	0.00227624505665105	0.0030281896812457704	0.004298637852141884	0.005304798111642757
1	38	3464	5472	1087	943	1011	871	1053.1983256351039	908.2641454965358	1.411850014540364	3677	0.3302021552528331	66.41160879667503	1	0.6330409356725146	0.7082905334852837	69.6880472439666	76.84399781375251	28.42534080710379	9.9623850151591	8.602325267042627	63.5062924467164	65.77926123268172	56.351453588834346	247.90663761154806	0.9420723415828121	0.6661202076162387	0.05589567290324356	0.1949895281285617	0.008745109148863606	0.002151282556224306	0.03264577653638111	0.04326562824969583	0.007751780602796872	0.027850177586453376	0.022899525872341498	0.0045207930960457195	0.011941035863595467	0.02021187491716805	0.005845936433737561	0.014614781838600868	0.007405432193807821	0.004605916651844295	0.01439415710910187	0.010864807242175653	0.012563154030013863	0.010872861751634542	0.003245370711748788	0.006653907025509135
1	39	7802	13530	1087	1036	977	913	1033.3629838502948	972.3035119200205	2.160928547284836	9794	0.7844051610661815	99.66852526261106	1	0.5766444937176645	0.46276402857303184	134.60333194951798	138.13399291991817	32.89376840679705	11.730809779893724	10.44030650891055	98.32881854264927	83.48755179641542	40.84718414055194	460.28636328851496	0.7966101694915254	0.5201308715686158	0.057446092726837476	0.16586517632456305	0.07939475468095088	0.016886791799613346	0.03276704469913512	0.020442305923925593	0.011914410869203149	0.03687849749792243	0.0033982234436556	0.027818889540607353	0.009416852027512952	0.003931208032712696	0.02150437416649886	0.02154483804075335	0.014489316588709663	0.003525269683923362	0.004985973093835139	0.01294247924348398	0.005145469050326055	0.010353479813678314	0.004984068275937231	0.012297845712061203
1	40	4766	6600	985	1042	910	954	945.9055812001678	994.6275702895509	1.47324100138558	5125	0.6378397116180574	77.89903510447216	1	0.7221212121212122	0.6787755696858166	89.82605441042871	90.0499861188218	31.827660925679098	11.88230710182869	10.63014581273465	69.75851027037503	69.18125496259499	-18.326017283076567	297.04267658086917	0.9299512195121952	0.7447730322959503	0.1463513167726848	0.09985606835084929	0.04807128670393584	0.017642739816300334	0.007887255485458487	0.004492991574294973	0.029467663933165404	0.013780523787715455	0.021701075224430735	0.012210129121306274	0.010659582646676498	0.00838795565856264	0.01052485121757333	0.004549418990003096	0.0022176507269870134	0.005440269530361238	0.012616458257721275	0.006060647665043389	0.008162045755343988	0.010484588992259078	0.004432935640237577	0.010961570892535511
1	41	2352	4620	1023	1045	957	975	989.4455782312925	1015.718962585034	2.0429866669228183	2855	0.700825360696224	54.72348133312703	1	0.509090909090909	0.48947945485430766	68.77650570607355	69.92138442565336	19.026297590440446	7.035279643013761	6.082762530298219	54.83037684777795	49.06054366856359	-21.069259617283624	245.72896808188437	0.8238178633975481	0.5243548775071543	0.0788291613602739	0.17354250850634786	0.0433485670487405	0.052738298004326715	0.027303920346448886	0.002939647227264254	0.032245868606117584	0.025691917673603362	0.012922150328411177	0.00529648377570997	0.006696766730297733	0.0024806655028889097	0.0036652000633308848	0.02670471685301284	0.012823939373173268	0.021140871450107977	0.007857995719310378	0.0020294853149374482	0.011108833154428538	0.007543577148472848	0.004946333105092025	0.0040314298300870455
1	42	8390	11932	837	1139	761	982	797.5090584028605	1055.5168057210965	1.4120827536096878	8523	0.8781830736807783	103.35608245443524	1	0.7031511900771036	0.708173793245271	150.29441136865742	156.71949463930773	37.107950630558946	14.411904054662156	13.0	73.65074631280007	71.8895245903557	-7.046658778444993	385.84776310850236	0.984395166021354	0.43493667930165764	0.027268407627756015	0.18575538545609463	0.07854167317276693	0.012241455010796187	0.0046362606428391046	0.038162145679790795	0.049463858754980654	0.03137075174123717	0.007755502221406657	0.003487945261002981	0.0021173615962668917	0.0036063891390887906	9.767488772279751e-05	0.017507229249285567	0.016590218415068195	0.004615421892004116	0.008338681303489507	0.006345021459739652	0.0021600001498097046	0.015227073563350528	0.012369623766490874	0.006534479945031741
1	43	6755	8528	437	1130	355	1026	396.2914877868246	1079.9665433012583	1.1493402215278057	6836	0.6883262487975259	92.74013761412058	1	0.7920966228893058	0.8700643910910127	109.26586242405406	110.47624178980746	39.92492955535426	14.821750836519325	13.341664064126334	79.79422063695355	79.26159331388271	-21.852887109301488	312.35028842544403	0.9881509654768871	0.7043648091884614	0.0632390988437301	0.16762787265185095	0.0756657647954723	0.013694504951493902	0.007649567222212737	0.04095857528568547	0.004780328343285193	0.027194699251684166	0.030317789257422578	0.010504334971018471	0.0033049080982323533	0.003189390362492237	0.017586898507757714	0.005714319003037048	0.009023322917827668	0.0018180698762234185	0.006948862221118371	0.005664287470779039	0.002862227140671299	0.001181927045342367	0.003510703413116774	0.009692082894492238
1	44	16349	26068	2182	1257	2084	991	2128.9515566701325	1134.364976451159	1.8930071583489902	16998	0.9466372446429859	144.27818032147195	1	0.6271674083167101	0.5282600203541556	259.9592003266652	269.675731203236	45.0	16.769354293721445	15.231546211727817	89.90038430509655	83.78510718117889	11.383002797256763	623.6295090390227	0.9618190375338275	0.28623160284462257	0.02858081641631474	0.133720774020799	0.06147390595804504	0.023503953220972908	0.007009173947864423	0.04589343174802713	0.05270281560207425	0.026919851705486966	0.013806195457241726	0.005941703151057708	0.0027532150248528947	0.019333832498898834	0.021758554911438098	0.025093368665034803	0.015330239944952417	0.008585281009611796	0.0062292455612794236	0.0027144405556408335	0.0014930151472591054	0.005559303828528462	0.006998663190597029	0.008763668664020409
1	45	4997	7310	1634	1253	1549	1167	1593.9679807884731	1205.0108064838903	1.2976627757771666	5325	0.553157488751016	79.76451595190437	1	0.6835841313269494	0.7706162330202488	88.74170968187256	88.86506625215557	33.24154027718932	12.346747196074864	11.0	73.68462791005938	73.92865089677977	51.881740288736935	285.4568901432423	0.9384037558685446	0.8056702551654563	0.10092943866477598	0.09986637552056574	0.05012892955830144	0.014491070748539387	0.028488888513968663	0.02866342017543302	0.02248641430763113	0.013190713192824152	0.020454367886634486	0.01875347152414181	0.0031970439815914966	0.02129181481585011	0.015878963495981557	0.008946067835390953	0.010244143370992125	0.0036345764076588967	0.0035411156514017013	0.00014776105176942083	0.007505256777336622	0.021186882472615822	0.004383145413629226	0.006428930255188213
1	46	6332	11160	1631	1339	1538	1219	1572.4535691724573	1276.8196462413139	1.6744838808923337	6700	0.6132817580514691	89.78949157481097	1	0.5673835125448029	0.5971989407668107	105.91759905789478	119.20570456148481	36.0	12.540989674117109	11.0	92.0	83.66052171083975	0.15546737040270586	365.01933598375615	0.9450746268656717	0.5290887294270907	0.037423560613871115	0.20771153715338533	0.03452929589488847	0.021113298810472688	0.03880489117532615	0.0039094540587315575	0.02233757380248961	0.028698471197917633	0.009064103337359283	0.02778705508391247	0.008550111241067183	0.025460510363072016	0.0028050993994162606	0.021818156321707107	0.002625480573024603	0.012853775573100933	0.003451191752864802	0.004661633831696296	0.015740260912307017	0.008318272229894041	0.007830544539417455	0.008041507898953432
1	47	5711	9393	1647	1382	1554	1281	1607.554718963404	1337.0005253020486	1.4300831002207537	5992	0.6710940907231274	85.27292090683018	1	0.6080059618865112	0.6992600638701596	101.33728348180247	105.34229919647663	35.805027579936315	12.69247733358194	11.313708498984761	75.3647122164862	75.12864359841674	-39.39688604703892	320.3624817342638	0.9531041388518025	0.6435229160887669	0.10477583665001702	0.15625343188944288	0.06562502307233742	0.029132200870514234	0.022481285598084814	0.016666042190846837	0.030802873887516246	0.004490116142270707	0.02015343724792251	0.018992540024411923	0.019775574002928408	0.002925763039315846	0.012460029772276313	0.014638532997052112	0.004519640672951784	0.017469659821400405	0.0015511806428981972	0.005657191464322609	0.006664766705255696	0.0020364089018152206	0.009180536803124802	0.009646512757050581
1	48	13114	19712	1266	1406	1090	1294	1178.2297544608814	1351.3172944944333	1.2944894280912258	13397	0.801964779773734	129.21789113608426	1	0.6652800324675324	0.7725053432645937	168.23904839069004	178.46568297574746	50.15974481593781	19.15704973811654	17.08800749063506	100.08978727743096	100.50118213724329	-72.30470477382644	461.87214972614186	0.9788758677315818	0.524166935967581	0.013521213397259299	0.20755981050064407	0.07472560702462612	0.011653236178880364	0.005317502259101452	0.007931192392918706	0.03892311954130115	0.026376000916889113	0.004951687947044533	0.004599936212022578	0.00585134040933701	0.026056962321588297	0.01579728935387035	0.008110952903552205	0.014843780050963776	0.007774516796361165	0.0023501004684918715	0.006125425555136946	0.003945562669151599	0.010609554244084572	0.017147376516537825	0.01295494146328022
1	49	6326	9417	1052	1461	979	1332	1015.7349035725578	1394.3134682263674	1.7024199260501016	6896	0.837803034175792	89.74694067206212	1	0.6717638313688011	0.5873991397176411	123.03390549730504	128.06248474865697	32.2490309931942	12.472974044744982	11.180339887498949	68.50719637422173	67.17314081901344	-6.4077264908786145	367.8772003600252	0.9173433874709976	0.4911288634143073	0.14428048962980342	0.11213566854439799	0.04383836575689654	0.07127207399409681	0.04471520195464212	0.007322576160753385	0.011169167609116152	0.0018381385461724517	0.006547141605949866	0.018941990072273412	0.010961835149926017	0.02376196731561944	0.0054319585363106415	0.009095789746460577	0.007241677703573762	0.004044155996167275	0.004255489280478763	0.01145347271474325	0.00424626238097899	0.012475221365346253	0.016519412459876155	0.008247480042848632
1	50	8177	15980	998	1446	904	1276	954.9225877461172	1365.1117769353064	2.1741620112837348	8884	0.9225001550064652	102.03567884470327	1	0.5117021276595745	0.45994732444503966	168.50917904769224	187.40864441108366	33.0	12.023256395026804	10.770329614269007	69.85293023598716	65.04398956461411	-26.35937794245974	472.65894629054543	0.9204187303016659	0.2964318591566376	0.01465039072639745	0.1573007403183949	0.05131837462620915	0.01720581497912293	0.00406128350242059	0.05559285181317021	0.05011283502271237	0.02105806587790158	0.01389164935367536	0.002951705366937142	0.003793508251757677	0.014343816631450347	0.02186187738524658	0.023328573193895887	0.011526989717789095	0.00653666118021804	0.004173698594652891	0.005646476671461358	0.0029268649321572055	0.002026855872449399	0.0033841205683000863	0.009895223009772481
1	51	5190	8343	998	1509	917	1406	957.5190751445086	1456.822928709056	1.874799813978139	5893	0.724635848712052	81.29030223326454	1	0.6220783890686803	0.5333902812151977	99.85866114234145	109.2520022699813	31.304951684997057	11.214751618220971	10.0	76.34212580007069	68.8157969385696	-17.2531233214748	349.6761902332485	0.880705922280672	0.5536287899778397	0.01511592562671158	0.21171667552992313	0.060331633559998474	0.00783093391460571	0.010246088963054364	0.004226466003548765	0.020901334575652988	0.032487137415299336	0.005963132443434582	0.014658399177629509	0.0037478184496099534	0.031409898380001994	0.016957800902636627	0.019519682560200445	0.015053294276317844	0.005112662226663497	0.0041768800254788204	0.010568972362441784	0.0008281245113999892	0.0046062314696050126	0.007484090604092798	0.006269603890111921
1	52	17656	25875	2150	1548	2025	1341	2084.2882306298143	1450.9890122338015	1.4256523109274928	18069	0.8117587948430317	149.93437698487972	1	0.6823574879227053	0.7014332964181327	201.64852734959155	214.46211786700232	59.20304046246274	21.04335070091687	18.973665961010276	119.92531008923847	117.76129993649289	-10.496270941207916	562.4163056034262	0.9771431733908905	0.4887109388779964	0.10933553889868362	0.1501683171121786	0.047992431435833316	0.06995919643453474	0.019142123268963286	0.0062824203131859315	0.020449317426407116	0.031185576924682976	0.009214788028285058	0.013402165860360062	0.009776843088879567	0.011685389669932756	0.011875306331876863	0.01760041353837863	0.01691112145737352	0.013897473821350138	0.006638402363812757	0.008571830823469526	0.007191714941713159	0.014328801402337676	0.010587233212406936	0.0043684788425022636
1	53	14762	25944	950	1581	812	1393	870.1629860452513	1478.6234927516596	2.42953039997992	18342	0.7425334446279526	137.09690791327304	1	0.5689947579401788	0.4116021762922847	181.05177236341885	190.79046097748179	49.24428900898052	16.134396943988868	13.892443989449804	123.97620311114451	121.27010485528824	19.067920010066086	671.3340905032675	0.8048195398538872	0.4910453849403506	0.03160478111535926	0.1824029192651687	0.05691197107661403	0.027625431342242438	0.03552295885716935	0.02202442576156048	0.024024126805077293	0.0057844363056281075	0.0003581926066287969	0.022857418280748682	0.03400470847514937	0.007041609237277156	0.01270997373272567	0.012661159882616353	0.006617958342759465	0.014974941553468088	0.011956934795419658	0.02599674110573719	0.013922423003933553	0.013210480059675385	0.005797270450959652	0.007830673294693771
1	54	9824	12688	1225	1666	1164	1458	1193.5031555374592	1562.1846498371335	1.8580478040948787	10074	0.9626580453030337	111.84053508222428	1	0.7742749054224464	0.538199285183158	215.64376141732916	207.40781084616847	29.0	12.429729237331154	12.0	57.330138802804086	58.379146564505454	3.034205902876355	478.9360748630709	0.9751836410561843	0.29076910333995626	0.008619160388985154	0.12158000697903115	0.07258034635429648	0.01054096123053975	0.00481615017832386	0.04564889764566422	0.054385065251385645	0.03419971858641892	0.0075491768898216256	0.007117726295087121	0.0029582591199558356	0.02485479840531002	0.02313531432296067	0.02792111262899338	0.019662618941643673	0.004690643750311427	0.004536738843054617	0.004812127569410968	0.0017934140616814474	0.008518917936246954	0.010905757467761044	0.01009822242968582
1	55	2133	3990	927	1582	870	1512	903.3572433192686	1547.179090482888	1.83526435346235	2600	0.779467798263878	52.11352942298288	1	0.5345864661654135	0.5448806315632037	68.00316984498421	71.47027354082255	19.313207915827967	7.0748689703715035	6.324555320336759	52.97386873950938	42.60006192092018	21.655727136644526	221.79393923933998	0.8203846153846154	0.530126546331386	0.019413402379849242	0.19588544129296964	0.07214244078402854	0.007280547652552181	0.009581021607969798	0.014279820162814306	0.02946781627650646	0.04091284849775606	0.007961778105677421	0.005399837604150247	0.00914295717759103	0.02122185315528234	0.01336697807305226	0.021636763423434176	0.01378567090910507	0.0036265819082357586	0.003158864705582619	0.010854647362666019	0.0029755295039996825	0.014776766574119722	0.01235141035972083	0.006089394444130781
1	56	10888	15375	1305	1626	1230	1421	1271.6125091844233	1532.304922850845	1.7737474121312051	11291	0.9492334983259944	117.74137829614723	1	0.7081626016260163	0.5637781305053312	214.21208480476176	207.5090359478353	36.124783736376884	13.723851391659254	13.0	72.22766819025992	67.38519968875909	-6.885803108639956	492.63455967290594	0.9643078558143654	0.32194686862694966	0.02930321317771981	0.12809653255728198	0.07952239769479759	0.013785745976945839	0.008970419499885635	0.038861309503824056	0.0601218988845199	0.03323189385037266	0.00895483599046902	0.006884500908860238	0.0014930800624156652	0.024776272283721583	0.019726936212108467	0.026557455092092796	0.016782794892860574	0.0049158959221747124	0.004759536571011744	0.005441894606337149	0.0012270722205585695	0.00862344141289014	0.008474895128500779	0.0058394890343375075
1	57	5948	11070	947	1631	824	1541	890.2414256893073	1590.067585743107	2.988770262971634	8039	0.836627026778378	87.0243001240731	1	0.5373080397470641	0.33458577007044144	132.1318322221116	134.61797799699713	28.231188426986208	8.681348049202487	7.615773105863909	75.36035110905605	72.37824513078004	-76.37540087732417	472.64675298172574	0.7398930215200895	0.4175156956334724	0.11050499754383647	0.09787481798280885	0.04129257042223047	0.07564357190368665	0.022231972421462753	0.021600485303762136	0.01116884554568779	0.009104755038361678	0.018538325186370632	0.023253630193748848	0.01013931307020448	0.02944123496154092	0.022614079907326765	0.010569579476052545	0.02050836132893975	0.006365709447036189	0.008393833857421856	0.011693662708584598	0.005063347904258066	0.029268444507639775	0.010197199148291597	0.001154564856997902
1	58	6970	9758	1740	1695	1621	1613	1679.4167862266859	1654.357532281205	1.6459761281128187	7693	0.8067766321886939	94.20445651243939	1	0.7142857142857143	0.6075422255039278	125.63575126054123	130.61393493804556	32.7566787083184	12.317720901312306	11.180339887498949	79.74479447612329	74.23270687353043	77.55427542047279	379.6934341759516	0.9060184583387495	0.5201922407270858	0.027144358451583594	0.1926990966748248	0.07690681252674197	0.026504201724692988	0.012184789189412994	0.00012653433177466463	0.04706255474422171	0.020178346897547356	0.005348510347230874	0.01665412682903661	0.003219227697564067	0.008713515097422552	0.011694799415960118	0.010670144837302019	0.007188929777023423	0.01216502204499005	0.010547341403787951	0.0018685154231184945	0.004368878500231073	0.001205912515993517	0.010994760702298446	0.007940308697735972
1	59	13679	18522	969	1728	822	1602	892.4790554865122	1670.8983112800643	1.5859384298618961	15317	0.6797196683249797	131.97213240844556	1	0.7385271568945039	0.6305415022240681	159.27970485700618	177.88198334851114	51.0	18.329122809878346	16.1245154965971	123.34800903630737	116.82720343203388	65.12510564841625	522.1259377015543	0.8930599986942612	0.55042803022667	0.08315834304128512	0.18592703717010786	0.04230996104556072	0.04118307382225344	0.010148187529125953	0.013467577298283328	0.02062885377946292	0.03234441813380209	0.020643250793438143	0.010919704589025617	0.008283765847173621	0.009822473207288462	0.021914551474632345	0.01969461881892759	0.012767051841764496	0.015183234724637151	0.012228877423445335	0.008862255119341706	0.0020257600774284566	0.008026711848266657	0.0009052386451946404	0.0076983064876385565
1	60	8180	15318	1650	1735	1512	1624	1584.7885085574571	1678.7303178484108	2.1435908447503063	10272	0.6462584386842035	102.05439469191727	1	0.5340122731427079	0.46650693738920307	125.45191381042795	137.93114224133723	37.0	12.278976633421165	10.770329614269007	101.61934149578876	95.73469152739104	89.01267487892918	469.4102089490163	0.7963395638629284	0.5425915508877707	0.03576266238640098	0.18596940269938467	0.04740892326679107	0.022579534333256355	0.03962814612560465	0.007201775252210924	0.0220092802246436	0.017472196367122553	0.004215048231750681	0.03159865272763478	0.010775910787342911	0.016276615071438887	0.018297043512361767	0.010989405874625132	0.027808086715024764	0.009138834926086636	0.01117298689236225	0.0029499831677097924	0.0089890839557345	0.00865999474587244	0.005314426094829064	0.004807012312868255
1	61	2737	4032	1570	1762	1514	1690	1539.7420533430763	1723.34855681403	1.2194093989733195	2838	0.6474309144884177	59.032674290939426	1	0.6788194444444444	0.8200691259571633	67.85043252541125	72.18032973047436	25.80697580112788	9.442970295937966	8.48528137423857	53.871822042341044	51.71045281277481	-13.738273175901044	204.79393923933998	0.9644115574348132	0.6688784326180691	0.08025443620543884	0.18245449829984728	0.05402217365093253	0.013585559381009579	0.01784703049087028	0.03860350338061481	0.012607105265313287	0.017514769554373436	0.034838679789211735	0.007987923874974929	0.002670655113894924	0.006926037065188304	0.014102391764259117	0.003835923893571465	0.011356221823491379	0.0021341980494928516	0.012208683995691496	0.0048386427304962796	0.0024814158715928103	0.0006828885926562525	0.008989672075942232	0.0050757010008333926
1	62	3134	4788	1614	1788	1538	1725	1579.0035098915125	1756.6576260370134	1.2942031646319188	3333	0.6134703335759885	63.169080515707996	1	0.6545530492898914	0.7726762129224183	71.841565504007	79.37883848986453	27.459060435491963	9.917633061276835	8.773298588520893	57.63252724565626	56.73456061058784	-60.737244208163176	225.76450198781714	0.9402940294029403	0.6328814877179068	0.1490237571466633	0.14243429418164294	0.016986437976251868	0.01991305407322115	0.009687503006451898	0.0023624472071552376	0.02409719682817628	0.023980532933099697	0.03556535224152377	0.01931604070480186	0.011821494745350509	0.013781762764021824	0.005639443061461829	0.0068208108329492	0.0094488462090551	0.006776719356299248	0.009523571088602046	0.001624988307564195	0.00545080076824346	0.017995189194838113	0.005946965949491347	0.004948580546614183
1	63	3001	4644	1863	1807	1777	1753	1819.639786737754	1778.6644451849384	1.5024898404684022	3238	0.7469588126692125	61.81417211085354	1	0.6462101636520241	0.6655619046903167	76.6371209165885	85.0235261559999	26.0	9.129108198950103	8.06225774829855	53.0	50.953746517464076	88.80903779551251	238.03657992645927	0.9268066707844348	0.5285643759510614	0.07879145308206202	0.1954396462417319	0.04815547367779169	0.04493104452738904	0.020956199444680086	0.00288364348606027	0.01764399800730179	0.01976010285402697	0.02354090875208827	0.016715948077082772	0.008543562932820607	0.006932020070384749	0.011290967637241252	0.011006898975689017	0.010958764878429495	0.025165055333007367	0.007806543564770023	0.007653378413349751	0.0037012802222359848	0.00017620106530173395	0.0020572097892295024	0.0037844070682349377
1	64	9795	14342	1897	1886	1755	1785	1822.8428790199082	1835.2549259826442	2.0156879889141	11771	0.8074481296770681	111.6753389996239	1	0.682959140984521	0.4961085274605045	152.08943425155377	153.7010084547268	34.655446902326915	13.541601184037765	12.165525060596439	98.67857026543633	89.7234235487735	82.6941943400189	498.1025971044414	0.832129810551355	0.5278567815680301	0.049189963838722914	0.17041977122295635	0.08878915167286873	0.015048770032067794	0.023522317829356255	0.01758912595977347	0.0439855444867149	0.018021036245407407	0.00702022949373381	0.006081056458338555	0.009703109505838766	0.005763646129725779	0.01936403383381165	0.012646723898613984	0.01426624358585095	0.01012994082097451	0.013619966929510988	0.012904372326421283	0.00677197143032428	0.010807826114506463	0.01141275607538973	0.0033939440622180353
1	65	9861	14280	1245	1953	1140	1817	1187.5103944833181	1878.4489402697495	1.269174517250614	9985	0.8174564356913976	112.05094890554672	1	0.690546218487395	0.7879137080109984	148.82541810034527	152.12166183683374	43.829214001622255	16.585315235244455	15.0	87.36528090547358	85.7220166046759	-31.000813380811184	396.5756851698602	0.9875813720580872	0.5424351790319835	0.0482453923690614	0.18826927045110736	0.08835414337513287	0.02176434971986854	0.0016013938935547463	0.009197447507743347	0.033576289172641306	0.030523344971605488	0.011997867375253981	0.01404431760960642	0.004884341499051718	0.014911741493093291	0.0164036456389497	0.006351795243557755	0.014093155173413644	0.011970815628472332	0.010803091272258442	0.010636793111810225	0.004935017196722458	0.011758056739730011	0.00938249533530829	0.011162805496348772
1	66	5827	7310	437	1929	351	1844	393.44705680453063	1885.6519649905613	1.0887335077122056	5895	0.3154634554692443	86.13458554594544	1	0.7971272229822162	0.9184984139060214	88.43267311377375	88.45903006477066	41.88078318274385	14.558581677915532	12.806248474865697	83.43860018001261	83.91709974906452	53.611973033583176	282.35028842544403	0.9884648006785411	0.9474114611291028	0.011127530033346598	0.048113798798106504	0.02349201755215365	0.009218748530601352	0.008798502072894367	0.04000311508258676	0.018744059131135915	0.00364639465424564	0.006506157587536182	0.005446849046212066	0.0016516114830003653	0.029728019713313514	0.012826673725144584	0.0036556195631388846	0.0015210094690368504	0.0035747508533420782	0.0019062871681898718	0.0018989058351258476	0.0005952251151759677	0.019038843993238998	0.0068416208626161925	0.003568230735477798
1	67	2264	3717	1901	1920	1838	1861	1867.9505300353358	1890.3586572438162	1.7788757001945061	2685	0.668819369738042	53.68998350977963	1	0.6090933548560667	0.5621528248942058	65.36236333832346	68.0294054067798	18.788294228055936	6.982206068030287	6.324555320336759	51.145988803032246	48.59201144964911	57.71096699725964	224.9655121145938	0.8432029795158287	0.6165663971324026	0.05195112278941069	0.17040968486136637	0.060476631183653026	0.035057413204489324	0.043241126143010254	0.030535242907436526	0.019437450005298555	0.015641818032123788	0.004421011446206497	0.03444018270184075	0.010630798807136048	0.00040514983505777834	0.0016832219199882676	0.016459609542492207	0.007556526033499878	0.012640032223467598	0.013042851495413548	0.007715180354730565	0.0069923193078379	0.01125715977106477	0.010196465859525794	0.01371274791183758
1	68	8773	16905	1902	1973	1755	1858	1828.1557050039896	1918.6388920551692	2.1742191675693974	10241	0.909755955095329	105.68883822789226	1	0.5189588879029873	0.45993523326257846	171.18774624594516	175.6957597667058	32.57299494980466	12.149533449749514	11.045361017187261	76.94829828616781	71.06747530418559	61.11656799153347	489.58787847867995	0.8566546235719168	0.36185592425934054	0.027681367221234397	0.15625595590590738	0.07227587001661508	0.020878293559691515	0.007990056108462078	0.03887777381823928	0.05681606978679366	0.024610360377509743	0.022903404679586386	0.0026880363100216117	0.0017646996395603836	0.018046923234596425	0.013294370729688684	0.02462509684828959	0.00982323722262671	0.0026624923754617526	0.009481882819422078	0.005597953518912517	0.00480936189823114	0.0003812329795684593	0.008470398285865816	0.0058953739353409884
1	69	5142	7268	1293	1967	1201	1888	1248.5616491637495	1929.2551536367173	1.1681167421499925	5243	0.7370270230464532	80.91352012505826	1	0.7074848651623555	0.8560788180806629	98.98482775929368	97.24710792614863	32.526911934581186	12.619999745788023	11.313708498984761	66.17425772903012	66.90020992369685	-55.771466468284046	274.7350647362943	0.9807362197215335	0.6922764838145977	0.02815015045631369	0.16756504261080715	0.09854208597897667	0.011314711876356465	0.01932255751182251	0.026867997042961982	0.003878339569917568	0.022276308723611766	0.0062191403617643725	0.01627947452233525	0.006659659208914457	0.017544189758911054	0.02516872688441827	0.013674489917996486	0.006180882914289475	0.008546449501035612	0.0036638736086435594	0.007461831271750149	0.0023932807500452818	0.0007153259107553428	0.0029683106820936407	0.005105623332688725
1	70	4599	6084	213	2027	135	1949	174.46531854751032	1988.1545988258317	1.117280446727628	4685	0.2892873756033791	76.52207959953135	1	0.7559171597633136	0.8950304311946679	78.36159826154683	77.78174593052023	35.510561809129406	12.729726252399052	11.180339887498949	73.24083012710695	75.01103628171057	-57.3953008705356	254.10764773832477	0.9816435432230523	0.9407927331887047	0.027508673141242498	0.049896349541419284	0.018469101641091848	0.016931566784925876	0.027926355208791255	0.035540442957883694	0.007247946478609238	0.011471094731864617	0.0053313510576676795	0.014613885674936941	0.006133718742697539	0.021860847906648884	0.002575643227796281	0.0025269855273150617	0.0008969012598701497	0.0025336327960821994	0.004986860412042776	0.005973966536055588	0.002771014853038048	0.012610629579090975	0.006467580267614179	0.005322963535760598
1	71	8263	10700	2304	2087	2197	1987	2250.293476945419	2038.1820162168704	1.1075383755817114	8360	0.41987982699171617	102.57084555635997	1	0.7722429906542057	0.9029032510722447	107.7966329577882	109.7679370308106	48.25971404805462	16.99680281796932	15.0	98.09385301842313	97.8340369311686	-87.6950075285487	339.1198410471445	0.9883971291866028	0.8711906126797185	0.0452115623519397	0.10211234963176583	0.035306312279365905	0.02394076121684926	0.01304736476068521	0.06157590955197491	0.018461790690304056	0.00851132929798873	0.00524597324886173	0.006803366373992258	0.00991262167177238	0.024569033279300573	0.006696987260547409	0.0030680083982322927	0.005070470660584869	0.011725044971401304	0.003871684818526692	0.0014555718002079861	0.00500361423674062	0.002614430174787966	0.006783731150355522	0.0044137218625428945
1	72	8833	14596	1693	2083	1515	2001	1615.5926638741084	2034.8768255405864	1.9005601459934152	9711	0.9029581886918885	106.0496341278257	1	0.6051657988489997	0.526160670109866	165.53782977804897	177.55280904564702	35.805027579936315	13.192277339830964	12.0	80.01538313637909	71.13630898498492	84.288416154693	459.30360723121805	0.9095870662135722	0.356446197017263	0.05527275394738761	0.1560346941195665	0.06901762997422	0.02670327451919833	0.017221766665777884	0.042919596632569626	0.05125098879109276	0.0255847837012275	0.010199609646888317	0.012884189178857138	0.007264709434941388	0.015467312872145722	0.01061914041175168	0.020570499210682505	0.011386567870470881	0.002570950045996994	0.01423138365335131	0.007074313770459864	0.0023208241355653528	0.0019359718130910525	0.0030266719548308605	0.008602489958167894
1	73	7694	13860	1627	2136	1495	2031	1555.6597348583311	2082.032362880166	1.5786976075665504	8051	0.8108768829067671	98.97628532730626	1	0.5551226551226551	0.6334335310366553	132.2624373567878	133.9589489358587	35.4682957019364	13.723559215317682	12.529964086141668	76.15773105863909	77.40219783753808	63.371017250318715	390.6883835420683	0.9556576822754937	0.5448146401248382	0.09808498465036353	0.1537906088555262	0.06992864891889176	0.05556071104745251	0.029184785588449006	0.01114143401420824	0.03346692529934371	0.020822098645989686	0.007791333796370263	0.0061467422677638625	0.008378207672808379	0.010523181914042303	0.008784438749809121	0.010577564615006406	0.019151962068443	0.014913005814271333	0.015573579450852445	0.009150806456033805	0.004511749366638057	0.009655730779321667	0.006550457743925112	0.0041710025375580615
1	74	4806	8096	1764	2111	1676	2019	1718.6452351227633	2065.7875572201415	1.5498953236653286	5314	0.6376776292454951	78.22524689636455	1	0.5936264822134387	0.6452048630194664	90.96045343561494	97.62171889492625	31.575306807693888	11.42364857596693	10.0	69.47880912935099	70.06714141673804	53.87165995452025	305.9482681718907	0.9044034625517501	0.6214758246023103	0.06902641741896492	0.1902523971965139	0.048287903940370434	0.025678237065130463	0.022344095356089555	0.02711588337298314	0.020245094704117637	0.009903214783406998	0.02467105653187233	0.012920864368770942	0.02072654214309073	0.01229712902487438	0.005890787837437494	0.009119146650357353	0.006125881254770654	0.012460825541306881	0.009433867139502866	0.011813302809794639	0.01687440156631371	0.004969123005875424	0.007644121476779574	0.006477987588854176
1	75	6507	10780	1720	2144	1580	2067	1652.4086368526202	2110.3108959581987	1.82786676875135	7020	0.8127017133587062	91.02180902174877	1	0.6036178107606679	0.5470858254527592	123.15658882200235	141.41074923781431	35.608987629529715	12.202906211114945	10.770329614269007	75.84953012057619	71.76087511967803	-77.67957055181932	386.6051224213831	0.926923076923077	0.4143106324744563	0.07628244218529567	0.17574850004985954	0.044293261866402554	0.060458775214798345	0.00941401553424427	0.01992484342766527	0.026694063338450032	0.02209376538279457	0.011000243881750546	0.01196083866417394	0.006695607943908842	0.004506151639641951	0.011299134530834202	0.02071737631402188	0.014126753312088354	0.015972416826883527	0.003495269455561519	0.005641461412243053	0.00591113448013624	0.005177722078852816	0.01030102646827928	0.00904016224720751
1	76	4432	5986	473	2152	400	2070	437.8206227436823	2112.206678700361	1.1732433088978602	4504	0.7448600398345778	75.11988859327629	1	0.7403942532576011	0.8523381232315705	92.26470671275383	92.80086206496145	30.886890422961002	11.792560206969275	10.770329614269007	61.739490651303186	61.560926246328464	-35.57110653921776	255.62236636408616	0.9840142095914742	0.6552482190276637	0.0403988726893185	0.18224493149946708	0.08768601937202776	0.01755997679915506	0.004495563241389056	0.027370458627056705	0.012239696140201444	0.030187462083561704	0.017560237459716185	0.009630130322208202	0.002126969565837722	0.017113873954794485	0.02332832327546996	0.005659342583526027	0.011715314326629625	0.010930993818436506	0.008221540107419097	0.003312392623331746	0.0008621907670091245	0.0027311356903151557	0.0013923412918701297	0.01162224109002868
1	77	5225	7728	356	2242	287	2130	321.90966507177035	2187.6193301435405	1.3761360182840128	5338	0.8906765561794399	81.56394191823507	1	0.6761128364389234	0.7266723541230761	121.50484488511434	118.4736257569591	27.51363298439521	11.259632079367073	10.44030650891055	54.70740352091296	55.24066103661338	-20.00300454096678	300.5929291125633	0.9788310228550019	0.47397240105736854	0.02003375066285972	0.1714880710097354	0.0982313118811705	0.019669477492354523	0.004752308871229067	0.02875131566425826	0.05100618752333934	0.03752662215979335	0.005483331612473564	0.006757530000739031	0.0011753444683992853	0.00159470309587002	0.004513992343888598	0.014237665455052485	0.016773367159282168	0.005567049461895721	0.005689192955282094	0.0019433068717025132	0.001482168134238365	0.011897686926013146	0.009984553802423985	0.010063983067863361
1	78	8354	12915	774	2304	669	2181	722.335647593967	2243.297342590376	1.5348265383968753	8872	0.8084146831603443	103.1341027823365	1	0.6468447541618273	0.6515394248033389	136.38437712244456	145.34441853748632	38.3275357934736	14.49413595398998	13.0	85.20251105400742	80.27766791541679	-42.115357168617145	401.4041122946064	0.9416140667267808	0.5033891918403826	0.009060485504223573	0.2048307500526054	0.0723770761365159	0.007612542401014548	0.012235773840166964	0.013547698861985676	0.04232568639350407	0.027506660310788883	0.004666316712424609	0.011345880580864698	0.004273807421279921	0.020976739195061926	0.013219600747496098	0.014848320981932887	0.013106792953006239	0.007859312985339857	0.0029468319291893097	0.005734581861773503	0.002875745909890561	0.01229969218442137	0.015263332003405619	0.011491441315243144
1	79	8615	13530	873	2304	763	2181	817.6321532211259	2245.670922809054	1.7320061653119416	9445	0.8447233861209339	104.73279657248453	1	0.6367331855136733	0.5773651503254873	145.96313461256585	162.27445886522005	37.107950630558946	13.821572030953329	12.529964086141668	84.75849929562801	78.11992795177771	40.85821884418263	433.01933598375615	0.9121228163049232	0.4164513044014719	0.019721978307094434	0.19800106936946582	0.060658991847257634	0.010265875590285089	0.0048005375477717755	0.03734660411802502	0.04651018030697762	0.024208705620576903	0.008104716595400283	0.006784068304670063	0.001480300590940799	0.007974803887145991	0.006759166496481752	0.024085070826412945	0.011359893936137407	0.00514570294282177	0.00801469632588357	0.007209116132629908	0.0008456975228528299	0.014621486477228031	0.013819930274978609	0.006489836153993201
2	1	4782	6232	1103	167	1027	85	1063.7206189878711	125.26202425763279	1.093574022157979	4845	0.36917348930252564	78.02968347317288	1	0.7673299101412067	0.9144328410679261	80.9937659431029	81.88406438373708	37.44329045369811	13.132277915478193	11.661903789690601	74.6	75.27240663231652	-8.094917244701545	256.35028842544403	0.9869969040247678	0.9074242351203945	0.04019173602751663	0.077192955880742	0.02845714096115502	0.025455118964747697	0.010948358070172803	0.052405038498993306	0.01508665234189625	0.016464751443077658	0.008278851990224807	0.006155237469333597	0.0014589939752136737	0.027063789151607433	0.0027380887543203675	0.012326948998777705	0.0028094926088284003	0.004998273489638675	0.004212810558795074	0.0015580716084188746	0.0026112646960338498	0.0085555495174519	0.004968831239611531	0.0071296441354600365
2	2	3067	5130	301	180	211	123	252.92631235735246	148.38571894359308	1.618132963766421	3303	0.8769014597210982	62.49020470203906	1	0.5978557504873294	0.6179961859700122	91.73881567249684	90.2551937563706	21.02379604162864	8.386153385916428	7.810249675906654	44.4425639325474	44.09611380549776	-67.89798185133648	249.72896808188437	0.9285498032092038	0.47800220127585435	0.07426856536395122	0.15196627385121136	0.08311478447378484	0.06249543198642869	0.021451250077407908	0.0016323647223258216	0.0359820537230413	0.03039804974829803	0.011983486700176923	0.013328662784329677	0.008866140858296836	0.0008804987188461417	0.004667755333798968	0.015856717070654173	0.013079583600896172	0.013290437307371488	0.008575226689322125	0.0011307168303154069	0.0036333381716030315	0.006763408852841169	0.008647286479943011	0.0033249730978785605
2	3	4223	5859	908	238	815	175	860.872839213829	205.77906701397112	1.2167588857448164	4295	0.7989726106966124	73.3272841268282	1	0.7207714627069466	0.8218555144455497	94.73546341616606	93.38094023943002	27.85677655436824	11.211874877902387	10.198039027185569	55.360462623769756	56.97082070661155	73.38957958591557	254.10764773832474	0.9832363213038416	0.6166158941991505	0.016211420810713657	0.18369100642119454	0.1009804820535872	0.007813684491767583	0.004419886935654448	0.010258631885604063	0.026703239916716272	0.02850986740374211	0.0031382053214734505	0.005306455915411397	0.003923281863766764	0.018353252305114653	0.02645290931798785	0.007873508165681749	0.010517238778544482	0.005472940597279412	0.0057702639403691275	0.001949895519672353	0.0025576585412612363	0.007793433827179802	0.008584101913748421	0.015877631675341414
2	4	8962	15453	335	260	182	159	252.82526221825486	211.81600089265788	2.0030883826526913	10485	0.8393428154516775	106.82121886552564	1	0.5799521128583447	0.4992290947620091	153.50895590190967	160.01562423713506	36.40054944640259	12.876084403799808	11.661903789690601	89.99125276718736	83.44784657307684	67.51106880807292	474.9604614807104	0.8547448736289938	0.4449873016506335	0.061858992841874016	0.16290457841107153	0.07999808314765412	0.02032884423253904	0.02409018334529136	0.04576894030937979	0.02691329431503591	0.034724353801247	0.008490418989054413	0.024733116889620557	0.0067574491725539846	0.002097812450694389	0.007998060537430332	0.022539129914665747	0.009802034425784655	0.009000713205364738	0.017939037970522827	0.00747146070814042	0.008637381302502098	0.0144858003092427	0.001893350505428195	0.0058196118674467
2	5	6268	13552	387	268	275	147	332.9741544352265	211.7005424377792	1.9912265478609117	6945	0.9342054880674252	89.33457038795228	1	0.4625147579693034	0.5022030271112328	151.165190460057	151.42654985173505	26.248809496813376	10.552329012945002	9.848857801796104	56.296600929095774	53.92596630559437	38.75244945856934	396.0315292925759	0.9025197984161267	0.348014324685967	0.009250129913860452	0.1520648550870885	0.07554586451855211	0.008549468370184164	0.00761966611195922	0.047284713394795556	0.057422608761724094	0.03150053443868466	0.005893421585225233	0.006284520287492055	0.007411782696553845	0.016517060000477247	0.01845287992201471	0.024347725361592774	0.016348561444202412	0.005933310122502456	0.0021223817452130076	0.006761261310639049	0.005832443756779058	0.0004520566243635666	0.003920681977629287	0.003254922801546248
2	6	7423	10285	196	425	111	304	150.07315101710898	364.91890071399706	1.3203737531812436	7658	0.7751552524849966	97.2175762944598	1	0.721730675741371	0.7573613134846472	122.95809610954927	125.7179382586272	38.8329756778952	14.605173669860857	13.038404810405298	78.97597415912021	77.6813338515291	-17.033153246739165	350.94826817189073	0.9693131365891878	0.597991593835439	0.08640688376776566	0.1728510917781038	0.07522487888989064	0.034810164186083986	0.024519404107985445	0.010788203508953069	0.02136415716405348	0.022078291368476007	0.02549701580957411	0.010554190444498715	0.008353171045754396	0.000949007429339397	0.01252196232723214	0.012660646358738413	0.010433137386231237	0.0150449035690343	0.018067466840327975	0.006157499742465565	0.00043364246553646244	0.00609549954594421	0.001004120500360925	0.0030301057883616402
2	7	4046	5460	257	456	179	386	219.35170538803757	421.7763222936233	1.1752957351013458	4166	0.43558281140069843	71.77414017596078	1	0.7410256410256411	0.8508496799010081	75.91212893766905	78.03204469959762	33.94112549695428	11.833523794920294	10.44030650891055	67.88225099390856	68.33220132283144	-68.88943182842245	244.45079348883237	0.971195391262602	0.8455083817565257	0.04912967173455537	0.11600228013519062	0.03958387865509405	0.025032979494602724	0.02301420579027448	0.06085966735879137	0.01899939856916986	0.011805630561431208	0.0024643954489981185	0.003968466347317003	0.0048915153262145475	0.01625907473115079	0.005781400173170885	0.002174977608062966	0.003246575095235774	0.009476866953625245	0.014964607848719268	0.0028442602837106543	0.006169182369095038	0.003743904906623095	0.006828830600231029	0.0024228536563399893
2	8	5791	8600	191	509	105	409	145.12933862890694	461.00777067863925	1.4356016638527855	6216	0.6738762833040739	85.86809770550019	1	0.6733720930232558	0.696572054197999	100.61935507466245	108.25894882179486	36.61966684720111	13.236433919700415	11.704699910719626	76.15594200128186	74.34202710393738	-33.686875790942004	323.22034611053283	0.9316280566280566	0.6288432959458434	0.0413518787791986	0.2038118991883452	0.063854055191478	0.008565846467256102	0.01954521554096878	0.028953371412284722	0.008871061824811727	0.02185676367390385	0.009769753186561479	0.010164000215078956	0.003503046995885083	0.03062348318638543	0.02312429056242176	0.011558741237600291	0.010225317269170505	0.005160798007802462	0.0036874402861556614	0.015074688192072647	0.0013072635684340643	0.005803179481287334	0.003809784854318611	0.008586843671550553
2	9	7120	14924	176	701	85	537	129.7935393258427	606.9422752808989	2.0715259159447874	7950	0.931767684899816	95.21273842566634	1	0.47708389171803806	0.48273593504328294	162.82055073964813	176.23280057923384	30.610455730027933	11.746514702961017	10.295630140987	62.625593425932934	59.11282589095135	25.390473659370816	430.5168106668144	0.8955974842767296	0.291406905381749	0.04631753088042432	0.13622284619832437	0.06120420366063719	0.020515198349461458	0.017170148695824814	0.06316041306242517	0.03941559561029651	0.029604916580733165	0.0004795998228763643	0.00884958646645452	0.007566438795144747	0.028065762414134336	0.015647095980525032	0.01968927511035067	0.01733724943112328	0.007162029184772288	0.0012175590770008603	0.0018535664266269693	0.003377130839818883	0.0023598030008653947	0.006176015002766306	0.005629959778012185
2	10	3526	6408	868	827	796	738	836.0944412932502	774.6786727169597	1.5682508030483238	3887	0.7530401263440093	67.00330316287537	1	0.5502496878901373	0.637653108837073	85.33373409592025	90.80198235721508	26.076809620810597	9.55677918203299	8.48528137423857	58.46102672115258	56.14742916080635	26.267210553935563	263.6051224213831	0.907126318497556	0.5443504421093329	0.09696981859083625	0.1654759603071539	0.07234546628310118	0.04283483892572494	0.002258112832873725	0.003856901694229019	0.028522349290835934	0.019276921709844512	0.018317083243914675	0.02447065059678437	0.006433077344978071	0.0005179490045922123	0.014919348259806493	0.013626922786456153	0.01059354340883842	0.014275978582588729	0.009893612908353762	0.01596890148844166	0.005639213998768752	0.0021483761198196343	0.004650019543698817	0.0017721814776779734
2	11	6853	9384	940	856	848	754	895.4732234058076	804.1926163723916	1.2673332931573429	7156	0.6172498227529097	93.41044160087282	1	0.7302855924978687	0.7890584153349843	106.11825756255297	103.81714694596457	39.05124837953327	14.579585071357556	13.0	83.13605303908243	83.49036634840002	-19.09422401284638	330.3624817342638	0.9576579094466182	0.8095667656401995	0.04661758028007867	0.11947913012264484	0.07886797794178894	0.012869631487239753	0.02237460664800548	0.04474318945368207	0.012256205858819683	0.002761619522429977	0.02173022993868872	0.01491230384716314	0.007951653425940708	0.01213234442662116	0.009837810130456238	0.01812584568388748	0.0021017442035798284	0.0037987959006620512	0.009666716802630584	0.00528283747402745	0.003543524026494138	0.006183717354093934	0.00496264980438109	0.0052371448938535545
2	12	2702	6216	844	851	770	767	809.5754996299038	807.0677276091784	1.7925154328801378	3181	0.9063238774792653	58.654013075614955	1	0.4346846846846847	0.5578752526516564	95.2566637224775	86.1278120005379	17.804493814764857	7.123625633188593	6.708203932499369	40.185472713339706	40.25391854555258	33.65040011769063	246.7056274847714	0.849418421879912	0.453875509425082	0.06793211690101413	0.1133586627417088	0.10209365886466747	0.06019097890648716	0.025463552177464422	0.00033158362715288625	0.04245690007752875	0.02764631158184122	0.02623972684811151	0.019934399162040563	0.004956490781074452	0.0047011995999287175	0.00883931595893642	0.013249612753866838	0.008805710484907324	0.006465061218439632	0.0047166250021222055	0.00638249847541287	0.009376822838442473	0.0058530201953291405	0.00701381878150036	0.0033554874501348668
2	13	30154	46986	858	973	612	782	741.3726205478544	894.082410293825	1.4349515448629633	32203	0.714735263363836	195.94199455947185	1	0.641765632316009	0.6968876430566158	241.67761527470205	245.89835298350414	70.66116330771806	27.145008757082863	24.758836806279895	188.2631595542361	169.02813945363138	-87.18794201200743	737.3879143724299	0.9363723876657454	0.6204880331670843	0.05189277827674986	0.17570017551707331	0.0754882067848114	0.019567259334957773	0.03157143018332838	0.014710106810845447	0.029174816628874337	0.027077662347846077	0.013850730541438578	0.01922065876696506	0.020583628570119705	0.008429373663501903	0.01359316670823567	0.010534771596507961	0.014117821158334643	0.009577840428161745	0.004442373590918876	0.005118726429309476	0.005431553088252984	0.004226265980948333	0.008897501796866835	0.016442873371646533
2	14	5562	8712	1532	890	1444	791	1487.1136281912982	840.6008629989212	1.3196684377119554	5796	0.8372001443966898	84.15318382460033	1	0.6384297520661157	0.7577660959549829	114.71402754691303	110.75197515168747	31.064449134018133	12.158896446775229	11.180339887498949	64.15063725041934	62.73671448309602	36.51637163562234	303.7056274847714	0.9596273291925466	0.5773486342586805	0.022818752099150373	0.17321762607817845	0.10922193928570074	0.0021752693277758794	0.008575393419009324	0.0045619878656569905	0.03878473756373274	0.028829470656457263	0.007795269163577915	0.01250436522662139	0.0048217062183549125	0.006916117893276367	0.017601179225162075	0.00861832574797254	0.010183482061956243	0.0003839720595875719	0.00518130778044401	0.005905167735518449	0.0027213953824164264	0.012057419190737972	0.009872497591595293	0.01979825912400587
2	15	12960	24244	2195	964	1986	848	2074.168672839506	899.122762345679	2.313880871127009	16043	0.8865114877079354	128.45693636299953	1	0.5345652532585382	0.43217436665740516	205.20142436382483	218.52459815773602	43.965895873961216	14.892408700022806	13.152946437965905	113.6623015902945	94.94804994075638	-81.2844277259463	613.872149726142	0.8078289596708845	0.34546633362356566	0.054138334399069406	0.14368375546409684	0.06758814449001659	0.03520052009525661	0.0033500591761175535	0.026454528319677005	0.06059681687877991	0.015273824185572393	0.014457435661626281	0.00586324351764049	0.008596683218118212	0.01801273289471261	0.017932912382760346	0.010814708021885947	0.006506385867620046	0.010197482168752638	0.009912263233411255	0.016768357047651443	0.004842230007357425	0.012242080052971767	0.00284502693007272	0.007195074080638548
2	16	5374	10058	2005	974	1898	880	1953.303684406401	920.6782657238556	1.844281172502754	5995	0.6810391552190805	82.71873616906127	1	0.5343010538874527	0.5422166722240975	100.41013045169268	107.8702924812944	32.31098884280702	11.135399158428495	9.848857801796104	72.80809017450335	73.5250167962532	-53.30170969960743	352.9127342659579	0.8964136780650542	0.5614126801615716	0.001890388384006786	0.2046816160278942	0.05384503570063956	0.010938393132770959	0.040379353876599945	0.003219582305715462	0.02347126332579712	0.010103316051335248	0.0024741860779325946	0.023403930559175428	0.02504840947642831	0.025746345489774686	0.01496288505563238	0.01623756060012134	0.003966097897548149	0.00890114605888399	0.00874154172283209	0.016167104888609292	0.002510906543067667	0.010009604506525563	0.008350217950092192	0.0039661407848502715
2	17	4770	8200	1504	1044	1454	880	1479.7675052410902	968.8159329140461	2.8473226449127282	5791	0.963511260068295	77.93171773024592	1	0.5817073170731707	0.35120712497640055	159.5774034696483	165.22106403240477	23.259406699226016	7.974634307341515	7.0710678118654755	48.98102947795782	42.713732684783515	2.1846139562365487	413.12593770155445	0.82369193576239	0.2224834283971986	0.02677621461435704	0.1048316012571156	0.04829790596698033	0.03113809332451855	0.008373902115231846	0.04093462280076428	0.04066750080946498	0.022449085171996837	0.021067145422338528	0.014078310018143539	0.004547072799752311	0.02288883422414795	0.017419507871507547	0.022248098825752922	0.013106750539854634	0.013146916899065018	0.011632272985486478	0.00882258725641054	0.0028926180309831484	0.00737454815739259	0.009040871102064285	0.008281717524105527
2	18	5456	10050	1582	1036	1515	886	1551.919538123167	951.1083211143695	2.0565166744502745	6167	0.9255720033566538	83.3474352099394	1	0.5428855721393034	0.4862591256486209	139.77988900031673	150.3362896974646	27.85677655436824	10.020707299604805	9.0	63.50780565655174	52.91669812373593	6.06021978111058	375.4985207035849	0.8847089346521809	0.3072540364136798	0.03865639719352065	0.14585699347116976	0.06165722040274105	0.021211819488446998	0.010186042997001618	0.0488661233664615	0.05179306733992756	0.02596159028385906	0.00415554417978167	0.0033608598513067993	0.004939346506999379	0.016377822964489135	0.02065064470783932	0.02186510492709822	0.014789557673751647	0.004965646390095121	0.011214908967424617	0.0018720447585041623	0.00277644979057513	0.002137159603548886	0.005551371005224206	0.0049796172665783804
2	19	2930	5092	1876	1009	1800	942	1833.0109215017064	972.6225255972696	1.6709135637270034	3214	0.8590931833294659	61.07857125108631	1	0.5754124116260801	0.5984750029615425	87.31216346858307	91.8313671900838	21.02379604162864	8.218441854685949	7.615773105863909	46.145560771375024	44.68804241318094	-45.51321876220783	248.03657992645927	0.9116365899191039	0.4423801572481949	0.061219026755441816	0.17310105673330423	0.07950434201151814	0.031025138084425287	0.017735230143391283	0.02976977169437925	0.04646638808936323	0.025060817366280238	0.021146776377320375	0.005521146557168092	0.004634907601866776	0.0007569177796653164	0.0019755010572471325	0.011718635698297725	0.009346603885362105	0.008411442178062035	0.009289315748954318	0.012939740961605793	0.0010041579163547554	0.00615300584903424	0.009142347154169839	0.004155697607143867
2	20	6653	13081	1937	1047	1834	920	1883.1076206222756	983.7109574627988	1.9930822169444145	7870	0.8826979254857346	92.03728967719029	1	0.5086002599189664	0.5017354484919823	139.87149037403574	139.2300254973761	29.68164415931166	11.067682837112914	10.198039027185569	70.55672596961952	65.73132258944796	-36.24731608560492	408.20310216782974	0.8453621346886913	0.4368870587062584	0.019952979824253668	0.1660357287574988	0.08658870413695831	0.009851772695996415	0.008247533683767625	0.02296042081078615	0.06332999399539053	0.02748821308113758	0.0060763123110874	0.009859961441789834	0.010090265598894425	0.0031207585827029392	0.01545582109645138	0.006726070133154433	0.017022444025577097	0.005110480675097462	0.0065062909466819165	0.008491892020804252	0.0076257327877710555	0.005741119283123982	0.00843277600785153	0.012435461329587104
2	21	15180	25956	2061	1146	1935	940	1988.9565876152833	1030.4158102766798	1.7834310840406051	17074	0.8450445781273569	139.02437300372827	1	0.584835876098012	0.5607169287048448	202.5717085228257	208.4922060893404	52.69724850502159	17.95846166187998	15.811388300841896	124.81328220190645	108.31425357378853	-17.576587976949817	583.2691193458118	0.8890711022607474	0.4384894650856898	0.08348982470409043	0.14423117187308712	0.08323855144984063	0.0407086129236327	0.012864085615641944	0.016448332373199138	0.04677513947348318	0.01763268856738662	0.021519674196172657	0.015664171776584884	0.011878285044289668	0.01607939137294895	0.012390904342359836	0.010832179823166687	0.009646990272995027	0.005768260760415118	0.01609696254452628	0.01739843276718383	0.006403135510512209	0.000823055267346847	0.004548467902787335	0.013879710172798388
2	22	3074	4875	1950	1048	1875	983	1915.4258295380612	1020.0084580351333	1.5204542421793323	3275	0.7588576529485167	62.561476649100044	1	0.6305641025641026	0.6576981879879904	78.70069142678128	82.80700453464067	25.238858928247925	9.217230183105043	8.06225774829855	52.25789548431354	51.25433888659577	-59.1359221623289	242.35028842544406	0.9386259541984733	0.5655599351180511	0.11286385883713672	0.16008289611467177	0.06442599930518128	0.04603495182927301	0.019744271762665102	0.00015436128826179483	0.02317841835203618	0.016564306883685195	0.01890370513346876	0.0060657337483877955	0.006014019287176006	0.0035591920404619104	0.012722101898005557	0.016779321018561368	0.016345524545871782	0.020951569285385132	0.011176234558300207	0.0019302429841339004	0.0022523743164353984	0.0006897639520265568	0.007297733859995937	0.0002600545813033245
2	23	6132	10404	1564	1092	1496	939	1525.5888780169603	1019.6386170906719	2.1328695264038866	6976	0.9412347877849213	88.3600865114788	1	0.5893886966551326	0.4688519328634437	155.1513498688375	154.042202009709	27.018512172212592	10.111292812471664	9.219544457292887	61.093766260250064	52.40283048547228	12.488953310588075	405.4041122946064	0.8790137614678899	0.32892066286933913	0.0214317399064286	0.14041319429825805	0.07431413618779574	0.019636480787473733	0.006782446468132027	0.04193562638335628	0.05716002823890648	0.03200081364969311	0.012707387710581977	0.005300637589212052	0.00563088151607316	0.019456355929981326	0.016576441956074103	0.027386997689632167	0.01669274049753538	0.008080590713617355	0.004822770568419039	0.005792730738733329	0.004525598151207367	0.0011159183987398175	0.006454674073601273	0.0042673521036263274
2	24	4229	5846	1072	1105	998	1026	1037.7540789784819	1066.5902104516433	1.2432037708161447	4359	0.6828020855081591	73.3793570064838	1	0.723400615805679	0.8043733645881036	86.28284314157433	89.30845424706443	31.304951684997057	11.62341614287895	10.295630140987	63.63961030678928	63.03853761222795	-36.82577739732781	257.03657992645924	0.9701766460197293	0.6750915289223925	0.0072252441369741365	0.19170023312215478	0.07338874257798404	0.009933352022971931	0.023767020894135783	0.04302015809059405	0.006577852262729562	0.019412212413175412	0.007309826714308212	0.008233349706446076	0.005768082021635239	0.021456016627893162	0.02602560838702463	0.008727643310896	0.011540456197233283	0.004649174191814689	0.007159602224374008	0.0060683442068192785	0.0034131234849785427	0.011136190592368648	0.0044292071990668464	0.008696522240943997
2	25	9189	17688	1017	1197	885	1063	948.8172815322669	1122.6493633692457	2.902766609482619	11401	0.8070525843759911	108.16560533076773	1	0.5195047489823609	0.3444989330982545	160.77117977950178	157.76247969653622	30.59411708155671	10.685926212999208	9.848857801796104	96.16652224137046	94.9320975762567	-48.61282392605829	578.9554108468271	0.8059819314095255	0.4699161584774096	0.058620699028638444	0.12644079684734308	0.08178569248528948	0.051188582234270384	0.01644551351277281	0.038604869498936545	0.03453359498555521	0.023209726713933697	0.01192386048788742	0.018982178334929323	0.012150792896959051	0.027847766602655734	0.033568213277469255	0.005591207355473236	0.01093191771578925	0.010777155277478969	0.011307155445252823	0.011426476719249493	0.005192014938852501	0.015924619316485037	0.018709039238285353	0.008714611248729104
2	26	2813	6882	988	1212	914	1119	946.4201919658727	1164.0814077497334	3.7543331727989973	4397	0.5761835137715144	59.84666105423103	1	0.4087474571345539	0.2663588855792631	83.16103818884734	94.59386872308374	14.212670403551895	5.202713202988119	5.0	70.64733343152281	67.96920903900042	-6.464288872397387	364.29751057680824	0.6397543779849898	0.3928039652194969	0.039694614734223144	0.13644903847930107	0.023858557017632794	0.024075195305122945	0.04787543135933303	0.02117535409642699	0.01771804851118902	0.038747173122058595	0.006689123519965149	0.04650869056965995	0.0066735739615806375	0.019918585288219607	0.016388311647835503	0.03574034126875455	0.002669709152732675	0.00807898206804138	0.020977327722700376	0.011754406981866127	0.015322355195407934	0.0001288164630654125	0.011200333275877605	0.00861454244961415
2	27	6609	12190	1658	1212	1552	1097	1604.124829777576	1155.113935542442	1.6507713262865418	6991	0.9114562836735798	91.73243783501391	0	0.5421657095980311	0.6057774229999071	144.30275434303252	137.43725841270262	27.586228448267445	11.688152895329319	10.816653826391969	57.323192127304154	59.36571169491837	41.832125481732135	370.26807332528534	0.9453583178372192	0.4453541040851936	0.020613007795503603	0.15660268122249832	0.10090985653493911	0.018336074608966947	0.01051086052259025	0.028789356498312286	0.05929895953647049	0.03618780916737828	0.00719303334343561	0.008898601801793232	0.004102353210103742	0.011743408787762583	0.005253284634590961	0.01452235109503501	0.015624865124161964	0.0005750436392959952	0.002873955184697046	0.001918748978813926	0.000799666623911633	0.004584221252409391	0.004638411907669592	0.008630498477946906
2	28	5897	10854	1620	1261	1539	1127	1577.3159233508563	1206.0391724605731	1.8922425420266114	6594	0.9007767718333485	86.65041024313304	1	0.5433020084761379	0.5284734793717245	136.71401677517585	142.24275025462634	32.202484376209235	11.214982221673562	9.899494936611665	66.47107641673934	59.37249200751346	26.572827380186215	374.46298679765215	0.894297846527146	0.37109146420714934	0.06804153794426297	0.14241088754579648	0.07740941312184309	0.03613356930121529	0.02029472881452234	0.034979089414461	0.04720044411674461	0.027328870585322053	0.010928739646485615	0.01790646099718859	0.007993321321022725	0.014583535202184025	0.010605974643218663	0.0141161178789089	0.013154690143143005	0.0033776200993293247	0.01484364577215798	0.009356209911958452	0.0036716651205792026	0.0028816779160745682	0.005899936398194585	0.013882498152345386
2	29	3957	6120	946	1267	874	1182	904.6077836745009	1229.7159464240585	1.481147796960344	4175	0.709203929848226	70.98034149338139	1	0.6465686274509804	0.6751520692615754	85.47869895021226	90.82400563727631	29.410882339705484	10.85943105589469	9.848857801796104	60.31387937236188	60.262772894992175	32.9860353763704	271.3858223313768	0.9477844311377246	0.5983745346262754	0.1376911826567747	0.146627015249559	0.05330480924703407	0.04057186462939017	0.01742179745955322	0.0021296894531583166	0.02538110923031482	0.016131726099604574	0.02483773408024366	0.004998196039004118	0.0032808069306881696	0.00946880890703971	0.008110551453379427	0.020622334301423403	0.007071476245284209	0.014285391958762947	0.0063701774059427224	0.0025232341917321983	0.003199774928746637	0.0035767721899770018	0.01027931367365224	0.006323196492015136
2	30	3378	4650	989	1253	927	1178	961.0790408525755	1215.1367673179395	1.4731258314070068	3632	0.6446049818267551	65.58203398885536	1	0.7264516129032258	0.6788286368211217	75.72042710303172	78.03204469959762	26.627053911388696	9.950680648619656	8.94427190999916	60.35077827465164	57.889463346458555	-7.260602340785499	250.06601717798213	0.9300660792951542	0.7043952443301301	0.06307034192744977	0.16938251208479052	0.06277569536530378	0.00973684543653156	0.008851994548402251	0.04550498284055801	0.014149795534586587	0.01614655961676575	0.024660355251523654	0.016465383456348744	0.014284442630338142	0.0007155558348472013	0.01922583342425239	0.00441274492272282	0.010601581671498312	0.0014205931383737887	0.0036868161358267065	0.0032850962341910263	0.002300723464729645	0.0012636632923538605	0.0015397700881695476	0.014697327709569165
2	31	3614	5695	388	1316	321	1231	348.46956281128945	1269.110127282789	1.4391975903213163	3840	0.7289105668004822	67.83426652270133	1	0.6345917471466198	0.6948316247366279	83.47762554340909	88.23264701911646	26.832815729997478	10.017708166532552	9.0	58.813215643064616	57.149527815082735	-21.996477110011334	255.65790027001893	0.9411458333333333	0.581966925495434	0.07650617566943485	0.18546613266962622	0.07799377373473063	0.002898461008848035	0.007600039341605627	0.0012870951191324266	0.022828663177323565	0.011671889562906084	0.02110101177872718	0.021256945584745168	0.01740176375816099	0.015115660699989082	0.020778835549126996	0.008047992755406762	0.007931164165761695	0.005443460833831797	0.006829472662496606	0.018081724354338694	0.008731730478631274	0.01597652569473183	0.0067803747317318076	0.003266867733669092
2	32	6566	10925	448	1352	333	1257	395.9498933901919	1312.5097471824552	1.6148083968641878	7179	0.5948278751410705	91.43353241962753	1	0.6010068649885584	0.619268516278408	106.4512765040836	116.70903992407786	36.40054944640259	12.74030431725411	11.313708498984761	86.75943752699185	85.57118812516855	75.68637205400356	365.01933598375615	0.9146120629614153	0.5864451836240001	0.04964986525188936	0.19433728244013573	0.03886577170814575	0.020931850361941933	0.046782297641865075	0.011499480265366884	0.019334934183377925	0.02784689376638719	0.016842967488290877	0.02609953616795965	0.01804195195659831	0.019125747275514002	0.004749744238857312	0.01651929517296826	0.007348515561841239	0.012019648704487178	0.009180858719065219	0.009112281216248411	0.012402924119009017	0.0004383803406376148	0.008435287372392028	0.009741386604152783
2	33	3382	4828	1406	1318	1335	1250	1369.2353636901241	1282.606150206978	1.1890106057103487	3443	0.7699651141317474	65.62085141396993	1	0.7004971002485502	0.8410353912718648	82.33100399673039	81.05553651663777	25.80697580112788	10.238487317879923	9.219544457292887	51.409897180308455	52.534259701725226	-51.81779578673214	224.79393923933998	0.9822828928260238	0.654836593859987	0.012115926063238055	0.1797950549183083	0.0996493695678672	0.004244488364294971	0.015118543585290127	0.01974719121224465	0.014483285511391143	0.026559628533013312	0.0038195994296324857	0.00397405640982662	0.005842760384628048	0.021880351187929258	0.02835247657953737	0.011799704258091903	0.008459620624248146	0.004638551481659706	0.0036257923407173975	0.005535251385351982	0.0016552473933240655	0.0033778644832428133	0.0036977251131780735	0.011559429744703895
2	34	3663	4686	1379	1412	1313	1341	1344.4758394758394	1376.0707070707072	1.0930632445535011	3713	0.5276239437635667	68.29257977529404	1	0.7816901408450704	0.9148601464579336	74.1445448136439	74.09453421137081	31.622776601683793	11.447658275782672	10.0	62.932503525602726	62.984164068064906	31.39258751135334	224.30865786510142	0.9865338001615944	0.8493314997380752	0.02290516986200992	0.11616300611138813	0.05979451886468246	0.013549366136985241	0.012159269561576808	0.0643599743650731	0.027100771882559976	0.008873811465388362	0.003518464060300107	0.002112950408756241	0.006254735054519346	0.018500762134260967	0.00036218387986772444	0.010333991400404155	0.0022964265807953843	0.002836786938534644	0.008966361955140898	0.0040977730931774665	0.0016236149800443471	0.006169378257775636	0.011839535636134192	0.007665247738199378
2	35	7648	12193	402	1452	313	1315	357.80530857740587	1386.1803085774059	1.5377467571337007	8015	0.8731562686737966	98.67996776516763	1	0.6272451406544739	0.6503021354855337	142.22217209550402	147.73286702694156	34.88552708502482	13.593774243244216	12.36931687685298	69.561519114252	69.3248305474124	27.39447088153342	384.4335495461292	0.9542108546475359	0.44617347253766443	0.025882654850600033	0.18729207505766846	0.07815865586301628	0.013401451127560539	0.019255502727363878	0.03624062546754062	0.04653752586504343	0.028935230958857326	0.00574533203924178	0.01591966822158309	0.01144513159683659	0.005282823366854077	0.003194919073413406	0.01447828433569161	0.013867906944922011	0.005324786431455433	0.0018219553269802093	0.009443297756383775	0.0068181652240407705	0.017871225473584457	0.011141978393662736	0.009395417394725524
2	36	4882	7480	2026	1461	1938	1376	1982.9332240884883	1416.805407619828	1.250495079250318	4985	0.8379678413726618	78.84133089564803	1	0.6526737967914439	0.7996832747230865	107.01370247402647	105.41821474489122	27.80287754891569	11.651546667484974	10.63014581273465	56.174742186778545	58.3994763794745	47.74429811196046	276.97770542341357	0.9793380140421264	0.5593157099456713	0.02699593097255014	0.18271455614918045	0.10041147836025105	0.01845767580225017	0.005502329479797003	0.004846306694428038	0.038868381392336795	0.031149059572824045	0.003282514670093724	0.002382040104903658	0.0021647886163005305	0.012703857646657277	0.016676403946157617	0.002484717352117501	0.013184472135409861	0.009208723297311492	0.009091996375445475	0.005342650872426212	0.002520494566655257	0.009328060755793574	0.010666153311749667	0.01863705169095773
2	37	4821	6695	1160	1505	1057	1440	1107.8639286455093	1469.990458411118	1.2659369303074892	4906	0.8049902102080024	78.34722614852564	1	0.7200896191187454	0.7899287682184178	102.92704346428364	104.1393297462587	30.364452901377952	11.626988040872522	10.63014581273465	60.71199914779256	61.06538935012015	77.65869132924647	276.9360748630709	0.9826742763962495	0.5660016454742479	0.08143534779688838	0.1688097748330573	0.07888285906624752	0.050501912202694274	0.008604849661466971	0.009639401300412452	0.024473665870457236	0.03476552156759925	0.014226934603697682	0.005046859052014528	0.004340117258203766	0.0011717106004749814	0.005195519861076976	0.010183230600464903	0.015927075722575883	0.021473890206429473	0.013686358948573426	0.0047232107124685506	0.0026704497042977482	0.009326535079504004	0.005430601720304546	0.006433438766252912
2	38	7782	12198	309	1698	195	1591	248.2793626317142	1647.2210228732974	1.9802709024537914	9231	0.6754300416598051	99.54069588429165	1	0.6379734382685687	0.5049814137858012	121.81458930982318	132.87964479181903	36.359317925395686	12.645419272610008	11.313708498984761	99.65549399434515	89.82901021837583	32.384292015183455	440.06096654409873	0.8430289242768931	0.561079855983197	0.03075621893836902	0.19384375546447466	0.05323768359253339	0.015979705435686834	0.03327141707790909	0.010474424365878953	0.0385985365624616	0.02884695712964924	0.012290563827788014	0.031046263947148017	0.005460102856793675	0.008269080419019794	0.009312868286244074	0.018131587216154307	0.010511033483314705	0.008753999130683808	0.0009142843324742179	0.002109870091440154	0.00744199817976433	0.0017166649487501116	0.018531679866541827	0.007416228748260452
2	39	7570	11640	222	1686	102	1589	162.5546895640687	1633.2760898282695	1.4806268605480473	7900	0.7891569047228223	98.17547226087166	1	0.6503436426116839	0.6753896114175955	126.82848697324982	132.45754036671525	37.73592452822641	14.315379945851268	12.806248474865697	81.26755810284938	77.8969973505618	54.541393158245796	375.2975105768082	0.9582278481012658	0.5478854845146461	0.06934942097347259	0.18535724881251953	0.07468854379802532	0.03696946572853492	0.01292765227670575	0.005550686590870431	0.034692540936852895	0.020136949192942243	0.014483912887811356	0.01086934814117057	0.00893627119874167	0.007232871115867853	0.01573209685408393	0.01161057408863234	0.007405912072878318	0.017433164898558742	0.015527713440122754	0.005364624704484832	0.007459997269499224	0.0002297669444961159	0.0028263546491029755	0.008808776349160479
2	40	8115	15980	427	1684	257	1590	334.1733826247689	1629.5339494762784	2.2661155781925877	9261	0.8516814503855041	101.64811314296908	1	0.5078222778473092	0.44128375870289094	154.02499513966418	173.44163283364233	35.4682957019364	11.657674663076252	10.198039027185569	89.49360071770515	80.71831301106018	80.89072784260946	480.71782079359116	0.876255264010366	0.3433878208375898	0.0807792604503895	0.13292776182793767	0.032589625983574844	0.0747904638327918	0.009179882034382573	0.00845684319002551	0.017208352774270543	0.027775905108881126	0.026280152904603695	0.011980781855938786	0.009972495330084909	0.004958901346159458	0.005528331663277513	0.02458033288672182	0.01288326714242978	0.002637769632916421	0.011403754763639105	0.015710428596395386	0.005675260283549229	0.00562703473022891	0.008935446376147026	0.0052404488477691665
2	41	6325	9906	79	1784	1	1657	45.13169960474308	1719.1070355731226	1.5900841103917587	6723	0.8311432737209329	89.7398468933946	1	0.6385019180294771	0.6288975491702913	122.43986779081402	132.19682295728592	32.64965543462902	12.228816104632546	11.180339887498949	76.44808463702705	68.08370754889555	-13.632468782862722	355.50461735799473	0.940800237988993	0.46067141458917577	0.014436487078125273	0.20129150089245104	0.06771135828237783	0.016698594317073368	0.007584011290606917	0.02728265697727066	0.041902763730370524	0.030117763229220083	0.003672885442356634	0.00921446077744613	0.0045067783478625455	0.01715019586477152	0.007415944049980464	0.022644511782054583	0.014506164982897016	0.007901743870378045	0.00835342544153737	0.0036839671019094676	0.002521596378274857	0.014216874539617994	0.012920420270400752	0.0026988791236570884
2	42	3717	6314	516	1759	434	1682	478.45493677697067	1717.9800914716168	1.6373781060078452	4063	0.8244688949780444	68.79412320671439	1	0.5886917960088692	0.6107324852645908	92.82771137989914	103.39245620450265	26.076809620810597	9.838854671358042	8.94427190999916	54.621030872500576	52.531876971332395	-49.23583218667864	276.55129855222066	0.9148412503076544	0.4423584349061174	0.06941742695764373	0.1856545103996719	0.07118861603256957	0.014515256197087793	0.018063415743452417	0.03697714580365671	0.03923059075506783	0.023322996340190364	0.014728105268573183	0.010664497602945086	0.006094693524831865	0.004330987669336795	0.004491533121465771	0.009895383218673535	0.009548126339864972	0.005223100773990075	0.017499627217382793	0.01210873862000665	0.0024049907652556606	0.015238381815742894	0.012358342734896994	0.004946732981853303
2	43	6652	18225	477	1819	342	1684	402.84576067348166	1740.961214672279	2.542331631312913	7895	0.9364981209301201	92.03037244072362	1	0.3649931412894376	0.39333971527686934	161.0014431505972	186.69761648183942	31.11269837220809	10.663041306406761	9.055385138137417	64.37301543676665	56.45879400847051	-44.29515827530109	460.99599538664324	0.8425585813806207	0.2429149349463172	0.03208789137197245	0.13312381143237184	0.03560817289917789	0.04037680734787074	0.012885629241772023	0.05386761837956686	0.02947684971497269	0.01465998013128654	0.02756585411971157	0.021920612987069727	0.007306304431155422	0.017880009086295844	0.009859436695730129	0.012066218952743653	0.008313195225049112	0.010923987723207811	0.017005932042739688	0.013565688183134897	0.004800415676923821	0.0007567076115363639	0.0041146465261868576	0.0023381300738939885
2	44	4105	5530	2226	1797	2156	1718	2189.0416565164433	1757.2859926918393	1.1751189619033036	4231	0.6299890825877914	72.29556231981216	1	0.7423146473779385	0.8509776732564431	82.9652245959935	80.95677859203639	30.4138126514911	11.386521749158092	10.198039027185569	63.933860055047994	64.43112437430914	23.423628032270926	246.20815280171308	0.9702198061923895	0.78687167206983	0.05506051933882053	0.1256957114853505	0.08251773673284192	0.023464445637227726	0.03564238987394178	0.03431103806456457	0.009377251365698346	0.005425593560969052	0.015062546372738782	0.012090555164522393	0.015052880321848422	0.002298356863586885	0.014459381345193256	0.009132700873255	0.002883850819085041	0.00486587138346719	0.011875533770133836	0.014701112508001902	0.0031216839764732995	0.0009751543755512371	0.007392308670528178	0.003881060005414565
2	45	13234	24900	1245	1908	1095	1742	1167.1885295451111	1827.21656339731	1.5015503572059392	13461	0.9222408434458221	129.8077506739299	1	0.5314859437751004	0.6659783304642436	209.32770257209248	205.0	40.22437072223753	16.652356687007444	15.620499351813308	80.23259030243099	80.92941069296562	39.00747279856359	499.7127701597078	0.9831364683158755	0.40095305496787964	0.015587666205630341	0.15946663677669445	0.08829714553148221	0.016111484876322416	0.007393537020324649	0.04113084370359734	0.05687532132019034	0.036760859090062895	0.006421834715092691	0.010273945964987546	0.0025202030985369073	0.0124450146428556	0.009009795687380884	0.02179652731839382	0.018869836851360698	0.0017584291012096276	0.004139229934138722	0.0029477007129104908	0.0005961728547386136	0.005325622379696274	0.004084148770921748	0.003272433065135722
2	46	6291	11660	451	1909	345	1799	406.1230329041488	1843.7394690828166	3.054707112196464	8418	0.7910885913334147	89.498323872176	1	0.5395368782161235	0.3273636271075945	140.46028745473328	136.69308687713507	22.20360331117452	8.062954464759878	7.280109889280518	84.2458005785476	85.91978179404964	44.854127919346034	491.41630560342617	0.7473271560940841	0.42854714995126786	0.09296968234218397	0.07749200767893329	0.0559656513584172	0.06274664086361405	0.004565348173715837	0.08458610903761173	0.020453528166092857	0.030164428604828507	0.008295948872564178	0.012973254538471216	0.002581205095777185	0.04297326543930716	0.0180498131864699	0.014587127138736023	0.016495479101408854	0.007198208832551744	0.008948859222923369	0.0072561345833488606	0.0022247527132722993	0.0037448435957125274	0.008997174753891387	0.009884181685241784
2	47	8335	10140	1387	1916	1309	1786	1345.2032393521297	1850.4503899220156	1.200451653390006	8429	0.8010374794338881	103.01675400325708	1	0.821992110453649	0.8330198031516369	133.56410282865824	129.86916493148019	39.0	15.642984293848137	14.142135623730951	77.0	79.95336812846959	2.479819265548184	354.5929291125633	0.9888480246767114	0.6292216059153077	0.04557732311492696	0.17060767105445127	0.10346793254621582	0.025487507388883533	0.007106594592667311	0.011214522298790532	0.020386929609344424	0.029544775619629707	0.012090461809194417	0.005607695042107514	0.0009281668155482671	0.0112989714066552	0.020396719376199877	0.008311169668473579	0.008773256492694474	0.015493907519100635	0.013626564257148584	0.007330507511070747	0.0012305417704761218	0.0033935717416762215	0.0018787784267072722	0.011270315533597846
2	48	1784	3180	424	1890	371	1830	396.5980941704036	1860.9097533632287	1.666347665129934	2066	0.7557033636640359	47.659829498305285	1	0.5610062893081761	0.6001148625380195	60.92461881972817	65.73431371817918	18.24828759089466	6.57039971886562	5.830951894845301	41.75521267639549	39.90038947267754	31.360104363107975	193.27922061357853	0.8635043562439496	0.5224421458942052	0.10563831911309415	0.16126589010157874	0.0454062055256736	0.05809613410106816	0.010967183992186984	0.0053325668085918146	0.025084667115213944	0.026471789298646343	0.01481340063803469	0.005628695475036456	0.012846089944490326	0.005072416139531486	0.008287285279513182	0.01377871260796903	0.019220774682683375	0.01691762357334576	0.005594099770660748	0.004449200152444308	0.0077418553994236675	0.010109147180454373	0.008278233953234	0.0025124733378963657
2	49	5255	6985	2012	1947	1957	1820	1981.1042816365366	1887.9556612749761	1.6656438381282823	5510	0.9258005994087329	81.79776162941917	1	0.7523264137437365	0.6003684443870787	134.9052990901587	130.0	24.73863375370596	10.225463653891342	9.486832980505138	50.11385630765811	50.99585368036033	5.743737691832329	331.651803615609	0.9537205081669692	0.3959096927564071	0.056779953523204814	0.135986405679555	0.08666969358744274	0.04401324172173181	0.03091096329171873	0.03248101430143503	0.044547005237664763	0.02937870888839514	0.020231350284824163	0.025799821179828496	0.015193386421577802	0.013416637155011447	0.004311776956919008	0.014787992539805919	0.011254686467193974	0.004463902730226	0.004968788230321479	0.011825012869627421	0.005876565267828719	0.00399399815051123	0.00278561393730123	0.00431265290129366
2	50	4370	5980	2012	2054	1960	1939	1985.7810068649885	1990.8615560640733	1.7452456140522021	4722	0.9030896049619136	74.59260560198082	1	0.7307692307692307	0.5729852531633917	118.82523860741372	116.70903992407786	24.0	9.279871559207301	8.54400374531753	51.0	51.0297564451078	0.28179777751157253	309.58073580374355	0.9254553155442609	0.4008431090137519	0.04388178168907728	0.14986428104800534	0.08106675537121114	0.03859939615682253	0.0164005998757225	0.025144838882918526	0.05695097631165607	0.020839740784552026	0.01954975612709626	0.015902873671089342	0.01528242747016733	0.011031444464876571	0.007426548656043928	0.016901006873934216	0.010576357052891797	0.005089178345946032	0.0030961800686145615	0.010140583399492416	0.01286638336923867	0.0004642803052179599	0.004134605020537397	0.004298771386010054
2	51	6213	14157	897	2243	776	2126	838.052953484629	2194.049573474972	1.8498139106057399	6638	0.9282973165239151	88.9417634828519	1	0.4388641661368934	0.5405949183680536	150.9868197166471	159.90622251807463	28.635642126552707	10.90241032575811	9.848857801796104	58.103518550295455	56.14275764588455	46.85251531635376	380.03152929257595	0.9359746911720398	0.30927222574697294	0.04955411229230774	0.13661774286006678	0.06239563324758465	0.03982463948635859	0.014220610836917499	0.03998467047372488	0.04542764375869571	0.02740555175488573	0.025629054629889958	0.011160019275132889	0.006315715619596159	0.010412000363619878	0.012997005651081067	0.021620524547098074	0.015037258748269593	0.011302188516055625	0.009856691209138312	0.005482753592506161	0.003028844678535386	0.001134312542212927	0.004602873292039105	0.00830171848439444
2	52	2273	3100	1993	2232	1943	2170	1964.086669599648	2201.1619005719313	1.2752279842106864	2374	0.5890928305490557	53.79659362062829	1	0.733225806451613	0.7841735065271163	60.683510523932384	61.07372593840988	22.561028345356956	8.390650163963004	7.615773105863909	49.0	49.03624318925993	6.15214012899376	190.8528137423857	0.9574557708508846	0.7553409694019466	0.059733398564895825	0.1460830395778137	0.05971248342887132	0.011464178548429266	0.040207702147710724	0.04328896565896118	0.008039301166518827	0.012802699563640359	0.02342804394524955	0.009699621232505558	0.017687389950004698	0.001198213768314279	0.017786801502453157	0.0053447026079127035	0.003932649196931845	0.005797141020722424	0.005439818943297411	0.004736025212333179	0.005471806373671949	0.0008990769399239873	0.0044059888348289954	0.009586956698103406
2	53	5970	10780	2048	2304	1938	2206	1990.8137353433835	2259.0003350083753	1.9111038120331585	7187	0.6424457884589152	87.18509093915611	1	0.5538033395176253	0.5232578124241896	102.77529695636488	116.72617529928752	34.058772731852805	11.793045107867028	10.198039027185569	87.07610039178206	78.759909994765	67.54973878548785	378.6467529817257	0.8306664811465145	0.5554417785880306	0.037697265397920815	0.21015153705045012	0.042007449641240646	0.01585109858756812	0.021331159178104724	0.008208939722251403	0.01632202141077532	0.018383822122748795	0.013132244860614185	0.016085816233792107	0.010669252944089318	0.025590673393835126	0.013021933242400172	0.025214513980228948	0.014538718778596348	0.008381022641391053	0.005546587620307614	0.007721539817768376	0.006294760898878963	0.0035210953632730598	0.005660627200225454	0.007013648821762818
3	1	6764	9718	1883	198	1797	85	1843.5824955647545	138.05026611472502	1.2506957615024363	7025	0.6719230151895452	92.80189804410598	1	0.6960279892982095	0.7995549603516042	109.90105946792234	115.94826432508596	39.05124837953327	14.026964897696697	12.589537363407594	85.0	81.39503226871636	20.060322077301365	326.04877323527904	0.962846975088968	0.6405974621086462	0.08820432288751899	0.17070562017959298	0.06471764849623957	0.01466608132028575	0.013988718253512462	0.01510825100436455	0.01303635311195433	0.03619717768223747	0.029206547132297967	0.023068414809547636	0.007223647417035895	0.005837372376418785	0.015124818839966055	0.01347374555961509	0.007826057032552364	0.005710809261326332	0.0034015653682693226	0.009024487871391757	0.00848517579531428	0.011737769352991454	0.007892548904314154	0.009659593039681343
3	2	6585	10000	1867	289	1767	189	1814.70569476082	240.45254365983294	1.2681939638717936	6791	0.8349784074497013	91.56572722411507	1	0.6585	0.7885229140714421	124.20220191125964	121.82774724995944	32.449961479175904	13.36592256826201	12.206555615733702	67.39245512725851	68.34632404892758	46.631836569690996	323.94826817189073	0.969665734059785	0.5647403223295334	0.01349427269191675	0.18190218055229018	0.10206711570542712	0.016489575910883087	0.007901875857178293	0.002637814203328344	0.039888810376240945	0.03040655502717746	0.0041892940534654696	0.0075416309454372004	0.00460306814955525	0.011504395839393873	0.018186768531582312	0.002981310657073329	0.011976154935978924	0.00899732512665424	0.004725238031729452	0.0021864532047346273	0.0019502044595833678	0.008841539364213238	0.01078639964497135	0.018865625719215143
3	3	9289	11554	1099	379	990	273	1044.8561739692109	325.16654107008287	1.11268251041987	9381	0.5659404326236814	108.75257298586055	1	0.8039639951531937	0.8987289641342978	119.89427912056334	122.44182292011173	49.76946855251722	17.93043393214683	16.0	99.56868522242863	98.84637482635007	-51.18551875415275	360.3919189857866	0.9901929431830295	0.7888955530312786	0.027979600176789562	0.15163619267372894	0.06049279073679536	0.007739288368018938	0.008110686483988236	0.06972796726493709	0.016279036855515672	0.0174707235881152	0.009556155483076877	0.0071960885420512405	0.0036561377085456426	0.008718612336326762	0.012164390841414246	0.010402386722007714	0.007717364322576987	0.0085982630923613	0.007590639798283577	0.0009245213473019365	0.0017410895853164799	0.01329067651883924	0.015269616099989166	0.0008689529430412446
3	4	2925	4278	163	379	94	317	124.27623931623931	346.91282051282053	1.4306330817207895	3181	0.32822443059013406	61.02643417692329	1	0.6837307152875175	0.6989912457477798	64.45724570885744	72.01388754955533	24.08318915758459	9.036192929612376	8.06225774829855	60.82104898799428	60.886299392255346	-51.96267312275779	229.31475451951133	0.9195221628418736	0.6758086984747902	0.06454143908609815	0.18141343979323832	0.017680242446090465	0.013791599568860665	0.052035267500430374	0.03337549347635892	0.010622731169019153	0.009737352899533877	0.017300591907521565	0.01600176066403077	0.02122960038356528	0.01887778043981383	0.0009109262092159291	0.011355962236323855	0.0007802044871350022	0.01141822640274767	0.014509295197579831	0.017458765437574745	0.008163885400940358	0.0033747788178554007	0.007386452086283382	0.007826197277993358
3	5	13035	25272	198	477	36	321	124.59923283467587	402.1258918296893	2.3995429061578544	16584	0.7867359662347512	128.8280926879803	1	0.5157882241215574	0.4167460383532791	177.31758778538511	170.07351351694948	45.221676218380054	14.696117625552898	13.0	117.53874747723778	109.45631277082236	59.395203800980305	626.9381669041239	0.7859985528219972	0.5736510889192271	0.03134261947083498	0.13981451630983574	0.09765637161404139	0.02568321892313799	0.011575956442091506	0.007306191189587499	0.052795687686902154	0.02151697015349432	0.020475483669540707	0.024140721994078084	0.00558268375857941	0.0158695320635086	0.022618006045222218	0.011464536425384482	0.018589319874143497	0.004006540368930162	0.01629130074260192	0.007114111765663723	0.0049527418200666804	0.0031540945989753004	0.0018869120852314952	0.009998959578655547
3	6	10976	19320	161	539	23	399	80.50692419825073	475.56177113702626	1.6817917335133508	11999	0.7465722177817644	118.21623087805305	1	0.5681159420289855	0.5946039453475893	148.68360005879796	150.41608956491322	43.139309220245984	16.07435148944085	14.422205101855956	100.22219596352085	98.91985097783328	47.70049996613629	481.6295090390226	0.9147428952412701	0.6044529640259827	0.07903959482827151	0.1668917937477148	0.07246871810784351	0.04342672479890038	0.009513130775351476	0.023976440548615127	0.030110375068287423	0.016802677348757004	0.01689177731519788	0.009857632546123268	0.014917595794249205	0.00659378613628317	0.016500927623467596	0.011760251738462311	0.011686368885732216	0.020007466098803155	0.005362422515599995	0.010910134072411976	0.011267755590299381	0.00823538777434843	0.003068824673601126	0.0034806088286113263
3	7	5600	7047	1145	644	1058	563	1100.9782142857143	602.3532142857143	1.0944514681197357	5666	0.4926134709418078	84.44016491289504	1	0.7946643961969633	0.9136997200232158	90.54505271159155	90.80198235721508	39.56008088970496	14.155355696535745	12.529964086141668	78.70959280799259	78.79667115149695	59.44548336841909	277.5218613006978	0.9883515707730322	0.8644748297668214	0.011324151583953628	0.10923398606849005	0.052010285201733425	0.006323759499170379	0.009332120285814944	0.06782326333126053	0.026361985000853252	0.009730747019814256	0.0012593432562041543	0.0005683332886291935	0.002707600844039853	0.027435039718123402	0.0030918114699539237	0.009935492762997251	0.002444690932613799	0.002980740363494498	0.004609524944915344	0.0024781829092731227	0.0004736420457827384	0.0007354898052637163	0.010374667599836703	0.0073884602006844486
3	8	16514	25506	2091	729	1857	620	1976.5012110936175	669.827964151629	1.616492724669233	16940	0.8969329271011337	145.00440628393497	1	0.6474555006665098	0.6186232605560412	219.49569330788603	234.33736364481018	50.635955604688654	19.172828880824163	17.23366351785866	101.10537719279473	97.05366991642632	80.52914311764964	579.1858582251266	0.9748524203069657	0.3828946687867661	0.025877567832457815	0.17859303918949004	0.06680046090524361	0.02362128530921372	0.009841327300016495	0.04484356640576655	0.05130948909904051	0.02670170980183929	0.009043224267603697	0.01132927838067823	0.005413001730242524	0.003478183485910221	0.00813656891113315	0.020893969273045637	0.01468589998539347	0.005135761551240645	0.005037498407488323	0.00598027894299958	0.0036081579314446847	0.010118091425653935	0.007401533558702341	0.0011953760747501255
3	9	10817	15876	1358	773	1274	584	1317.4934824812794	674.9496163446427	1.5965088678055697	11024	0.9326773892012409	117.35685815239029	1	0.6813429075333838	0.6263667056071653	195.97216565632178	192.81597444195333	35.35533905932738	14.662171153848181	13.892443989449804	70.39393356215393	70.68944138811231	13.320921164324401	465.8477631085023	0.981222786647315	0.37045113119049583	0.014166523663861555	0.15313287462555691	0.08351078471871044	0.009689570694025835	0.004493201618253814	0.04681881200643002	0.05668791806788845	0.03666550918333429	0.006749959053083437	0.0025637106819935414	0.001502248403602317	0.016854330515629578	0.01349683128475102	0.02537185923836134	0.019420311872497896	0.0018523694981476854	0.002880637920310972	0.0022435298580504785	0.0005439383024637671	0.0035391288273521524	0.0008969396676847085	0.00303755317484491
3	10	14264	21836	2221	781	2015	675	2114.9770751542346	729.81533931576	1.6572653812640252	15079	0.8960159358565994	134.76456828893254	1	0.6532331928924712	0.6034036620238109	203.7394032914518	211.24866863485792	46.52956049652737	17.556743477213644	16.0	103.24256402776437	90.46475580983017	-76.44589396408614	545.0315292925759	0.9459513230320313	0.40697102285892434	0.011688793161577182	0.17970676982936798	0.07595357789245971	0.011682352720231496	0.002002851830116423	0.04340213469315716	0.051772720510581044	0.032448885661079785	0.005739949973371946	0.001339740031386597	0.003053216994162235	0.0037235616330820913	0.002857071115284144	0.0250897051463562	0.016489038318271098	0.0018516602191386634	0.006237085352336376	0.0008413717829939841	0.0031901418407763392	0.014792574890298784	0.008855462552641209	0.003563762316351498
3	11	6003	8554	2063	852	1972	758	2017.4952523738132	807.1615858737298	1.2251994309795216	6217	0.5972702301856448	87.42572268528971	1	0.7017769464577975	0.8161936536327973	97.89791224416904	97.41663102366043	37.8021163428716	14.04736122177179	12.529964086141668	80.08996033664201	78.51804828226496	43.588879402090484	304.01323932934633	0.9655782531767734	0.7966122361899335	0.014087159171319079	0.1424625510658723	0.07060015593566592	0.0010954887570455464	0.017991968796890176	0.06157835675523668	0.016238330095723803	0.008387389072822278	0.006622561382510324	0.006183287296606889	0.012244780759038183	0.005990673039347406	0.016090589886606776	0.010635402286392067	0.00863461176496274	0.004547662208919048	0.003365943943420027	0.007922575049175436	0.006012105899755198	0.009787036857253949	0.016496820464482635	0.005249508125558846
3	12	8297	14938	1958	907	1804	810	1887.7882367120646	853.8155959985537	1.6364297253580278	8541	0.9288470423820685	102.7816545044282	1	0.5554291069754987	0.6110864307241877	171.13726207728817	170.47287174210447	31.78049716414141	12.815983471082342	12.0	64.54790513421003	63.4001014732876	64.78958233437162	413.06096654409873	0.9714319166373961	0.3635135921911718	0.03324227885725687	0.14911778207458337	0.08116762657379285	0.0175558910729986	0.00972023495596733	0.0438920268137416	0.056733081160523995	0.033710184733498225	0.009942681523375314	0.008964954570668291	0.0026035895470432483	0.01591779939921596	0.01609981925796659	0.021932611162070993	0.017748480612347614	0.0013341224437434145	0.009554159773654595	0.004645932362579078	0.0017317506427728046	3.951614586613028e-05	0.002095710315324552	0.001034227187046679
3	13	6137	8772	824	911	722	825	778.4891640866873	868.2271468144045	1.312489680704045	6517	0.3904359621412432	88.39610334194428	1	0.6996124031007752	0.7619107522914622	92.98568207756622	105.1094667477673	42.485291572496	14.480923570930921	12.649110640673518	84.74904129251256	85.60541670087609	-81.49846075182491	318.14927829866735	0.9416909620991254	0.7058932661331799	0.11161980060891566	0.16124784124746783	0.0370061215500663	0.020176832975031107	0.010219175851170853	0.025595055494995852	0.02461499777188824	0.00626537308309694	0.025425587432297468	0.01640018574079628	0.009940205158415401	0.018187286180006704	0.00235334001564927	0.003073300279364169	0.004577250587559104	0.01106118873984732	0.0131531775199983	0.002755305673778999	0.0069263258551584645	0.00044550516408165236	0.010931566005489472	0.007631852161407489
3	14	4460	5621	292	924	219	847	254.78452914798206	884.9560538116592	1.0867365089900274	4520	0.29394988629273494	75.35680705496236	1	0.7934531222202456	0.9201862564913392	77.08977159296043	76.94153624668537	37.0	12.771950795986314	11.180339887498949	72.0	73.68400968168378	4.883363604823224	246.79393923934	0.9867256637168141	0.9546176953970789	0.020439745207582464	0.04125435817396485	0.020349889951020977	0.01631967975140337	0.008469178695750534	0.033907287052595665	0.01590139551351468	0.0032022028296468156	0.010735815104613486	0.004936545048257092	0.0030332927047956445	0.024881609692456133	0.010891671366251007	0.002182124049803902	0.0011392498778220277	0.005342277588083631	0.0021313601961704784	0.003007666231407235	0.0017648598653865239	0.01589468254754925	0.006849764608646216	0.0021732922105852813
3	15	6217	8460	1820	940	1730	846	1769.9100852501206	894.2705484960592	1.1894345550865233	6362	0.33777305897497456	88.9703897351164	1	0.734869976359338	0.8407356215805054	93.35114543324848	96.02083107326243	38.600518131237564	13.96665550706402	12.529964086141668	86.0064172143678	87.86467286892245	50.79249360718658	304.83556979968256	0.9772084250235775	0.7752378409124198	0.05310250736909137	0.14419031137916472	0.020508334341474335	0.013808735057188394	0.06453283529827333	0.050680007158618104	0.008812550497523037	0.004238795725624039	0.016221794748592967	0.0016320938790459012	0.004667603398600316	0.0020155949527162925	0.011566850360087609	0.01467630007961939	0.015620542227662211	0.012249209838423307	0.01387407896995283	0.00426846000979572	0.003919063400080387	0.0037850739809688946	0.004730588929754069	0.005381656051063805
3	16	3952	5056	639	953	560	889	598.1844635627531	920.8899291497976	1.182254740834027	4048	0.5657150676006457	70.93548252315877	1	0.7816455696202531	0.8458413956492538	78.23334210769679	80.99382692526635	32.0	11.573723700733364	10.198039027185569	63.0	64.51127567887967	79.14141264198491	242.3086578651014	0.9762845849802372	0.7670023750355254	0.04188296601468775	0.16136420851332195	0.0585184715349608	0.016701277793637184	0.000925909654796663	0.06644577320174229	0.013778931297301964	0.01324259498584925	0.00913517861672293	0.011196804654900566	0.005053412057761522	0.0015801850126839416	0.015144057826450372	0.0075971549881167005	0.006679176415933766	0.008336358575621289	0.008303274384923835	0.004872783891109172	0.004225790763408925	0.016038564733547492	0.013742462467964726	0.00154765495402233
3	17	6386	8611	723	1007	614	928	671.9259317256499	966.7140620106483	1.2885304730017628	6661	0.6740703195433925	90.17154613667634	1	0.7416095691557311	0.7760778817053494	105.21544699262874	111.40017953306898	39.319206502675	14.372290838927993	12.727922061357855	78.0	77.71919762942224	74.41665140833624	321.56349186104046	0.9587149076715208	0.6551899865172239	0.05287588603310425	0.19497659195141184	0.06913835705731286	0.012118242899699703	0.005778492235929872	0.034623178739116564	0.006588794562086663	0.019282601709223076	0.015852673178323055	0.014626419236555475	0.0006547243768812236	0.025861917107783048	0.02234439590422484	0.006577599967956827	0.008734130971699014	0.008893096278020983	0.00445969930793031	0.007875949326141028	0.0026887072226592984	0.008044288624966736	0.0024660268572029077	0.005225808663593808
3	18	11315	20188	143	1366	40	1170	92.26469288555016	1273.3102960671674	2.0325185273124604	12648	0.9409150718335458	120.0279361177154	1	0.5604814741430553	0.4920004352050215	210.92182465124753	199.6121238802894	34.52535300326414	13.76216442470302	13.0	75.21566787005825	71.42712041004312	-15.859483596821821	537.5878784786801	0.8946078431372549	0.36156871498753584	0.02568987548698339	0.13291952702319443	0.09103950497703317	0.00782807270328761	0.010126068764089216	0.03949569071172257	0.059449009783209515	0.03795063392479173	0.010615836781777886	0.0011734290321437186	0.0018412674145486198	0.017632943520466328	0.019758649914907847	0.023636243530287298	0.017771377398680253	0.007292597963975629	0.003684623955214859	0.003762888831810921	0.003015651235590692	1.269918823763081e-05	0.008493124157943503	0.0002764386074012717
3	19	9844	16366	204	1415	106	1248	153.0178789110118	1342.3894758228362	1.7948774977763904	10778	0.8769027149879627	111.9543213921327	1	0.6014908957595014	0.5571410869203409	166.76918440887965	173.08090593707902	39.408120990476064	14.25460108899385	13.0	87.3015775038999	80.16059336939075	20.58180165193345	471.20310216782974	0.913341992948599	0.41839203119047114	0.085326655866577	0.14450016925470924	0.06217176817684725	0.06955432093202223	0.02355434720282895	0.006392068720409008	0.027124205823758647	0.026480246275390702	0.015245864129385962	0.02097676108596121	0.012531391119349722	0.002379670783208775	0.011035330717467448	0.01793838008822313	0.013352983598599356	0.007469052455747853	0.00273781964609187	0.012959317703660276	0.006389414079340189	0.008379463501777132	0.012964839656625583	0.010074981842052444
3	20	8971	12194	134	1440	0	1349	59.10366737264519	1397.5268086055066	1.4894669386935504	9568	0.7789700877242085	106.87484248324834	1	0.7356896834508775	0.6713811324185051	136.73498375368615	139.51702405083043	40.496913462633174	15.346746107642197	14.0	88.40143538111433	85.74118706393226	-88.83455905940042	409.77059864222696	0.9376045150501672	0.5727216792253069	0.029504879725184868	0.1957305779503243	0.08237866141046997	0.0039874234676138915	0.012620715370199594	0.004653585917791879	0.0348002463508738	0.018838901344930402	0.012825317512255968	0.009091886549485367	0.013947638647660018	0.01781737894804198	0.023376950456518168	0.012403884324684084	0.006075015622677952	0.0017679407043729967	0.007733745856587766	0.002577225632647831	0.01337293949634231	0.010891519406521192	0.01045837453696694	0.013571438092995148
3	21	8140	13806	993	1525	875	1408	941.9160933660934	1457.6324324324323	1.578756663854	9286	0.5398259521392396	101.80456715758986	1	0.5895987251919456	0.6334098362941116	116.2148170563914	119.25183436744275	39.56008088970496	14.27461396633361	12.727922061357855	100.35381914477067	97.82692027338283	26.440615971925435	401.8599564173221	0.8765884126642257	0.6752612607508082	0.11956018326240214	0.12530226738273062	0.022165535271568507	0.027391201683795892	0.047159548708141465	0.0332710859700364	0.052029301967383965	0.0004946761362149167	0.012527354212735835	0.009833363505077374	0.009691972640178318	0.024983571516273725	0.0027348392606142526	0.005433449116729378	0.01161491360288053	0.0035672331403031592	0.005929126722759597	0.014842920005856687	0.00704163297312069	0.004964432179896365	0.006868272486390993	0.0009488117355767726
3	22	4313	6090	923	1527	853	1440	886.8676095525157	1486.8119638302805	1.4370190878158409	4529	0.7171826563126574	74.10453532978097	1	0.7082101806239737	0.6958849805676023	89.63940286243609	97.24710792614863	31.016124838541646	11.130645334912945	9.848857801796104	65.27851648221656	62.468376761453925	28.346524484158227	279.07821048680194	0.9523073526164716	0.580679090244555	0.13937419860863826	0.14728003168581835	0.030669679373626378	0.044126112212813366	0.023135483275655577	0.007805541579485164	0.0174520486600648	0.018660866798012755	0.03525358997426865	0.012277868292862605	0.013782481741738914	0.024259455934454187	0.012392001089201245	0.007381049691833352	0.008689609155226798	0.004529953451262209	0.008987113391081263	0.006126168557567341	0.007432404457404094	0.009521560411475435	0.0013888912253253612	0.002991106918787691
3	23	5064	7347	1543	1738	1464	1645	1500.3984992101107	1691.507701421801	1.2583483395620123	5217	0.7615155222420211	80.29747850673061	1	0.6892609228256431	0.7946925096655394	99.991452396565	100.23971268913334	32.526911934581186	12.342218130544047	11.180339887498949	65.49516404866445	64.80912717331452	-29.759273591861195	282.97770542341357	0.9706728004600345	0.6416884011284698	0.03138859027045201	0.18524274352221534	0.09132567069785164	0.010258513871061458	0.0110036248135161	0.02176974299304864	0.017530584937985903	0.023697347381195263	0.012904991209370343	0.004423404109257217	0.004972475888398394	0.018294411369677282	0.028716244636539576	0.006297473504887668	0.010657644023561076	0.005513231392999209	0.009633683665195954	0.005271091365280281	0.004754417434838019	0.005027400910882313	0.0023701704916267337	0.009716703587798916
3	24	6861	9672	1610	1761	1532	1637	1571.345576446582	1697.506485934995	1.5477333540474412	7153	0.8422389412686101	93.46494806304635	1	0.7093672456575683	0.6461061250537268	127.75158676923814	127.7810627597063	33.13608305156178	12.9545616394957	12.0	70.47073492825089	68.8714439219	-16.254992053434272	365.2975105768082	0.9591779672864532	0.5348441949884627	0.00478263278997666	0.1899882524280945	0.09471794433215684	0.0026386390167606162	0.002588915230933178	0.012699376859694519	0.04004466232010788	0.03447984440351093	0.0009869435772872721	0.003631607854849008	0.0012313213728685443	0.016549902194813414	0.016425186523272614	0.006319178433963775	0.01580897524288783	0.0016681708691231021	0.003498635617222897	0.0018850936922826047	0.0011920643629698675	0.014012373635797153	0.013466307891227903	0.01650050258602083
3	25	1549	1932	1831	1876	1785	1834	1806.5655261459005	1854.4125242091673	1.1631272514946847	1603	0.3443200866185107	44.40999949104669	1	0.80175983436853	0.8597511568187772	46.053936959698085	48.27007354458868	20.8806130178211	7.470115572159251	6.708203932499369	41.0	43.23784553967458	-78.12200677579072	150.46803743153544	0.966313162819713	0.8212960051163097	0.06774068474091792	0.12789678002439556	0.01894061032920971	0.027547867861428706	0.03266026987416583	0.05922878183864294	0.004280013141275434	0.012903948257836695	0.009379646424101652	0.009814751441091538	0.00792724385625812	0.010329620139252572	0.002647622164598234	0.012005729640070939	0.005558864436295921	0.019736142989114032	0.006937309304000092	0.0014205292599283534	0.006649898147884512	0.0050032857801511794	0.0008461406405317814	0.007858773663450957
3	26	11135	19722	838	1928	665	1814	754.248136506511	1871.653524921419	1.6165298839798232	11644	0.915023032662158	119.0694013196759	1	0.564597910962377	0.6186090402102838	189.07872333967552	190.53870997778904	39.59797974644666	15.192006762264787	14.035668847618199	83.7696506495031	76.27465924351515	-60.54037595569182	475.60007178749976	0.9562864994847131	0.39051156398914844	0.021455091389348868	0.16458959562605727	0.07950163638002945	0.024979553067998327	0.005225538967861765	0.04350930119756278	0.05108607009520689	0.03554323535820745	0.013907672749758584	0.005902826584135233	0.0030338288310353453	0.008216250531549152	0.00709411639417632	0.024837191175661303	0.01891587337475082	0.0025172271945268273	0.0020994436910300902	0.0037348387217812523	0.0018467979965110315	0.00856755189931869	0.005666153749956224	0.0018647365519702912
3	27	6916	10062	447	1938	318	1860	385.74334875650663	1899.2881723539617	1.499915864904103	7245	0.8359664121835968	93.83882294332332	1	0.6873385012919897	0.6667040621401354	128.24908674423813	138.92443989449805	35.84689665786984	13.169129735325305	11.704699910719626	77.0	70.38061203078053	-67.66061510480122	361.04877323527904	0.9545893719806763	0.45625516535691113	0.024660535839768714	0.20062473345694384	0.06873386724936614	0.013061007361226755	0.001949689960483618	0.03320900144764238	0.039476573990860284	0.030374494674564507	0.005994609917268188	0.006142491383141492	0.0014579377707901273	0.017915284128094552	0.005102253977673774	0.01821851559544165	0.01723492111577186	0.007593142472396518	0.009506143673454584	0.0010699117899590695	0.00037641916410369435	0.01870142218028147	0.013128384768567371	0.00733688877914726
3	28	8795	11172	801	1998	668	1914	735.348152359295	1957.1226833428084	1.2948136247290667	9003	0.7998588470290506	105.82127288946091	1	0.7872359470103831	0.7723119226593287	137.0098281121612	135.34031180694095	39.81205847478876	15.837947759311243	14.317821063276353	80.68790306399879	82.23167634266586	-80.91078785831158	378.2914139223983	0.9768965900255471	0.6113523937296368	0.020651124094724478	0.18384721979203494	0.09957936296056168	0.01202612081650364	0.0069110648442130915	0.010750755516065587	0.02853020340731483	0.027196449600386818	0.006381679086437523	0.005368171715207914	0.0017015978093197323	0.01627487763019263	0.02456638509395013	0.009742441569279144	0.012238747981574786	0.0068913513752457125	0.008156720518878249	0.0025880239428274776	0.0008889461691021001	0.006126427422983268	0.008681008767691688	0.016660234881021488
3	29	5771	9570	518	2002	408	1915	468.13741119390056	1955.5196673020273	1.6823443039106045	6201	0.8435450565105099	85.71969092726958	1	0.603030303030303	0.5944086461228554	118.07609409410033	120.24142381059865	31.400636936215164	11.917122164657021	10.770329614269007	65.36393529077979	63.413759560397985	60.5018918334782	349.2914139223983	0.9306563457506853	0.5082214284594428	0.035010014512588804	0.18767936567742374	0.0861468646828464	0.02619019445104818	0.006429724300066582	0.01587265538696864	0.0422586968057892	0.029404874469722782	0.007400319055271177	0.008876390612185002	0.003579985191835292	0.010401257317340642	0.013359564594574965	0.012233930171439821	0.01230081401898428	0.010945687016895848	0.011379451089483433	0.005115085700255635	0.0030800890343124776	0.013853863713190714	0.009215525624764359	0.01322072007444499
3	30	13793	34164	510	2099	291	1943	404.6385847893859	2030.4517508881318	3.3940095310915672	19208	0.8614652419136353	132.5209154833006	1	0.4037290715372907	0.2946367683529705	220.10540490029211	232.93775992741064	33.24154027718932	11.844249901058197	10.770329614269007	126.39108022824654	111.77316486507208	-59.873479374318975	766.9919907732864	0.7180862140774678	0.3236130954928609	0.05252687951992147	0.12490579765704725	0.05312760858545148	0.042451835156234255	0.009240272123832601	0.010860161746449801	0.04347957636896056	0.022485265961391988	0.03247239375389767	0.013910180394893917	0.002873822389237873	0.0034260254128553116	0.015304564794745337	0.01727416201838981	0.017989303759697626	0.02744135411797877	0.013134584576638764	0.00700561183045814	0.003044120494416971	0.0033474519302297335	0.006085020138297908	0.00604089838493636
3	31	11976	18669	645	2093	498	1966	574.1034569138277	2027.5219605878424	1.571692873777222	12853	0.8052194320057089	123.4840750370197	1	0.6414912421661578	0.6362566228328804	162.5288090146107	165.1575005865613	45.0	17.044950500590925	15.556349186104045	101.81012119094319	96.37583787996158	-59.31615491445987	486.34523779156063	0.9317669026686377	0.5590173694962169	0.06263484148498896	0.17912190318113547	0.08101216450546737	0.037356152977876186	0.011259335803321346	0.004419028535895728	0.03242468080492655	0.029452223552186782	0.011344445424357322	0.007765090233161777	0.004879127026075416	0.0039617760344396995	0.010566039744397319	0.011245515398828568	0.017180144824727173	0.016427417360607138	0.013196387880352324	0.010629279459672392	0.003397566419107511	0.0014906997052456092	0.002765927741970783	0.010099083064477076
3	32	1530	2464	461	2069	405	2025	431.4464052287582	2045.2326797385622	1.7246338853750036	1703	0.8016919502502564	44.13679308065777	1	0.6209415584415584	0.5798332089378845	58.075060685174506	59.64059020499378	16.278820596099706	5.988496855879435	5.385164807134504	35.85814214905037	34.71363663112706	-58.23815006562204	182.095454429505	0.8984145625366999	0.5476684013058193	0.02393769249199211	0.1931596797745103	0.08269383377321045	0.019109974045676298	0.004866753519864363	0.007034784608490131	0.03032538557202852	0.026847504290316744	0.00822647416068377	0.0040982370345808445	0.015800458096365686	0.021209260053749953	0.01419897241510909	0.0015761969556286998	0.015100820430572712	0.011434673963020848	0.008124069532869224	0.015651071791622582	0.01109459312482277	0.010311435083807137	0.009576369285806905	0.01209378135214441
3	33	6865	11448	687	2150	581	2042	636.655207574654	2098.5111434814276	1.6659008320234001	7285	0.6787917531744446	93.49218937754583	1	0.5996680642907058	0.6002758272143978	110.08870926346702	109.73149046650191	37.73592452822641	13.91671432642255	12.206555615733702	77.33549329699743	80.84153234261152	40.055636710650084	379.09650045003156	0.942347288949897	0.6900041084233787	0.009227904192482234	0.1816971814870138	0.07608378897262597	0.009903379616449439	0.021682015796312237	0.04396452914641835	0.013982507211868282	0.0043541416538978315	0.006498886269064601	0.004457114937067014	0.01568745336807426	0.011458832546241405	0.030493115984810543	0.01097810572652257	0.009409846278487405	0.004386282551257033	0.004085210803710827	0.0021086051137356988	0.0025173894965283155	0.004046464091276486	0.003180927022606134	0.004582734231948373
3	34	11534	17550	495	2186	360	2056	428.7360846193862	2121.200797641755	1.8122846781123543	12844	0.6811639545179807	121.18393007728115	1	0.6572079772079772	0.551789689598647	142.74064296973685	149.03019828209315	45.221676218380054	17.32835101344314	15.297058540778355	113.44067562054583	104.50483660603764	-47.67141648855671	512.5168106668145	0.898006851448147	0.6612131881573782	0.04235611651175879	0.18992831383096984	0.0703258914584077	0.010058457772474856	0.011505698083853867	0.03987510794976047	0.01881431248330312	0.006806825582453128	0.013182228941611938	0.011027364705324538	0.004052650534497217	0.013130728442312762	0.024187699245073843	0.013753758084899908	0.010833149645299432	0.006152464494161767	0.010674527454902607	0.002486577672593084	0.0038137192418028643	0.005532603438519841	0.006289302881031575	0.010711592569480226
3	35	9267	14080	370	2220	260	2092	313.8123448796806	2148.214416747599	1.6753089818519435	9916	0.6643285974914455	108.62371224120797	1	0.6581676136363637	0.5969048162653351	127.162135620619	141.315250415516	45.221676218380054	16.1396268572992	14.142135623730951	98.2878425849301	95.04614839198983	-29.876209839824703	441.6944801964782	0.9345502218636547	0.5907142905343657	0.11516595191419159	0.17322500488120685	0.030311520583741657	0.038951245147396875	0.002653832617513503	0.020997982629333046	0.02681423378964454	0.02326205254173164	0.03393877955198391	0.0017019973515061103	0.009587384459557861	0.007963172273707426	0.009931786652667132	0.00806832772913644	0.008948566647871033	0.007457802809725895	0.011271600553532492	0.0033497139265399626	0.0014100188729867624	0.002222373110947538	0.007441546170584495	0.008134712898853627
3	36	1303	2109	585	2174	548	2117	568.4236377590177	2145.3261703760554	1.916810369188065	1549	0.774458501951076	40.73120581065477	1	0.6178283546704599	0.5217000158568562	53.37678520302597	57.28001396647874	14.422205101855956	5.296475709409588	5.0	36.0	33.76747347297103	-7.889004188276128	177.1604255869606	0.841187863137508	0.5055091399243119	0.01225336383893119	0.19767865010078559	0.06609493474457988	0.008685052962612379	0.01981740793445182	0.021549797160604522	0.02000969462610558	0.03711799846796987	0.0025171412377829293	0.02553950857217091	0.006014491674327905	0.02264592783734003	0.01527661405144427	0.022272467662710804	0.01841947799508759	0.006124059296527719	0.010425110037605946	0.007345468444795473	0.00332831813590943	0.015306897234811196	0.008927453628482665	0.005698137616899819
3	37	9532	16728	300	2258	177	2122	236.74800671422577	2185.646034410407	1.6606568222776907	10347	0.8799915800684607	110.16587194052235	1	0.5698230511716882	0.6021713737510438	162.40692812360354	162.9355700883021	38.600518131237564	14.579979035407467	13.416407864998739	86.18011580144554	77.1415503511441	37.64168956324436	446.0020920410531	0.9212332076930512	0.4569564478666467	0.042132393279023385	0.17111825508316988	0.08931765359475703	0.019100921209444902	0.017538151158235423	0.03038043165121894	0.049019573232748644	0.03193215594022612	0.007518606924896087	0.01276054599363385	0.012143562200602784	0.0014416873997735965	0.010674282135956864	0.009986608961567786	0.014641521117566928	0.003108018112776297	0.01242883518493745	0.010356795199316165	0.007276295089972327	0.009681581788419078	0.0075680315812346735	0.01038227940441248
3	38	20423	40092	698	2230	441	2074	558.2321402340499	2165.7247710914166	4.583299017095344	27652	0.8409951334787806	161.25560834317122	0	0.5094033722438391	0.21818345176041948	246.04553772056036	258.953663808798	47.095647357266465	13.333866047665481	11.40175425099138	155.0	133.12113801338984	-85.62772816033748	1084.56053326821	0.7385722551714162	0.3877421409105204	0.039778094836883986	0.15337567184800852	0.06267318807808105	0.03000969769455536	0.008650625759027124	0.015040779973929497	0.0407989821264708	0.03132396817085716	0.003414742387330104	0.012317685606769444	0.0022817653647716264	0.008133621572913623	0.005107561491534877	0.028840784020508617	0.013379281857226965	0.020835119279031606	0.008790667292045367	0.0039435939079890845	0.002053566577057027	0.009285603475898399	0.0088650414254441	0.008083866785332242
3	39	13219	24287	748	2304	585	2155	685.592631817838	2249.545729631591	2.0542691904858796	15922	0.7542587730221341	129.73416489828003	1	0.544282949726191	0.48679111999118196	179.47160462717852	189.58902921846507	43.60045871318328	15.411087759825737	14.0	133.47961363584892	117.83697509318168	-43.47420120341461	584.1614716074871	0.8302348951136792	0.44763317312058326	0.10603867269129767	0.12300655198931867	0.05001041737970882	0.0699425455236483	0.019983000088986947	0.018290378474368398	0.033605527285680885	0.029443725788761952	0.029759932169074674	0.011603043097089913	0.012042694619206363	0.004080805759733788	0.013240679186549552	0.022673985142076983	0.0031588451972866852	0.004597609214086781	0.005317464208850862	0.006784313889361989	0.013711697745298247	0.008354898087203294	0.006722316398325727	0.0073277411908872075
3	40	3207	5456	680	2253	592	2191	632.5753040224508	2223.440910508263	2.122251182018438	3844	0.8127335778112326	63.90054162497895	1	0.5877932551319648	0.47119775852777074	86.99224550847713	93.5200513259055	21.840329667841555	7.815291837947703	7.0710678118654755	55.55755132683551	50.684770878846855	-72.89440099019879	292.4507934888324	0.8342872008324662	0.46663218617302776	0.04387738906787008	0.1881791014954687	0.07070026355346179	0.01261035729785674	0.012035608084161514	0.023818952460291358	0.03481117836237664	0.03147699612604476	0.005153395635492422	0.020362984970130508	0.0034400510359499717	0.01202497463380687	0.013269667371973512	0.022453684998238233	0.013290340677247704	0.006259787466911403	0.019793792153759766	0.00810277782461822	0.0012347221179492805	0.009500568347716854	0.01020277441822539	0.006136920347401016
3	41	8427	13640	412	2304	324	2149	371.4627981488074	2233.629880147146	1.7459079124944021	9399	0.8657025654662623	103.58373252341902	1	0.6178152492668622	0.5727678950554079	148.31898185132349	155.42522317822161	34.17601498127012	13.630115939288673	12.165525060596439	83.80207526485775	74.24236503733128	5.585960253495947	429.98380207782344	0.8965847430577721	0.4413229167801819	0.03897454571571376	0.18487232760009453	0.07777339629337399	0.009384395750967936	0.012746191548134668	0.03553959089334428	0.04750412035121951	0.02937599045330039	0.009524760710969969	0.007922359275950006	0.006926062741725614	0.006330811340704014	0.006620654056298867	0.01811121026262141	0.013215962118321718	0.0023756413679996776	0.010660743311338369	0.006325279753021016	0.004742937812461633	0.013668482447853203	0.010582912117932273	0.00759924377439949
3	42	4849	6162	1131	2304	1052	2226	1090.8506908640957	2265.5487729428746	1.0912462753146865	4907	0.20334320144756388	78.57441410803395	1	0.7869198312236287	0.9163834256493809	79.4714425548711	81.85963596303125	38.47076812334269	13.207778101442583	11.661903789690601	76.92073842599277	77.81108730281535	-15.463530345826898	257.86500705120545	0.9881801508049725	0.9197563966659781	0.03406379435890066	0.06981218859592982	0.00926034488938174	0.02523896432164431	0.0021785255268020414	0.05205361942014177	0.008665839691653918	0.002511290288098991	0.013906989686350341	0.0005784126327721863	0.013544172210418181	0.03192158205702917	0.007923752653059361	0.0011072251565155085	0.008947243849580372	0.003587482793120329	0.0016137582516270014	0.005205760100623298	0.005562945022218252	0.01431044435336133	0.0063981398977653375	0.003069294984835865
3	43	4462	8372	631	2304	540	2212	575.0824742268042	2255.394890183774	2.0580980099960606	5536	0.5155942445856367	75.37370130627987	1	0.532967032967033	0.4858855094087158	86.44799868911969	93.30058949438637	27.313000567495326	9.891870256105607	8.54400374531753	77.22099422670104	74.07148721793868	35.106782181444736	339.7056274847714	0.8059971098265896	0.5824718145966705	0.06853728575741849	0.17937048985829931	0.02372004789169625	0.03658566576592451	0.049620907119563684	0.0182583361484609	0.017142477825947664	0.014070546850710939	0.019050545764007228	0.02972566243971165	0.011870388804616138	0.0016187136402884084	0.006200177163099598	0.019023821830043072	0.0072451327813121994	0.013242233550483876	0.015760177365289365	0.006562559640334055	0.006067177383504209	0.004863590108148762	0.003756520627755647	0.012132303131040875
4	1	5286	7448	2089	215	2033	82	2062.2618236852063	142.78093076049944	1.5709645481240777	5442	0.9277425849099022	82.03867522985772	1	0.7097207303974221	0.636551602131392	135.77476453128617	134.16407864998737	25.079872407968907	10.450942845390383	9.848857801796104	50.01812626144115	50.673953613146544	10.363037024868152	323.0365799264593	0.9713340683572216	0.3737665419100334	0.03578275411810779	0.14906032272507408	0.08447777154915138	0.01916146847481259	0.011186423452115377	0.042231757851352414	0.05609214650867996	0.03494951306961615	0.0130311328834812	0.005963743456011488	0.003169489318388063	0.015639178381958257	0.013160461894594229	0.022218368072534946	0.017354847004989387	0.003913823407034989	0.007242544209546017	0.006141701362398272	0.0015517738313247833	0.0017776686843154657	0.000638669462880119	0.0034561009674864947
4	2	4207	5461	2159	212	2116	85	2136.5181839790826	149.6560494414072	1.7516455946985285	4579	0.9545663044609928	73.18824198394732	1	0.7703717267899652	0.5708917391888897	136.50352219425756	126.19429464123962	21.0	8.54473912466053	8.06225774829855	41.08873459142576	40.67785960505019	2.376311884663974	304.3086578651014	0.9187595544878795	0.3363379207974901	0.011735215339589211	0.12129105865286029	0.08964697413511195	0.009611678495024608	0.005731550884458729	0.03390939901719429	0.06278213851969743	0.0386066884844057	0.006150310513851108	0.006590401863092288	0.0033638070750016463	0.02245410330741183	0.021287063443780594	0.026565447901196023	0.019804125189632194	0.002863159986618843	0.004361311050364023	0.0036058487487222687	0.002201481033101335	0.010755997968623442	0.008563367508377126	0.005073839333836349
4	3	5245	7524	2137	333	2061	234	2100.9984747378458	285.54623450905626	1.3124273854935353	5418	0.6273760149186857	81.71989606048167	1	0.6971026049973419	0.7619469168756733	93.89659020111021	98.2496819333274	35.22782990761707	12.647948396530305	11.313708498984761	71.88787950633272	73.1188209804017	0.42875416957060863	294.1137443927346	0.9680693983019565	0.6918203058257463	0.11156306496537706	0.1483177773627494	0.04893316098364851	0.011627851090641558	0.018515908092565123	0.025582453483044835	0.026529307566609133	0.02994242054427002	0.030910020460180435	0.014026954193800092	0.012452960292237908	0.007474128469252902	0.007468384793746738	0.0011731990441117693	0.007888171868834285	0.004606852505466504	0.0042738986781839	0.007998872894591965	0.0038244406291968974	0.008131148313825654	0.015580331704162316	0.012084753051895042
4	4	8023	12669	743	341	620	238	691.8046865262371	279.0800199426648	1.498405015692048	8412	0.7310412805658486	101.07027687411473	1	0.6332780803536191	0.6673763031540197	126.9056374907616	130.43005788544295	41.182520563948	14.524233833544608	13.0	88.40382319253042	86.59193440343958	63.34679604029271	388.6761902332485	0.9537565382786496	0.5751503955909577	0.12084279318682939	0.14227767449015738	0.05768685337963938	0.04680970914354579	0.022305875543500383	0.006778931295229151	0.03320464059053337	0.030911559502451773	0.013848996134590482	0.004191687494858176	0.013293341538153865	0.014897488839310207	0.017496068707421316	0.019523782185433568	0.013592311481512328	0.015145047504765278	0.006974376602524736	0.004674710846454826	0.00802408776957324	0.002449356692159879	0.006696012018332852	0.002152256167384234
4	5	7274	17892	727	387	585	261	650.9953258179819	323.55718999175144	2.4903626759944495	9035	0.922003629859017	96.23691832349773	1	0.40655041359266714	0.4015479390369039	161.860332657465	157.62296786953354	29.410882339705484	10.751239297172607	9.899494936611665	71.79754191247385	62.669283034025526	51.13650194252546	477.1147904132612	0.8050913115661317	0.3727729703523273	0.029041521691773726	0.1422419654044799	0.08239326179781147	0.02765367580738412	0.011670545986772777	0.02551049650713505	0.06537194056989297	0.023979379024765123	0.012760517884707955	0.017812689503777342	0.0076171551479018084	0.021563750274782124	0.010796786311379019	0.021092987638014312	0.010331989422651266	0.0065113979486458	0.0053991451677035205	0.00851261582863259	0.006986286103267132	0.007516767320228813	0.0009078409163333455	0.0029666540874837095
4	6	4379	6020	2175	388	2089	318	2130.373829641471	355.26490066225165	1.3210736272806596	4601	0.6673141220856392	74.66937770194203	1	0.7274086378737542	0.7569600810656043	87.0009496082798	87.80091115700337	30.01666203960727	11.557927011985115	10.295630140987	66.69729688499157	64.79625267139897	-78.22027350135083	269.6223663640862	0.9517496196479026	0.7229173028026732	0.04873016655733443	0.16499586096399177	0.07567638735884843	0.006200550605045893	0.004615126100565383	0.04498086119877065	0.003315763035627195	0.023475844146818553	0.0213943290994143	0.011055295179258377	0.00921349529867369	0.004970377139881628	0.020192842403138612	0.010179202825260143	0.011338073192073203	0.0041014635810062375	0.0010487020724427904	0.007075851469900264	0.004598396398786794	0.00268261405585509	0.0056454972638805305	0.009985150768463263
4	7	8386	18368	679	436	567	272	613.10982590031	364.771285475793	2.4989870187713796	10407	0.8988461980858286	103.33144159523312	1	0.4565548780487805	0.40016214269558203	165.20912028870885	175.69291391516052	34.713109915419565	12.44189997466742	10.770329614269007	83.58664543472052	72.4052435363495	32.418065028272736	513.173664916307	0.8058037859133276	0.3459047175764246	0.048761260393876384	0.14985591412677715	0.06862005132056147	0.030462211630651572	0.01571786656943895	0.050827198599134316	0.044243111544692	0.02684140449244854	0.015092405575424375	0.00950569965722701	0.008960258587538779	0.0203056972837743	0.009339184151208763	0.0195991330487978	0.013020912854625631	0.0070969221122276875	0.010074174851795238	0.008152502201946576	0.005242945245302083	0.005377343788175488	0.002178736322660669	0.002906359452506402
4	8	5835	10260	732	469	642	355	691.7924592973436	414.7854327335047	1.7055861134555113	6257	0.8624118834029878	86.19369317722541	1	0.5687134502923976	0.5863087135330878	122.55551735910792	123.06502346320826	29.966648127543394	11.567185756212224	10.63014581273465	63.77942103902685	62.03848698569528	-33.73173683495767	353.6406563273158	0.9325555377976666	0.49054821680618516	0.03528071772435316	0.17989488774314982	0.08885315728143973	0.03393295790089916	0.007471508330106017	0.017260864923598594	0.045899629263411394	0.031809203065076216	0.009130886190374004	0.0017940269496127782	0.0018441588397339773	0.005112260054055667	0.009762667726464301	0.015072034462103876	0.013075574268745506	0.013887968975730493	0.0022743540714649205	0.006644564525125832	0.0012610066985770656	0.007618235911507157	0.00880691028057915	0.008863807313008405
4	9	10414	18745	674	502	511	387	589.1842711734204	444.31620894949106	1.7418895480707395	10961	0.9001060819003311	115.14997446318425	1	0.5555614830621499	0.5740892131235116	177.70667139544247	178.53291013143766	39.05124837953327	14.740892117656202	13.416407864998739	80.94566078549238	77.42160674453268	62.78550707768026	477.445742854949	0.9500957941793632	0.41599788601593735	0.04991044808718608	0.15882791996090653	0.0837477631292239	0.03695292774367234	0.012509281171600465	0.03122793081259499	0.04972085169439755	0.031616639275304205	0.01679732101843384	0.013986624953310071	0.0032065698729697558	0.007432122104804999	0.006248219648386007	0.0146514197144962	0.0171380679502319	0.004108352386023167	0.0068071264198337166	0.008910920388395718	0.001645309820015435	0.004771372348151118	0.006266901107706837	0.006602792698576257
4	10	2351	3008	840	548	776	501	808.3564440663547	525.1135686941727	1.331526403081478	2461	0.6686290006316324	54.71184670318091	1	0.7815824468085106	0.7510177775564609	64.12923901168396	64.07807737440318	23.706539182259394	8.588059681172544	7.615773105863909	46.0	47.68625631900933	88.58868426875519	198.33809511662426	0.9553027224705404	0.7001339017161081	0.15425106895614282	0.10952390242289298	0.04138147310086669	0.009260359505301631	0.012968450564228311	0.003340458356741554	0.03320994218159402	0.013831958875458343	0.026548190821981652	0.0044977296061361445	0.007435494068030311	0.02003470127299901	0.005551450969514514	0.01297800613768486	0.00666218373906719	0.007858523562368987	0.012304426570963612	0.005932637260493454	0.006667594184409487	0.019080109253080294	0.00356195661840583	0.006421363695243438
4	11	2445	3795	921	607	852	552	882.8503067484662	575.799591002045	1.5673336310197132	2663	0.6300808622813545	55.794898394723084	1	0.6442687747035574	0.63802625057525	64.24893464943753	68.59300255857006	23.08679276123039	8.413770559683346	7.280109889280518	50.20487438252093	49.89119486187579	-88.43237565700925	219.4446968344225	0.9181374389785956	0.629912118140411	0.04494263596869646	0.2019656002751913	0.053758881725828475	0.009957292594728358	0.021105225179146515	0.03196837493774858	0.0172711315269106	0.011847908600481067	0.01642175000973032	0.015756455187826875	0.020192158345783588	0.025040410372236848	0.02034134976006835	0.0013034908440378882	0.008706410380800696	0.007346459996464815	0.005797498369515435	0.009987747720250987	0.007903316638777951	0.007129972673726819	0.00719025171270314	0.0008823756155806771
4	12	5770	8526	866	624	768	537	818.3545927209706	580.932582322357	1.6012661445183545	6343	0.7621910612191007	85.71226384317409	1	0.6767534600046915	0.6245058033752349	108.81873575487629	120.24142381059865	33.734255586866	12.146345847510492	11.0	75.47708651130682	70.44404087762187	51.84133338915985	340.7411613907042	0.9096641967523253	0.5081333637516868	0.012170231797548033	0.21226016379096532	0.060318923017171594	0.008585208482605777	0.01958532979317954	0.015121029862035664	0.022912116472831687	0.028302157431291157	0.006914351519964902	0.023639253899761372	0.0077384408193293674	0.03021324028672569	0.017582161564401375	0.01657372702528778	0.01484478030245558	0.0038515592892989295	0.005103561493097721	0.0068706626445628515	0.004366808988498831	0.017298421654342245	0.008152681346631682	0.005774675227598434
4	13	6838	9504	961	668	862	572	916.9322901433168	623.3506873354783	1.368115648518166	7335	0.47484481262393313	93.30815616493042	1	0.719486531986532	0.7309323602015081	101.67243443226249	103.46980235798269	39.0	14.1029235463445	12.649110640673518	90.49039677323725	89.47881310335293	-59.3213629250439	342.8711037056153	0.9322426721199727	0.7584819874664767	0.07291464746199333	0.13841892490110544	0.032742692979089764	0.008809618570925708	0.05211643659226541	0.04618035741380623	0.02502765794190314	0.013550729393553744	0.023716462367605575	0.009173674504951348	0.007570615649633466	0.016856974977895806	0.013789950096480257	0.012413788737170275	0.0153089896948648	0.009126178901942556	0.005341777996868133	0.00028126026158097636	0.007345481821399122	0.007403195044691996	0.007764137736263024	0.006062818492328527
4	14	7586	11484	509	719	410	603	454.4120748747693	657.4785130503559	1.3568429579533394	7895	0.6280607807168329	98.27916964627319	1	0.6605712295367467	0.7370049674049228	112.88230024112106	115.35163631262454	41.43669871020132	14.81753970369767	13.152946437965905	85.82273064806556	87.84097454882262	28.894072833022975	359.6467529817257	0.9608613046231792	0.698036264280451	0.05701570373170483	0.17273651024977177	0.05868105012767959	0.011279371441113194	0.03908085669547237	0.041692475887378566	0.010307947789388212	0.009888391675234334	0.024823279026370076	0.012362354484234157	0.017597205893152685	0.006420764430292039	0.016270806301477033	0.007870216681602883	0.0032464115409156146	0.0012835163594731227	0.012836582703231155	0.0010855462806043216	0.008934026278354457	0.002561086530110709	0.00719293109632184	0.0050726900465734035
4	15	7349	14535	538	823	443	670	501.4693155531365	742.4133895768132	1.8928997727066355	7972	0.8149531004283419	96.73178078717827	1	0.5056071551427589	0.528289988946489	135.2556944025575	154.37940277122465	35.0	12.396909277202008	11.0	81.72209003690496	78.38431518409413	19.32541698967734	418.1025971044414	0.9218514801806322	0.390677127770853	0.07279902414641089	0.16423271411137183	0.0479399584246144	0.05098041728355025	0.01816830791749915	0.02585421309166143	0.03964109611934461	0.013073757169746038	0.01661781229756537	0.017708125369994745	0.011949269561850606	0.0009137134538709496	0.015343989275411935	0.015588448995439468	0.01759591444308965	0.004486925419847175	0.0014328922817053327	0.008854453334158704	0.005744899362907074	0.0009657965954322276	0.008002876927162287	0.011672450797706745
4	16	3040	4012	1012	821	953	753	981.0950657894737	787.5667763157895	1.1178793983301702	3097	0.5821282689655475	62.21453380035002	1	0.7577268195413759	0.8945508804382188	69.13572745211603	68.70953354520753	28.178005607210743	10.298296860924708	9.219544457292887	56.3489130329947	56.21405033354371	20.560638564870036	206.65180361560903	0.9815950920245399	0.8193394909776371	0.05022238186336891	0.12483012268380488	0.06807169377943327	0.01348245179441981	0.01591555871794541	0.05344446371409634	0.021080618385177646	0.01596801727179344	0.014653472411043549	0.011831367973488462	0.004295346034727197	0.007524573397814225	0.006688395661613865	0.012277116399470156	0.001162703217715463	0.013049178016282461	0.012017526111536008	0.00421699811987979	0.002210774966606748	0.004535829403818866	0.008376223748571037	0.005250131480633366
4	17	1608	2200	528	901	488	846	506.03296019900495	874.6113184079602	1.3505259488452537	1694	0.7300238934942335	45.247863904654565	1	0.730909090909091	0.7404522666558422	55.32136127604509	54.589376255824725	18.027756377319946	6.913057388735957	6.082762530298219	37.1196558774326	37.80781451565475	16.61585155262322	165.1959594928933	0.9492325855962219	0.6797669752349061	0.04025600698951799	0.16888722249447183	0.09365890343471446	0.010308697699691201	0.025343078367751428	0.02236380553316053	0.006783566773855322	0.016472082496848887	0.011489623724293891	0.01773977854955741	0.013013869336811219	0.01658390250738535	0.02547069252456267	0.01273575758347026	0.0024184102222816794	0.007880780750594415	0.003972895275806271	0.007627089155515343	0.0023750106364680145	0.005011979291959032	0.0028056931440004294	0.005205884685459154
4	18	5587	7128	985	925	877	859	928.1104349382495	891.1403257562198	1.2035992536590034	5670	0.7887070199680282	84.34209705974446	1	0.7838103254769921	0.8308413260974937	107.7628534257074	107.22872749408155	33.0	13.007056927415919	12.0	65.0	66.24928909615255	-89.85974976662027	290.69343417595167	0.9853615520282187	0.6171115880173319	0.028963833087487754	0.18623671874705783	0.09732556302078434	0.008388599696275572	0.001501010162592199	0.0103759109425158	0.02187834604278494	0.028938034296308725	0.006586551338702677	0.011580312321777671	0.004108198450241464	0.021723493916787753	0.026123916757602405	0.006222929848602391	0.010768007036529744	0.005693447067945671	0.0039532333234991906	0.00847559891543863	0.002827939338960954	0.007444038228288703	0.0068535290674734475	0.013423501941853504
4	19	14114	20976	573	941	389	827	467.134901516225	880.6465211846394	2.595608407412201	15947	0.7811109536377598	134.0541045040848	0	0.6728642257818459	0.3852661276424942	187.3347693295432	185.9516066077408	48.25971404805462	14.950188700737437	11.704699910719626	112.17842929904127	116.97037756191014	-88.0805580509939	678.4995667241114	0.8850567504859849	0.5184220396984942	0.08394113867799947	0.12649667346625104	0.08783956371828888	0.025856333413607633	0.019371678421314827	0.018437087839900723	0.023441066236794098	0.015567653967205157	0.01605889646977936	0.012263807281317825	0.014492411367629137	0.014519970598350435	0.02912008581290902	0.008205123727232422	0.01772739695456432	0.025231428935554773	0.014919562886947917	0.007284976283740172	0.006445621474685491	0.008333256347835553	0.019826190564593192	0.009765033271024183
4	20	4185	5915	1664	948	1573	883	1617.2664277180406	913.1232974910395	1.3731678999917882	4339	0.8145210665151954	72.99662659819737	1	0.7075232459847844	0.7282430648182062	96.20881446256526	98.00510190801293	27.730849247724095	10.84827877645155	9.848857801796104	57.875884248347255	55.81400223399628	-68.97661394859425	268.72896808188443	0.9645079511408159	0.5547639244889804	0.042971668781867645	0.19083598562985618	0.08542258426905826	0.020356405727349328	0.028263086463970664	0.002671626575107516	0.03432773692956288	0.022368765891537825	0.010480151594391019	0.011176782870017977	0.013077561963957568	0.014057232672861256	0.020207874795949106	0.003282321612255534	0.007698234167871303	0.00988297520359452	0.014730131746445172	0.0015601180576851497	0.005469913720617243	0.012086875946679985	0.008652461975504318	0.011690569525262276
4	21	6873	11098	1458	943	1396	764	1431.2035501236724	860.2025316455696	2.1549989931721476	7253	0.9652954946618745	93.54664820807196	1	0.6193007749143989	0.46403733977063494	188.39422614387502	178.4040358287895	24.331050121192877	9.930330153389155	9.219544457292887	50.532211643853145	49.20105860138636	-7.715490138243233	431.42135623730945	0.9476078863918379	0.2749458147217787	0.023814814922295847	0.10706424356301437	0.07326604149239706	0.010384908254822642	0.00836061234335369	0.03895518584450596	0.05493464739709182	0.03307148240315483	0.00364167324208898	0.007819402142859219	0.001733578205235364	0.028131453053538903	0.021927886941983082	0.029426075295760856	0.017249753577539627	0.0026856860171988236	0.0037165448520907543	0.005407403414490565	0.001738581088339633	0.01231383588146966	0.013707911242367164	0.01092461530591046
4	22	11966	20100	1446	1224	1379	924	1409.5700317566439	1062.319906401471	3.1514662790550627	13825	0.9879858503934114	123.43250946286784	1	0.5953233830845771	0.31731261306715947	331.41286072790786	299.202272718641	27.073972741361768	10.37812891479205	10.0	54.35470385694999	51.21798868706144	-3.630791608325874	688.3919189857866	0.8655334538878843	0.1701881592491338	0.01789852431574349	0.059528016564322044	0.05124450509599281	0.016054353690007347	0.010380374032177921	0.022607775272849545	0.036125745781523826	0.025856918000541913	0.010761568326295759	0.013792602050443862	0.007332293638464948	0.020551555939161185	0.014711859510138392	0.022955923337710488	0.014958222961382437	0.010085795161754181	0.009515666324025708	0.011018484307149027	0.005400885299878734	0.01114682449110555	0.011549225311738994	0.009977049510993447
4	23	3614	6120	1719	1019	1647	934	1679.3967902600996	976.9280575539568	1.690392759456212	3865	0.7584244389249918	67.83426652270133	1	0.5905228758169935	0.5915784922799203	87.68322321436261	99.02019995940222	26.476404589747453	9.469646629301895	8.48528137423857	60.411764705882355	57.148503181704164	34.337518089883616	277.072113832392	0.9350582147477361	0.46930012388300646	0.11006021016064299	0.1555227967321373	0.047836007836017	0.06154370737444644	0.0012406259327912969	0.0019394654137454537	0.025518773041355962	0.0289857354567434	0.016700624471348242	0.008200753297631697	0.01002481901911288	0.005908899244873301	0.019474996098726893	0.020193053993702834	0.013472474184159469	0.009134012358104026	0.004639895884644363	0.002399115359793862	0.0019850230719680576	0.006979982094396585	0.009640606441556423	0.004345353039176937
4	24	9079	16541	1662	1057	1523	938	1591.5744024672322	994.7966736424717	1.6144263951998896	9474	0.8146122843527338	107.51623982752811	1	0.5488785442234447	0.6194150460951707	146.2435488611574	153.4177303964571	42.04759208325728	14.86567276608669	13.341664064126334	88.99550550449163	84.8221189256447	53.3404668735199	429.1736649163069	0.9583069453240447	0.49102244753201657	0.08820942618881954	0.1613528751554814	0.07431029003167823	0.04780572853686068	0.01139279229687051	0.010636413748919386	0.03403786441869216	0.027108877558274423	0.01765238442840225	0.016697212422636446	0.0038429873320168623	0.006184452100557969	0.016402300898442225	0.01758170207033587	0.016986202833908656	0.009259185123105298	0.012024655075857354	0.005126119245541833	0.0036974618812902066	0.0013758745983953268	0.0065926360791545525	0.009274382211455356
4	25	3835	6399	1719	1077	1640	996	1681.7658409387222	1034.0680573663624	2.362077379016392	4736	0.6677754037287233	69.8775618783265	1	0.5993123925613377	0.4233561562730924	85.88969981214724	102.06860437960343	25.317977802344327	8.629574270489549	7.280109889280518	71.386273190299	63.93309929823693	49.65846001865003	337.3919189857867	0.8097550675675675	0.46869587771734966	0.08219617340629963	0.1819780032684684	0.03087183991633476	0.0452030876170301	0.02629151063473665	0.008590730270577884	0.01174092401842982	0.019509720838277664	0.012183551224002295	0.029398531324304457	0.008798316883214573	0.0033247745404276293	0.02223221320950167	0.016074522907670676	0.012493400335762263	0.010244343058550473	0.008818919836325146	0.014842572137293092	0.008648481915263139	0.0006838460789894551	0.010909745393577547	0.012154957052920367
4	26	15615	29160	202	1088	22	926	100.1562600064041	1015.8880563560679	1.8832478711500056	17779	0.7448571798865613	141.00225349631674	1	0.5354938271604939	0.530997547014005	181.77002659146063	179.4017837146554	47.50789408087881	17.860804022157176	16.1245154965971	132.26750887579684	121.28131269816448	61.16629906300303	607.8965363437815	0.8782833680184488	0.5488830254200618	0.06157239862253858	0.1733499695302479	0.06368832869901868	0.03587021064393248	0.02697128756166016	0.00505861940386387	0.04773236318994177	0.017286313700224123	0.0062968791834145735	0.006377739073740281	0.02946292870105618	0.00041109252546829995	0.004742895124793405	0.007956561838957127	0.004630921235790406	0.012277884833684936	0.011826442407391165	0.02180171286488634	0.0035596961636165042	0.0017896124106643542	0.011168302133785689	0.007384064761990421
4	27	16582	34800	1333	1179	1217	879	1274.4107465926909	1036.3861415993247	2.3574687364528435	17735	0.966119505953942	145.30264323403915	1	0.47649425287356323	0.4241837800592199	291.0243655260798	312.54119728445403	40.24922359499622	15.256741450765402	13.892443989449804	80.62214977586966	75.11197375704975	-20.048977119445	700.8843430349616	0.9349873132224416	0.21613867581333782	0.01090806191249467	0.11509439022959987	0.04416025866838764	0.009373482878072546	0.0042008858266414	0.05397006322985137	0.04269891594729183	0.02031839135988923	0.003961480827120311	0.005386164650725275	0.0026181554945578014	0.028043302742806392	0.025975517095872196	0.022276127326673122	0.012175156310384556	0.0014710847343453275	0.003263974430410835	0.004136348274026649	0.001897541962091625	0.012796706354052896	0.013801788700447438	0.014618694447770792
4	28	11776	18816	127	1218	15	1050	63.30163043478261	1129.8022248641305	2.055025055342016	13792	0.819783913667662	122.44863771721299	0	0.6258503401360545	0.4866120719066225	165.89621122764657	167.19150696132863	43.56604182158393	15.974286619055622	14.560219778561036	105.0852310843187	95.00427662165926	-2.400172816902303	551.4579361637687	0.8538283062645011	0.5363885407219717	0.02380541953530732	0.18362286004749775	0.08978167971171408	0.014093658316343289	0.013222073261542264	0.0009540243263540507	0.04741364010510814	0.02267888607490647	0.013465376939048656	0.017368069027869606	0.0027763742261206546	0.007139387849002527	0.012658980384180911	0.010339572989369127	0.013685417046554148	0.003659751905187542	0.007271591525860687	0.006573558499136009	0.0030011130843196955	0.00429173331099586	0.010715963016463215	0.0175379288282655
4	29	3033	4176	1711	1131	1653	1059	1682.2225519287833	1097.5865479723047	1.37378416165121	3208	0.5897227816513924	62.14286394415491	1	0.7262931034482759	0.7279163844763337	69.718300786286	71.84705978674423	27.459060435491963	9.777888065691474	8.54400374531753	56.27539572287904	56.30490030898543	-0.47276880231570134	228.82337649086284	0.9454488778054863	0.7467758653858861	0.09128148262556679	0.14485202364565788	0.060440674360185076	0.02357110959894055	0.015325084802097214	0.03445863146766745	0.013767471424271137	0.016509300318959808	0.01916427004770154	0.021623586666470327	0.004411524370411961	0.007005492176272833	0.007483423395993329	0.007525460864370912	0.008257821258637256	0.010916700411967633	0.007185267622927212	0.004765334586665073	0.004996485128633459	0.003688747491917436	0.007601744138484921	0.012958673903934948
4	30	8072	14040	195	1189	91	1054	145.71580773042618	1124.9411546085232	2.1710122960253044	9176	0.7820504827270017	101.37844743880345	1	0.5749287749287749	0.4606146182731452	131.93413075809215	153.07514494521962	40.049968789001575	13.5451248685657	12.0	86.76666329073433	82.22334054602123	-36.47628627472795	469.2741699796952	0.8796861377506539	0.43858789595520425	0.0246030256472099	0.20966543533581575	0.050670881767310307	0.014736911556340496	0.016084715472464324	0.03584322661526091	0.031117759241828098	0.022062072903830242	0.012008290853366995	0.017785561226829692	0.006154039974912341	0.023288721265882755	0.005572025418932941	0.01875985605042826	0.011267639849849277	0.007814806375314497	0.007856662353497306	0.005436189122505961	0.0032898508253851504	0.02008326362426021	0.011104558404746705	0.004712537382749813
4	31	5894	12720	1070	1226	950	1120	1004.1812012215813	1172.9911774686122	1.8161120217111448	6362	0.9221642953673101	86.62836646658558	1	0.4633647798742138	0.5506268270047558	141.19999667621454	142.0563268566381	25.45584412271571	10.71949677309279	9.899494936611665	55.168539907210494	54.61593463916312	46.01470383995671	366.7594513539338	0.9264382269726501	0.37187680260996286	0.05500021419959114	0.1444199749737992	0.07004312483065642	0.05181100741011934	0.028312500930076024	0.023839422206953394	0.046145684578937377	0.023111818721050583	0.023628425181324585	0.02935620482852506	0.013718672752019895	0.006571965867892988	0.004537872525722682	0.01317536218523477	0.01232872027556815	0.0041745370520790154	0.004529743313491539	0.013334666298124798	0.006696134656118423	0.001058766314503392	0.002183700660055479	0.0013222403854551749
4	32	6192	10336	1145	1211	1009	1135	1079.0649224806202	1170.9499354005168	1.6971658768332796	6514	0.8883431399033881	88.79132424398303	1	0.5990712074303406	0.5892175972014517	132.76268460178323	147.3295625460145	32.2490309931942	11.861355225826674	10.63014581273465	66.0269552798659	60.96199747236667	64.40099700040751	363.3980156401966	0.9505680073687442	0.3630955856404062	0.029698788475213515	0.17990999994742596	0.058608286399184605	0.023543827131659773	0.0081702534783701	0.04923878211773164	0.04839716279898909	0.023840904208176934	0.008101593882104099	0.00842686999082072	0.005011018422979332	0.005111857968682522	0.007847033919813229	0.023419748121700848	0.012392112901715806	0.006006106227360914	0.00813647285348159	0.00667346843320998	0.003275557478398299	0.010527972090614575	0.0073582416814278965	0.005711336874539168
4	33	43780	69420	390	1262	123	1002	266.11610324349016	1123.53928734582	1.799316134550495	49502	0.7505985454239019	236.09834236712766	1	0.630653990204552	0.5557667053598783	298.9377697342458	328.2925524589311	96.02083107326243	32.723377042388044	29.0	208.12086204085884	197.52567872130163	-40.7053828195047	994.9392129246505	0.8844087107591613	0.5169425746629988	0.07939444364859181	0.18483309417473168	0.07247911829978243	0.011495770860796433	0.00988147948192172	0.00885568784381506	0.03175292145114284	0.02043738619632234	0.02169960865480053	0.026491154124222826	0.003781337082335786	0.010282079669048446	0.012825377630495865	0.01559013406969237	0.00826340284511482	0.0025465234220287685	0.020215672091951825	0.010049591098226996	0.001017495339318865	0.0051064177898447775	0.008229740766420657	0.010820513183771785
4	34	6725	10904	1135	1300	1019	1206	1076.0358364312267	1253.4083271375464	1.6331507665808058	7312	0.7679997707489412	92.5339718068125	1	0.6167461482024945	0.6123133396273133	117.90151031919882	130.17680284904833	37.57658845611187	13.260023073482833	11.704699910719626	77.4902951211171	75.51003605670873	55.31264026694843	371.50461735799473	0.9197210065645515	0.5051333328959342	0.024269749794840843	0.2108553530094182	0.06091148230397907	0.022128228474877637	0.013834988351345499	0.011975669915862033	0.030802923560984467	0.024979749587844505	0.008915877872100417	0.015327585445668269	0.009439918623763446	0.02787782856278075	0.010895386775714617	0.01188449156506036	0.01464248410566451	0.014220653321930147	0.007447779697260278	0.010347497349715724	0.0052637986524496725	0.0104191152431027	0.01145296449975896	0.008193558968671268
4	35	9967	22540	608	1328	510	1098	561.729607705428	1224.555533259757	2.4304063887585303	11030	0.9616240246870287	112.65158029240143	1	0.4421916592724046	0.41145382295954525	221.18108964114677	242.24367896810023	33.734255586866	12.254139626048307	10.63014581273465	66.9398325100279	60.68559190127018	-20.85153998787314	551.7300141024109	0.9036264732547598	0.21625674895837507	0.021528431626924523	0.11504180757614065	0.04324859633809566	0.017014302219091084	0.007981309014496897	0.058638554794005274	0.0368690798836258	0.021073002431137175	0.009474984828087058	0.00986629458624194	0.0038266827633863447	0.03196071417790297	0.020531076936542842	0.02013337729843627	0.013082446190511805	0.0062341401734843935	0.007375616668137129	0.005500335493115492	0.0021088744604244114	0.011228365003046626	0.012350532396564229	0.010488027303848667
4	36	5520	8514	147	1280	61	1181	104.73840579710145	1234.0641304347826	1.4155595864109973	5871	0.48575150214146057	83.83485126686931	1	0.6483439041578577	0.7064344091197142	90.94930757573927	98.32598842625484	37.33630940518894	12.933808374428882	11.180339887498949	79.7240713158191	79.49851236530637	-27.623808523993734	313.3563850798539	0.9402146142054164	0.7054134052343609	0.08951914343997446	0.16628163020466957	0.04454001121525526	0.01641011890683732	0.02788298239018159	0.033155092857285004	0.0138665344788435	0.017021620108263188	0.021544460227493435	0.013361978151026336	0.012468764155549223	0.013040496198996467	0.013793638945377152	0.016604856812547707	0.007221276153459898	0.012866001968750434	0.008848688112511422	0.007944165151753446	0.007503673813467592	0.0017481781331968069	0.012033861466001265	0.004219468998403125
4	37	5155	6944	1595	1299	1533	1187	1562.2607177497575	1244.1957322987391	1.3415243727604957	5264	0.881774505508139	81.01573830503406	1	0.7423675115207373	0.7454206724118396	118.3607131304763	115.52056094046635	27.51363298439521	11.376192901585902	10.44030650891055	54.89563618798148	55.827339661159314	13.81004271832465	294.79393923934003	0.9792933130699089	0.49183588258596955	0.020684232020791043	0.17450388640275474	0.09994279024434038	0.01647636092939173	0.005515648262400629	0.023860190996682004	0.05068727354931768	0.035844484259602745	0.004690899558782799	0.005668588340860213	0.0021908689808028403	0.002022252724934158	0.005754868359026788	0.009409833375675886	0.016019153505770177	0.004452329807136529	0.006399296915630491	0.0032696578296661813	0.0009938506757297635	0.011516053358564938	0.0108741203408563	0.014330342379788252
4	38	6283	9545	1192	1308	1109	1193	1150.9963393283463	1244.8390896068756	1.7341482677450357	7019	0.626575023108347	89.4414001431721	1	0.6582503928758512	0.576651961426764	103.3704548432378	114.6298390472568	37.53664875824692	13.06027708338424	11.180339887498949	79.95540602604491	80.56291247003126	0.8846553613820877	370.025432638166	0.8951417580851974	0.6086162542223408	0.11949932188779226	0.16419206030324135	0.038985810635447087	0.02804847173550384	0.00616484651290314	0.013674446586112395	0.026398114871261497	0.020049019628563865	0.029527350436289526	0.014342944686500521	0.010430869371315966	0.005473318212021398	0.015796971763148242	0.009500062457429324	0.013693483363856071	0.006615694512942436	0.003259704875828019	0.014130813919963507	0.0076770270408997796	0.003452212541271422	0.013609764227052611	0.0065038316941061014
4	39	6436	11480	240	1316	100	1234	169.5427284027346	1275.3756991920447	1.848370971116741	6809	0.9218674286605822	90.52386265463659	1	0.5606271777003484	0.5410169363327667	146.09451037515177	152.6106156202772	29.017236257093817	11.342242416884972	10.295630140987	60.39323195320337	56.61241336702399	-64.80829343852814	386.6406563273158	0.9452195623439565	0.3518492790861103	0.02362934211567891	0.16324404696270897	0.06752654276084627	0.023409487230016904	0.010361298219846993	0.04565423017797555	0.05464073346035136	0.02744102536906259	0.01229552904629442	0.012090447084674065	0.006145835307768017	0.01000137015446605	0.014808101316443473	0.023127441488431988	0.014603488708555079	0.001592615452641573	0.0058000323016091405	0.00700559888591069	0.004170063379874094	0.0041618205660595	0.0014595062377795035	0.004160483059672857
4	40	5637	7735	472	1307	381	1222	430.64324995565016	1263.5939329430548	1.4773055510075395	6024	0.45980207306713705	84.71865977263872	1	0.728765352294764	0.6769080366062312	91.43279466998771	101.54801819828883	37.48332962798263	13.147498618744534	11.661903789690601	80.64760919791877	81.19428073525361	-63.12236233788959	323.492424049175	0.9357569721115537	0.6756600071047413	0.08480808491750998	0.17905234878760515	0.032795773490114324	0.007090153389258414	0.02969622850639731	0.03862177415511311	0.026734901294185584	0.018859902461923594	0.02314306952802736	0.020223284103362663	0.0064955658536843775	0.010731769473752723	0.005929717124038262	0.011844708801754963	0.006799834402354211	0.005877601898071415	0.0027351791070222083	0.006081399840697694	0.00835195503227227	0.008833336194496012	0.018293318797724323	0.004028850958532754
4	41	2517	3808	1204	1332	1136	1276	1174.0135081446167	1306.0294000794597	1.3033333223162442	2628	0.5707771901197715	56.610457815658094	1	0.6609768907563025	0.7672634335956596	63.535350390692926	67.47592163134935	25.0	8.850798155382648	7.810249675906654	52.80948022577706	52.169193039672	-81.94884973733342	203.0365799264593	0.9577625570776256	0.6852128621702057	0.0783134186341419	0.1723827877339229	0.0564645610527825	0.012167834700496857	0.030449763129769124	0.02948759049513195	0.010267040932982129	0.008996255320684113	0.021375042694836213	0.0180832413988801	0.022060025086990873	0.014965929364687101	0.019520239431099116	0.011787818137961873	0.010770915107745324	0.012128610174970158	0.00788704370229782	0.005189746353547751	0.0023105655606585544	0.002381716958183677	0.0067338422195084265	0.004257027100409814
4	42	4726	6052	2260	1344	2171	1276	2213.9866694879393	1310.0598815065593	1.1452265487705018	4808	0.6617855402674313	77.57145150387724	1	0.7808988764044944	0.8731896768142382	89.81229232079929	88.56635930193812	32.984845004941285	12.507078764386547	11.180339887498949	66.04377336282354	67.33166510285811	83.4538399317809	260.79393923934	0.9829450915141431	0.7660699653046558	0.06081204134771299	0.14199326854610575	0.08331520199196307	0.011938870972417913	0.015405201959572625	0.040374965201837754	0.014874680023307892	0.009201400625274036	0.01947580757275662	0.014154520711950473	0.012671639413709853	0.0049805616101771125	0.017442662370463626	0.01068416177433333	0.0072431745985616774	0.004898141864953648	0.004068299540727387	0.00741215526154352	0.0031784555522941654	0.003635211874612221	0.008364545458412063	0.00653749498544609
4	43	7119	10088	104	1408	0	1311	52.12445568197781	1358.7113358617783	1.3570500808995687	7443	0.7800743981121806	95.2060519030677	1	0.705689928628073	0.7368924802960216	121.60053451761155	130.59862173851607	38.01315561749642	14.02433699635424	12.649110640673518	80.96409639871477	76.08384560038681	54.96900864016141	348.4274528917194	0.9564691656590084	0.5314371669189506	0.026783887677013892	0.2081887906221206	0.06954625701572957	0.019160981466945004	0.004501136811718318	0.003396916462099955	0.032915680836936634	0.027452248502073524	0.006929782746675571	0.009883465352136155	0.0007835119397565887	0.026273560460336392	0.01638057125939624	0.014199101298631034	0.015158471574744719	0.012679959597047125	0.008320032311638277	0.0016089209926004127	0.002312724392359906	0.008014971130218436	0.01134057537483008	0.011172326534803647
4	44	7751	16940	522	1415	382	1294	450.8449232357115	1341.5612179073669	2.4471194114332957	9282	0.5605054173979187	99.34223528410385	1	0.457556080283353	0.40864372834764634	121.05871478468337	143.09786860746738	36.89173349139343	12.159241913767705	10.63014581273465	108.17826694449768	100.25486634504735	53.548107512529654	488.21529547664943	0.8350570997629821	0.4196658647462542	0.038336321375918435	0.1922485683190535	0.024065221317176956	0.016840142329933035	0.03849393833863164	0.03947372754625463	0.02718845499376294	0.018188721920430275	0.004986436513728094	0.036494718606316784	0.019305646056741593	0.005921825351212806	0.00991937227624378	0.013380187976252211	0.004996959338798901	0.006662905810249243	0.009761721328390687	0.02192341766612693	0.005824600109741954	0.017156693075094792	0.0053357319914701	0.0028924102528937365
4	45	9276	17745	449	1449	344	1280	390.92917205692106	1366.7404053471323	1.8618305811634792	9759	0.9384974332772208	108.67644646823602	1	0.5227387996618765	0.5371057979803342	186.88174537257862	188.35339126227592	32.01562118716424	12.961112530006112	12.041594578792296	65.77772082256976	64.52768982574347	26.83132018150717	465.85995641732217	0.95050722410083	0.3329077998974933	0.010974323237079255	0.14878511578853337	0.07181326965252131	0.018184737168234266	0.002878379813035328	0.046045530017661325	0.056830935088559124	0.03135216600707872	0.014118198767889023	0.002801267090917413	0.002862977407721899	0.016439088832168332	0.01824479198543774	0.026649513811562827	0.017303875914090234	0.00589088190929351	0.004673653014143423	0.0017770436145486117	0.0021340402056520004	0.0009797785326440675	0.0019478559953470102	0.006149698641399034
4	46	4621	6723	543	1424	462	1341	505.09283704825793	1386.082666089591	1.3853913153270003	4827	0.6100014063275014	76.70488860705807	1	0.6873419604343299	0.7218177196122854	86.9609047252637	87.98295289429652	32.802438933713454	11.985866784737134	10.63014581273465	68.03960698601867	68.9078496724215	-39.90666275958922	283.63455967290594	0.9573233892686969	0.7433120360700094	0.13200970552438732	0.11847503711431127	0.04487778720895283	0.010621209482794072	0.01010021199495802	0.02012202025142311	0.03311509577689191	0.011077819016843125	0.02559828506226088	0.013646462011200053	0.01046456284972032	0.013926659080610373	0.013227801183409368	0.002207977036120726	0.0019503852885406176	0.004626939141995627	0.010524604177144669	0.004747887681802292	0.007115055150449078	0.014465867367239519	0.005363942889727089	0.011795055938272122
4	47	10129	14378	2132	1460	1950	1381	2043.6244446638366	1417.6771645769572	1.6452369833733669	10674	0.9006040477771498	113.56338912088906	1	0.7044790652385589	0.6078151719818603	173.7141711408275	181.04419349981927	38.3275357934736	14.742199857226394	13.341664064126334	78.0	75.50321118163669	89.48685057654134	457.61731573020285	0.9489413528199363	0.39346625220802584	0.03602752646934477	0.17152662712603087	0.07117315312455696	0.033768759931542845	0.013667804214257345	0.03921757281574321	0.048631265551689846	0.028259509947342377	0.010871199280026654	0.019348815060315425	0.004711141371688759	0.003048306025042974	0.0073446901327474156	0.0165399486585211	0.016316354165417313	0.006120636774546683	0.006094617536456396	0.007285451053747782	0.0015422793207474608	0.005050500221955279	0.005698969622195769	0.005445065684331927
4	48	7039	10150	596	1556	526	1411	561.1495951129422	1483.6826253729223	1.4116272831364824	7142	0.8839998543579226	94.66959995368529	1	0.6934975369458128	0.7084022899997432	138.80021190566885	145.67086187704115	33.52610922848042	13.148020752280761	12.041594578792296	66.9398325100279	64.8873187610378	-10.207882292325296	353.3624817342638	0.9855782693923271	0.4223531175961739	0.006323452032784738	0.18853738063872558	0.0749257294773453	0.004150115420099442	0.0020817429347026687	0.04127693629275658	0.05129778602957855	0.030883014040753453	0.0006329729858913514	0.0030853421171374218	0.0010978956119418821	0.005231673018986728	0.00362151370565597	0.019709710687379138	0.017106741635188348	0.0015689552622830448	0.0026447500116590856	0.0014565859541889059	0.0005884933413890015	0.015609627053651265	0.013135625003658639	0.004956967052163845
4	49	5550	9492	1544	1537	1431	1453	1488.7781981981982	1488.813873873874	1.5246606438126928	6032	0.72617435526581	84.06235467365968	1	0.5847029077117573	0.6558836578212691	104.97544648833849	118.59595271340417	34.17601498127012	12.146847733866759	10.44030650891055	75.66042558696059	72.17173072258096	69.9701225220535	326.0904037956216	0.9200928381962865	0.5022348378379441	0.09703617843563157	0.17526299009293636	0.04468031097622569	0.051860590121971695	0.0136344069571378	0.005082604646983882	0.02158728557462186	0.026825868193865256	0.016317007439879416	0.007021677739214276	0.005667854398905478	0.0005421861643655275	0.023793229772514156	0.018102161323754952	0.016677332312969348	0.016507509318164283	0.0037186586408096975	0.005784717148339646	0.00984714541728922	0.0010498613740492133	0.0033875667018059756	0.00627119394486184
4	50	10366	15476	2177	1557	2031	1451	2099.044568782558	1507.122130040517	1.778177218273248	11260	0.794351759896073	114.88429449113006	1	0.6698113207547169	0.5623736429213055	149.8052507370073	165.07574019219177	45.967379738244816	16.18376851034458	14.317821063276353	100.05255137259041	91.00040537411648	63.6857989275567	481.2802666341051	0.9206039076376554	0.4843449952559522	0.02567877199686569	0.20858765641926433	0.0616128736886569	0.024314232145321003	0.009838236663575558	0.01727199109632283	0.036518292307536004	0.025416626001670137	0.001565284444245882	0.011905654217587882	0.0020121562794581244	0.024302515677949083	0.00858153679518314	0.01595943560356364	0.014355140882571175	0.01420613331677699	0.007661050494191479	0.007175425620468078	0.0010927886999288665	0.010632455262090456	0.012540050552308338	0.007448525199129922
4	51	8825	13426	2049	1584	1951	1447	2001.1968271954674	1525.3303116147308	1.6496905761781817	9473	0.7653425302849896	106.00159896099592	1	0.6573067183077611	0.6061742816744992	134.39961175145808	140.8900280360537	43.86342439892262	15.601733223372538	13.892443989449804	88.36207432929176	86.502706916137	-22.26232134291379	427.72391744800103	0.9315950596431964	0.5659784045312122	0.12795820651183792	0.1439808678108363	0.06509490710354637	0.04559322361885592	0.024741579989291596	0.006511134786040671	0.018824199707787533	0.022465365987567706	0.01823172124959079	0.005751909962812329	0.00893762214357888	0.004872092679628606	0.018183406904362664	0.018531368925846402	0.013643783915555907	0.015824463710395396	0.006756385173824848	0.0007651631657171409	0.004245920757681887	0.0012364716831037537	0.006637974593999266	0.0022423253109448097
4	52	4717	7371	1578	1579	1487	1498	1537.688997244011	1542.3453466186136	1.2951766551239081	4973	0.5049420222886407	77.49755436473956	1	0.6399403066069733	0.77209544817215	84.52756016051232	92.19544457292888	33.52610922848042	12.108154782017214	10.770329614269007	74.47982671487668	72.96023930229734	-87.43270831642886	277.0782104868019	0.9485220189020712	0.6977133767165172	0.07566681681142774	0.17603246624359675	0.04498617650750652	0.017998049259416355	0.02031229270025951	0.041806137987974175	0.009405986177427852	0.02441081072053231	0.01939155321161733	0.0235114421325096	0.0010613519290181906	0.011007053745509412	0.015234172576082694	0.00665084864273157	0.0014137569139765077	0.019610874262887962	0.0072924545634576515	0.007649733279635503	0.010207108085518718	0.0027780987828839978	0.0017164983107553359	0.00250726973664477
4	53	8782	13132	2299	1618	2165	1520	2228.4281484855387	1569.038032338875	1.4472690701055808	9172	0.8279526768206331	105.74303609157532	1	0.6687480962534268	0.6909565198730103	142.8880629755465	153.44705927452634	42.95346318982906	15.212613940987934	13.45362404707371	85.55992052357225	80.13133588188649	60.637606657023596	399.64675298172574	0.9574792847797645	0.47488276912699395	0.032804066761300835	0.1997119720394971	0.07050763001839026	0.02124269434466833	0.011167971229316174	0.02684331498532901	0.03722164080252305	0.027922468183658542	0.007290359720102707	0.011673909329582554	0.0063517047441675216	0.017807118346964617	0.010556713659247175	0.014683944954969075	0.015219031990429583	0.010880156427004309	0.010755506987022588	0.007823222713885752	0.0028225706947988274	0.01659636386436725	0.013937000035536712	0.0052361617249682
4	54	6216	8848	282	1655	203	1543	244.5925032175032	1589.5730373230374	1.468924388926715	6626	0.7119158530186296	88.96323403560469	1	0.7025316455696202	0.6807702340150132	108.21500463699445	114.47707194019246	35.608987629529715	12.776924794799404	11.313708498984761	78.0	75.99558619236383	2.4960903698553523	338.73506473629425	0.9381225475399939	0.581341459477205	0.06168570073372134	0.19491674925614585	0.06970684636316575	0.00572249678129669	0.012114657084093984	0.008192186071305322	0.027821407070312228	0.0076002444329522105	0.01871189442289068	0.020856072765075766	0.01874140924157635	0.019007810813679478	0.021069950995787172	0.006474882403893253	0.006149618747526501	0.002922318705597765	0.009745510557010954	0.006541329654041222	0.0157419860158615	0.006763966101000732	0.007679648758412536	0.006473980553217332
4	55	9889	16983	1785	1637	1632	1526	1711.6731722115483	1579.683891192234	1.4615409150181842	10128	0.8722855641758345	112.20991871437224	1	0.5822881705234646	0.6842093777357976	163.79766135284527	162.5607578722491	40.162171256046406	15.337019801434922	13.892443989449804	80.07692307692308	80.09653628875826	61.46592790440549	426.17366491630685	0.9764020537124802	0.47397251859858347	0.06988318881150174	0.15685847392485053	0.09795088120304758	0.025705881789035663	0.014188055211135364	0.035767504691776066	0.0396424915450005	0.03131674714014497	0.011942106478630253	0.013276842769765188	0.007131495910790471	0.0028398632363825374	0.005671772956795513	0.0101402233349063	0.009337233698732876	0.006608345359648777	0.009541761748583231	0.01544822338190503	0.01069682217639285	0.011703334033286838	0.006643271183772338	0.007867221802027475
4	56	8424	10989	882	1651	783	1540	832.6834045584045	1594.7259021842356	1.1289759126828216	8528	0.6095940205610333	103.56529305152867	1	0.7665847665847666	0.8857584902973422	116.35696108586983	116.1077086157504	45.5411901469428	16.986144420966824	15.033296378372908	90.91536216131504	92.23776594487623	26.550511467176996	345.7056274847714	0.9878048780487805	0.7956212391401982	0.011804970080871759	0.14469378834546318	0.07423272124938803	0.0034865435646201214	0.004933581734180963	0.06373340365815683	0.01917956621913158	0.012432954206717209	0.0037183949243075037	0.003063687680861734	0.003626913442898647	0.005859318927954976	0.014958383258915114	0.015935537356341303	0.0038931347934206594	0.0035625429240825957	0.0034902984600508336	0.00028655450991149845	0.0008571964776041092	0.01186349559983656	0.01769731167309117	0.00598317718289746
4	57	7892	12768	241	1681	145	1548	186.65522047643182	1624.1993157627978	1.7275611498778056	9136	0.7608914723696717	100.24174024352283	1	0.6181077694235589	0.5788507110562959	132.30116813296382	140.4563989286355	37.013511046643494	13.00040767142642	11.661903789690601	93.33281176996708	85.84747115024084	-2.0689346289330564	413.9188309203678	0.8638353765323993	0.5093474496679796	0.07412555508473509	0.16667557368040758	0.07601169753349817	0.022387622836262562	0.019019782035459683	0.015207421278360412	0.04201849131473647	0.019274060588343384	0.019304530625331797	0.025512314327435996	0.018351796180781012	0.009307651036326255	0.010673060122784916	0.0041356685507029246	0.018444520475723168	0.007021938790146187	0.015540238976191686	0.018550944027922265	0.0037005431879512324	0.010931295226352689	0.009245070680499106	0.006125672187684408
4	58	3601	6460	1042	1723	947	1655	993.5376284365454	1688.0935851152458	1.694544079464847	3829	0.8601365824340638	67.71215253255004	1	0.5574303405572756	0.5901292342396955	96.58608954780019	100.30453628824571	24.596747752497688	8.88293189652164	8.06225774829855	48.86590226829319	49.26506591982663	58.5624432672492	276.91273426595797	0.940454426743275	0.4557137064497883	0.01345243838442566	0.18867688749471406	0.07821964272752292	0.011490828545142523	0.020121478731450277	0.03310936012826054	0.046563286131101556	0.02802167627332165	0.00671565247762681	0.01660776119939268	0.011625741290466625	0.00728138174616417	0.008071566993586346	0.012074812416068628	0.013608866285519869	0.007085058028000296	0.002748545141634701	0.011153756521896435	0.005824421647423793	0.016674683927289942	0.012540939651231117	0.009243837964455624
4	59	5012	10248	1048	1758	926	1674	972.6588188347965	1723.693136472466	2.589113693102179	6773	0.8406354894884122	79.8841448487285	1	0.4890710382513661	0.38623255620800395	126.00250418083967	121.33424908079334	27.65863337187866	9.037428035053672	7.810249675906654	80.23711055506006	68.2431207249323	83.43496753487732	403.8183258569795	0.7399970470987746	0.4228439993044334	0.09171187953635503	0.0955619891991735	0.09510050633648218	0.04271758165893464	0.009074163357917095	0.005941206140876715	0.04613886623581629	0.013287251172482261	0.031896160894284355	0.009478792414376653	0.027276456486938813	0.009447219603683252	0.008025457503364345	0.012130146890065075	0.009864598970557662	0.016204652906299667	0.010951747790291238	0.01976755344463432	0.012756978033157305	0.00837912958709937	0.009718448130070934	0.009302272160677059
4	60	11506	18564	273	1799	117	1680	190.94811402746393	1736.0766556579176	1.4000954581054619	11829	0.8704956021640619	121.03674731965818	1	0.6198017668605904	0.7142370144912471	173.83855486332263	174.18381095842403	41.88078318274385	16.67483337684631	15.264337522473747	84.16024554796088	85.55919842189076	-58.51606168616836	449.9310242291875	0.9726942260546115	0.48285742260127823	0.052737994594918326	0.17261324567810837	0.09041232509621447	0.026566495398260545	0.023835544684744754	0.026317979998314117	0.04495430737935477	0.026755788013240817	0.0092182662026813	0.012892631941025502	0.0103364846660491	0.000979223889322286	0.008657266958449001	0.010660278532624377	0.010386612348735213	0.008795076661354552	0.0089635487407094	0.008566341660177923	0.004526130112285963	0.014965940375302156	0.007539106265253638	0.008157242696456927
4	61	6347	11067	2289	1824	2196	1705	2237.624547030093	1755.8129825114227	1.56155144493931	7034	0.8082954078710801	89.89578071541554	1	0.5735068220836722	0.6403887641619551	120.22974715522183	129.28263611173776	34.9857113690718	12.676617826664982	11.313708498984761	75.89280820610286	70.78852800314388	-38.960631518490885	352.9127342659579	0.9023315325561558	0.48335559650485077	0.0722021240172336	0.1805088553945142	0.07713662783874359	0.02482451849117989	0.007036443914114194	0.016685630322159452	0.04285565369011332	0.020798703085027733	0.018003589216669814	0.020204190771316192	0.00504557101109211	0.004553222381195427	0.010966574628907514	0.0060451047498939784	0.010166956630859328	0.006081728348031156	0.018674068864681877	0.01539403212773561	0.0038941296357750173	0.0062355859371474864	0.006784538533676084	0.008322410404615314
4	62	12405	21087	1148	1820	935	1721	1046.0701330108827	1774.1088270858525	1.8754143699759447	13748	0.910718560606413	125.6763165932217	1	0.5882771375729122	0.5332154941378777	198.8177618070544	213.03755537463343	44.721359549995796	15.814202226878063	14.142135623730951	94.1583215026517	82.11720013287173	89.25277424625601	540.6944801964781	0.9023130637183591	0.3480122629159346	0.03264172766101817	0.16448313490562436	0.061494988551770983	0.031233241147405114	0.014610452430668292	0.04969182737719949	0.0448080017480268	0.026045964954925976	0.013730811191845238	0.01837044337858535	0.0090605751466508	0.008901574973062442	0.010944308227438896	0.01945548138519032	0.01454416848154392	0.003315260877061981	0.008762020741899235	0.011289640754736806	0.006445189047228726	0.007156106305847634	0.007025700250300048	0.004863303217533181
4	63	6993	10593	2304	1877	2205	1770	2255.863291863292	1822.4315744315745	1.4059620910572115	7348	0.776913484992813	94.35975909429291	1	0.6601529311809685	0.7112567304343541	119.55907616822512	126.66885963013956	35.38361202590826	14.08736685085295	12.727922061357855	73.99621155496634	75.2752751715019	-45.669228159748926	351.49852070358486	0.9516875340228633	0.5549245332709875	0.006739502953267524	0.20958463428985985	0.07467771928297487	0.004637450151570691	0.007376384564198353	0.010625940990057203	0.043120107213460594	0.014195526973546216	0.0059745783715516865	0.003925778059779405	0.00702295930981962	0.0206341675744736	0.021692476941420746	0.0036150818049769237	0.006703545683416092	0.0011033391308858543	0.0027234744965168797	0.0070700942181694685	0.002579568464007405	0.0035831747030522706	0.016790295161653156	0.01804764436852305
4	64	7115	12765	2254	1975	2139	1864	2194.9297259311315	1921.198453970485	1.5957476073947106	7550	0.8773542016857943	95.17930111526708	1	0.5573834704269487	0.6266655173825673	138.3253628391557	143.05593311708537	31.906112267087632	13.0223416894021	12.041594578792296	64.54589124397025	66.37450034113321	-45.17157365072384	377.72391744800103	0.9423841059602649	0.4426630520787042	0.012947440344426476	0.18732323964177025	0.07953935135711665	0.008036289429090003	0.01520975797484165	0.03246889098527805	0.05444448704017848	0.027215402854234655	0.0031852744075592143	0.009454156866995194	0.010362297283731888	0.0051285871775028835	0.005208639063174711	0.014063555418285715	0.01312403491169432	0.0034134042187015947	0.00267757039186833	0.007695154043933117	0.005523602442562729	0.011442297356592685	0.01305309049005837	0.010539291390411397
4	65	5649	8850	670	1976	552	1901	612.5962117188883	1939.7116303770579	1.602614741105865	5951	0.8528649203050117	84.80878603192558	1	0.6383050847457628	0.6239802831901833	118.34962432417338	122.71104269787622	30.265491900843113	11.737588929178292	10.63014581273465	63.464024481854885	61.79408097382641	-67.98382906006657	337.2914139223983	0.9492522265165518	0.47765507957291364	0.05846647486093072	0.18062630115582176	0.07379861562248467	0.04762206899274394	0.017385244253983228	0.013846830387411102	0.037927653727620844	0.02879428520101081	0.003238451846492626	0.01151605508120479	0.006846485255652576	0.007182403493860395	0.0039405280280723634	0.013684247940453514	0.01566902418038335	0.018540426528713207	0.00794166234907532	0.0043675075291825655	0.005101238366484894	0.0005354941668255536	0.0027746022570983965	0.005479479069800444
4	66	7536	14125	764	1999	639	1886	695.7466825902335	1941.7533174097664	2.0924290380970128	9241	0.3365047651885998	97.95475082467509	1	0.5335221238938053	0.4779134593302448	108.40553029307915	128.35108102388543	37.12142238654117	12.598833647177194	11.180339887498949	100.35607902323271	102.08351089906908	-84.87413295515287	445.144227664784	0.8154961584244129	0.5574600058602245	0.031816770621198864	0.1948777364293277	0.012520901718433182	0.003105409722478062	0.06088648919853131	0.0013497335670538484	0.009112771809204423	0.01302198516716539	0.00852855985970179	0.04899512394102176	0.01816972767718303	0.014356815951602942	0.0016610715903184825	0.0086840811339032	0.004630747140419427	0.0017876667760300708	0.009412879270330009	0.007041306296287932	0.004631956538036034	0.0160953311542242	0.00511610131001195	0.009484495961940715
4	67	8344	14399	679	2028	492	1951	582.4362416107383	1994.3504314477468	2.556072326017006	10047	0.9386459369797461	103.07235692109789	1	0.5794846864365581	0.39122523639941276	180.47606526789122	186.09674903124989	28.160255680657446	11.328739056968983	10.295630140987	74.74646732118384	62.24300156727567	85.8057942505916	517.7005768508881	0.8304966656713447	0.3067657299974069	0.010050735187933152	0.14469106162821177	0.06372883002118068	0.003754509571473884	0.008003153749485745	0.04380788708474441	0.058671064021088674	0.025303248052253705	0.007255790966405527	0.01179789252733315	0.004665871019749889	0.012416614460762712	0.027600819064169533	0.021766016413658218	0.014441718594962277	0.00844736007807694	0.007382507533155155	0.006842708253126999	0.003200271147220284	0.004888254962755864	0.007796255304020868	0.005074194822575538
4	68	18456	35970	791	2166	626	1948	706.1885565669701	2053.907726484612	2.378568846654452	20715	0.9107677099212916	153.29353879936414	1	0.513094245204337	0.42042087678333895	242.8805890687496	254.40322325002094	46.87216658103186	18.143980195627645	16.278820596099706	104.46241581832271	100.29003289872647	-33.937533105191065	742.7310601229374	0.8909485879797249	0.36272684107209857	0.027312943206119638	0.16531015237911337	0.06933934110588288	0.008493871906934621	0.019900748589384027	0.05042162161297115	0.05193093800079399	0.025815813916048914	0.0030344924535548744	0.014910348929197643	0.014272675131796066	0.009505729639208238	0.016580521717077825	0.015824115359120837	0.012387854031612678	0.005343520654479285	0.0008218499336945194	0.01330673433076456	0.009944697036335041	0.006850107439866889	0.001740684940976018	0.0025865457735886597
4	69	7455	12543	548	2094	437	1981	484.7961099932931	2033.4846411804158	1.69842926987609	8151	0.3599033707871122	97.42689980698677	1	0.5943554173642669	0.5887793019917489	104.45451564677724	112.16059914247963	38.8329756778952	13.729143265641753	12.083045973594572	98.60526955101825	97.45497509145211	47.68584341675944	398.889393668845	0.9146117040853883	0.6810397030906206	0.043441247438032904	0.17698771745184697	0.01836422899960865	0.003196308237047267	0.06519624798431965	0.03378523005710554	0.008851275156200078	0.01826387054827579	0.01603260148385402	0.021874530764623732	0.004524509544727954	0.014150283565626108	0.003805559945019024	0.015235901059570406	0.01702285301451546	0.005677170147734578	0.01584359703090807	0.011123645471425131	0.010425848346926735	0.002143052298824819	0.008447460029194312	0.0071920929532413086
4	70	11007	17658	651	2130	489	2021	571.4991369128736	2072.3520486962843	2.233129662561653	12471	0.8332276692547481	118.38305482162528	1	0.6233435270132518	0.4478020317247887	160.9275223780362	172.53985046939155	44.10215414239989	15.780747758370271	14.035668847618199	97.36651707878279	88.98166459492683	-67.94469361661847	555.7716446627535	0.882607649747414	0.470612361976755	0.0681188130902903	0.18372810675979045	0.06143761112648509	0.045568162791258374	0.031865002505255036	0.020425091056046712	0.02864565453104679	0.017733840953831376	0.002974983188980277	0.017328794533734624	0.019764571252680503	0.005156323836956415	0.008727883460009004	0.014234305984126864	0.0028358629885116213	0.020847867867213758	0.010114589626391609	0.01397663647936716	0.00744569116652723	0.007842074750499842	0.0011933646233737913	0.004035112342938612
4	71	2072	3850	648	2157	593	2087	622.4633204633204	2121.0	2.490661414249187	2483	0.6355182709286193	51.36294711843604	1	0.5381818181818182	0.4014997760349739	60.90925333461646	69.06518659932803	18.027756377319946	6.604553683651223	5.830951894845301	51.22539205413779	47.02717135357443	-11.96584704785883	254.65790027001893	0.8344744260974627	0.5521000609610693	0.07714794531795496	0.18867824485200285	0.03270065002687568	0.03522837422593882	0.020920175818139996	0.015475430187944063	0.035860665324894986	0.026546412325643295	0.010780597017308803	0.016234782962611972	0.008470774566571321	0.012866493226115796	0.008903468698717843	0.007743297533249092	0.003228514626437365	0.011380280048226709	0.007832611056903506	0.0036387320342026862	0.006151198857937771	0.011897755828996624	0.007978521461061422	0.01238477222530765
4	72	3830	5665	628	2172	525	2117	571.4900783289817	2144.420365535248	1.9570590261326992	4302	0.8514168156787549	69.83199450349154	1	0.676081200353045	0.5109707917068183	98.6066403218089	106.60675400742676	26.076809620810597	9.271575147918693	8.06225774829855	53.49524995515301	51.718163494192225	79.382763611952	306.90663761154804	0.8902835890283589	0.4290811664175691	0.0363095963821509	0.18889444695602847	0.0694371914647841	0.015184039348638583	0.009996579632558377	0.03975773925730181	0.04234263395318893	0.028397913849404908	0.009157771128146116	0.006691410858920233	0.004946047722023242	0.003873903076046655	0.010126709353397325	0.018686711258350593	0.014685344342213963	0.0066811084178426934	0.009308110465416094	0.007892008095811517	0.0032651728829059135	0.01740341767186209	0.012141215511503104	0.0051328031597675785
4	73	12921	27921	805	2269	682	2042	746.1392307096974	2145.7272656915097	2.325611527757719	15071	0.9189883168412486	128.26351062372743	1	0.46276995809605675	0.4299944285897861	218.70659186568298	236.8902699563661	40.36087214122113	14.48231734345993	12.529964086141668	98.3010621381108	86.2326765115776	-21.334029184015666	614.4995667241113	0.8573419149359698	0.2931647835330298	0.0382460395651495	0.13881926550987295	0.04855485718576094	0.04808998816696796	0.008206051685194907	0.045928892412801986	0.029810688576608395	0.026499776529138094	0.031439928619425725	0.015375757898647202	0.0022670299389607445	0.006632911081612425	0.011071107105743236	0.02046617979567002	0.016674502825994968	0.007403561150210006	0.013072704479783658	0.005192862790453315	0.0010094971476025374	0.004165245994273731	0.005033387536587724	0.006643797792260769
4	74	9838	20148	608	2251	462	2113	520.0889408416344	2191.9110591583653	2.3690607457301223	12582	0.5602452816930853	111.92019764593222	1	0.488286678578519	0.422108213899686	134.60130256156754	161.01242188104618	44.10215414239989	14.238100183580514	12.041594578792296	105.72534409467447	111.49386108704337	-40.107622623695654	541.1858582251266	0.7819106660308377	0.4685537833093553	0.052916903131254404	0.18889390289611832	0.02213474281740807	0.03398103998391454	0.0363574618159034	0.026611545315413408	0.010422819672658254	0.02721707032150209	0.012228796906927873	0.0315373524002491	0.013801804943652685	0.00967588497578085	0.009705618440043357	0.02535705567989227	0.012610298122034102	0.01795649810416902	0.014118636951067935	0.00617768528752032	0.004936369164408142	0.011239457007767614	0.005238675130010536	0.005920482703149069
5	1	5420	11232	1005	78	861	0	943.8821033210332	32.307933579335796	2.2195793816349285	6024	0.9304635987675719	83.07200691246469	1	0.4825498575498576	0.45053581244902635	141.6565946703411	150.88074761214565	25.079872407968907	9.83149344025144	8.94427190999916	56.220708322601524	51.900759253940315	65.00561900189047	388.8122292025696	0.899734395750332	0.3031389559615455	0.05625295808771166	0.130723383057322	0.06664133826214862	0.023178548381542263	0.02161551167657251	0.046802763824352736	0.04950561833048577	0.025863182175559725	0.01772698286530686	0.01082013773878632	0.008139369216083355	0.025686040926937378	0.015141477062212425	0.02255463233046369	0.010404414842880533	0.008946601227792242	0.007514102563175826	0.002781923428055919	0.004293788014079823	0.00440356746677723	0.005806141665077079	0.008279548250467686
5	2	4912	9021	450	112	357	15	403.3245114006515	59.96722312703583	2.0598482583241613	5820	0.7050671661901605	79.08320076817276	1	0.5445072608358276	0.48547265360875363	98.41464393080483	101.82828683622247	28.635642126552707	10.248243845616477	9.219544457292887	74.92085040280196	69.78981274796304	47.702972794051604	356.5756851698602	0.8439862542955326	0.5756481230793598	0.02550504006482018	0.18786478231710188	0.06466986626719032	0.011250823035704743	0.03931921318777937	0.010188510542938935	0.03871548399914605	0.010605992763651734	0.008774970083375262	0.02921796134744078	0.024846091649173965	0.0074101546686413675	0.010723938417242335	0.014417974156777728	0.001820645039008172	0.0031629458345678535	0.009442262180693587	0.010944439170261194	0.011506675567269625	0.0039009345027625473	0.01468723171342099	0.0013181811730958056
5	3	4616	12915	974	105	851	0	908.8836655112651	55.44844020797227	2.775918722345518	5707	0.9689839374825888	76.66337938349386	1	0.35741385985288426	0.3602410949392092	161.05968850217386	143.58621103713267	19.235384061671343	7.564083526158987	7.0710678118654755	44.74763179756737	39.80166803323217	54.810942847987974	401.2741699796952	0.8088312598563168	0.28494568950570964	0.014043376621905171	0.09352059062772133	0.08362832339839045	0.013647764437870613	0.010384194663940704	0.029468155041175385	0.055709295117553834	0.03817238656727753	0.008052519773410738	0.01453737265384388	0.005791644864618682	0.023478754317663705	0.022307586901782715	0.02734464869879778	0.02003465682582056	0.005968352623300917	0.007249754127084837	0.009251180659898772	0.002617051103544051	0.013607000685119091	0.013253383699403341	0.009650579005137896
5	4	8496	16541	578	119	439	0	497.7476459510358	67.54331450094162	2.446480618039717	11013	0.8606861800495161	104.00693809583062	1	0.5136327912459948	0.408750428115497	161.2568196421559	157.95252451290546	31.144823004794873	11.454506217208966	10.63014581273465	91.14256738064388	82.10162567483201	55.739821712164776	511.0731598529185	0.771451920457641	0.43358223464146634	0.1199103441139671	0.08272948859109451	0.05248486889141406	0.08612357701754525	0.023064254956897814	0.05040846981694066	0.013244771366022666	0.03182085672419513	0.013984194314896278	0.012496378050305332	0.009701227793059868	0.008161973691901664	0.003884465956287061	0.017589273230531003	0.0095878458409135	0.002242765523023319	0.012383995692500005	0.00804652279879765	0.0014571395538619748	0.007311250181175076	0.0037933777431254146	0.0037619599180310622
5	5	9266	16482	1133	155	999	32	1064.7295488884092	89.50140297863156	1.767718712118385	10432	0.8539344418393733	108.6178513022423	1	0.5621890547263682	0.5657008624418688	153.78369164724788	169.03549923019128	41.012193308819754	14.400048521450794	13.0	89.5840816903745	80.02604975681525	53.541520540445184	453.68838354206827	0.8882285276073619	0.41281248529823783	0.023260872961459962	0.19322127182594517	0.06093922549692208	0.019445337643182604	0.016577356927809376	0.045865639964753194	0.036274129181551824	0.026655920439390978	0.0039127699068120855	0.020568012380778145	0.009804049134852437	0.007380761007557401	0.005523983011111061	0.02038623627942908	0.013595830976962195	0.008735122783831147	0.00681440335967749	0.010930875526767945	0.0069245360248355176	0.020244843384440898	0.012329184804830496	0.003957797323580418
5	6	6145	9317	344	161	267	40	304.10301057770545	97.6820179007323	1.5675598070339014	6561	0.7760633820774128	88.45369976658735	1	0.6595470645057422	0.6379341926941695	112.94459989555409	122.78436382536663	34.17601498127012	12.748359851614715	11.40175425099138	74.335624937048	71.22906751112498	8.706496378011716	347.91883092036784	0.936595031245237	0.5189743302200568	0.021010858184225434	0.2103831468658177	0.06689135705909512	0.014156379229924328	0.008414741084552271	0.002610965765123348	0.03963369735744421	0.022976985604619776	0.008888844453287525	0.015269326302382192	0.0018498544181448425	0.023531412258588777	0.016450480143322274	0.012793527121322422	0.01226017555930086	0.007136891388466795	0.011263806449036368	0.0016744285185481657	0.0018103531682363665	0.0065704858420768154	0.013754549107791085	0.012595570370687502
5	7	4359	9800	958	146	858	48	905.0642349162651	98.83298921771049	1.9264734500683536	4907	0.8923176631463502	74.49866559543584	1	0.44479591836734694	0.5190831983511213	118.00853517845418	114.82595525402782	23.600847442411894	8.93061229934215	8.246211251235321	62.015856383291364	53.269997576296255	44.17678852325186	324.8477631085023	0.8883228041573262	0.418986135189923	0.08202133985230982	0.1217902107010696	0.09259077494559208	0.04061607622160364	0.024446227390497167	0.028423697102785642	0.045716216284902675	0.018949096387992526	0.021382992402945694	0.02195941738120591	0.01207115916528727	0.020499116060818633	0.006044215079957154	0.0148694680286785	0.015572073966216663	0.004676705683502623	0.007542528795680954	0.008591990925472063	0.009077224866217074	0.0013654002777409298	0.004289163286484858	0.009494905611227646
5	8	3111	5246	393	142	332	56	358.69270331083254	98.23143683702989	1.830261303357786	3501	0.7837191286859616	62.93685902292147	1	0.5930232558139535	0.5463700719484187	82.85596850921148	87.64131445842195	22.847319317591726	8.530150005779438	7.615773105863909	58.34575039876834	51.463117170205756	-24.398094436487373	267.492424049175	0.8886032562125107	0.5153025349109791	0.11911972854745949	0.1413439376800512	0.06070070057651559	0.05014717463507791	0.02646799970801538	0.004363623013153183	0.03195184660850013	0.026604904829851377	0.012124498110132617	0.01186304444200966	0.008120451782891079	0.011851731815084103	0.014950032011385828	0.020871469678303254	0.012248526254204478	0.008150761455712823	0.01249408356849457	0.0034009056928881306	0.010802831223631498	0.0025055089073520984	0.007259646504194673	0.006190836502989704
5	9	10519	22192	510	233	364	81	431.7520676870425	157.58826884684856	3.105637098663434	14278	0.7949496526927196	115.72902302823253	1	0.47399963950973323	0.3219951231360444	165.94092190728978	181.57092278225608	34.17601498127012	11.824966263786429	10.198039027185569	117.68711176152138	100.67227636684669	-32.22709372437906	640.7188668141177	0.7367278330298361	0.4062437415413266	0.07291079509378856	0.14797542493782043	0.04762766649711964	0.04353043326547963	0.03626249084333132	0.01727005549520893	0.01757343078471488	0.008999662596604934	0.02708734792796986	0.035245579163374716	0.006185115617836325	0.0051649975721336375	0.01655798379552832	0.006881619467475958	0.01644399938640158	0.009545331606972636	0.020206682049764665	0.01108643913808656	0.006102468388557629	0.0029924521130161906	0.009622726339738602	0.005426396136948568
5	10	5209	8528	1038	166	956	62	994.6296794010367	117.0677673257823	1.7394514008972848	5795	0.6750552123522263	81.4389635771813	1	0.610811444652908	0.5748939001596459	96.40856676003517	104.23531071570709	31.240998703626616	11.46293166670734	10.04987562112089	73.89587796510757	71.12707958816331	5.052698899135451	337.43354954612926	0.8988783433994824	0.6104284204809446	0.05191188510554611	0.1983827746392608	0.06164256742147657	0.007707592217511346	0.007626530343352448	0.019157255201984278	0.016860925826830415	0.02683464995427603	0.020596693343305342	0.01249796556528381	0.008499246057062513	0.023053739323358406	0.021416648082612354	0.010471615453402156	0.01558515602008457	0.008307636783620948	0.002392453856598365	0.013100340720398939	0.005253894847318258	0.0033693677362334152	0.005002976448101672	0.0025576935580811228
5	11	2814	5785	540	176	451	111	491.92928216062546	143.7228144989339	1.9326275656190175	3199	0.9170401436101243	59.85729762430599	1	0.48643042350907517	0.5174302684023352	98.44546959564326	96.25487000666512	19.235384061671343	7.276406619088615	6.708203932499369	41.59001959280291	39.25955154122892	-59.3181345234193	261.42135623730945	0.8796498905908097	0.3867130144505934	0.04191215864570753	0.1432039792386916	0.0888371925577783	0.009629339106174561	0.021138250960833414	0.03346281464288171	0.06062890615390271	0.029285827579329494	0.009850515124601484	0.014258389335039501	0.012354342394719046	0.017551745601220175	0.01463991387935047	0.017014961143648852	0.010816152827188286	0.006624351385302358	0.008507953258746698	0.011069863114511833	0.007430921798444561	0.0019069063609512926	0.0049645151037702746	0.007300967411828813
5	12	4930	9462	402	220	319	106	363.49066937119676	160.6496957403651	1.8943328334634904	5407	0.8153963865868754	79.22796826591195	1	0.5210314943986473	0.5278903381364387	109.99970114272044	117.44360348695028	29.120439557122072	10.209644920919612	9.219544457292887	68.25108143268879	63.679161677516916	-24.08941994196678	342.5756851698602	0.9117810245977437	0.4548497704606488	0.1106206259910382	0.1348145057156104	0.04735344603711217	0.0691573043346511	0.01776604629334924	0.0015049930491418668	0.024913276824992545	0.03503203706188726	0.012232714077284606	0.018482354282104704	0.011893838718084217	0.012806666033464023	0.012857781919834868	0.02212590589326166	0.016231299226242547	0.00505873530006815	0.0067609308334645925	0.013722420567620894	0.0065794873531287495	0.009936164179653482	0.008300198203888456	0.0023369096206381323
5	13	4310	7705	974	227	907	112	938.700464037123	168.54037122969837	1.8623923923830819	4969	0.8232982092365556	74.07875834413366	1	0.5593770279039585	0.5369437740885631	100.52576861002419	118.96217886370441	28.0178514522438	9.890618745751453	8.94427190999916	65.21077059635095	57.0593382373546	-20.49790291503586	317.59902576697317	0.8673777420004025	0.3877658590876591	0.003576512619751314	0.2046509682348374	0.04691058045333025	0.008025917374057528	0.006921905597633908	0.04456361195139264	0.04432700257170267	0.017562066122441666	0.005330205212098325	0.012635125449054109	0.001127148769109615	0.012373861905714694	0.004629536077688702	0.022250974429274862	0.008401310142942708	0.0027061251892449988	0.011570692362757535	0.002457584731798557	0.0006680064174057077	0.01583050984047965	0.013652773954798355	0.005664218164609678
5	14	8764	18768	627	214	489	78	557.1288224554997	146.40575079872204	2.0732787724489112	10097	0.9320145579778182	105.6346125569596	1	0.4669650468883205	0.48232780525641616	180.50722806272034	169.07099100673656	30.0	12.177828173128841	11.313708498984761	74.95331880577403	65.419580834842	-42.24032652422528	477.842712474619	0.8679805882935525	0.3902789886643168	0.012333238511194076	0.1379728508521416	0.09692916507251521	0.012013486759555467	0.0049146642554243345	0.03242863170522227	0.06422574862250105	0.03635284659970097	0.00844849561891211	0.003994203666803958	0.005513721900123322	0.023975514358677837	0.012189362639437987	0.021765311756102957	0.01601494898569043	0.005282736955220788	0.003595530958350617	0.007116851904995706	0.00301090011007797	0.005558227720469313	0.002697806637075645	0.002249778265702212
5	15	7945	14835	1120	246	991	131	1047.8758967904341	178.14336060415354	1.8124431482182113	8560	0.8814912947956869	100.57777181326333	1	0.5355578024941018	0.5517414441292058	152.6361648706779	155.8621185535472	33.13608305156178	12.543338472699581	11.40175425099138	72.33765133532982	72.07483862110213	-51.805357192314865	425.38686835190333	0.9281542056074766	0.4164116487432951	0.08353407413492839	0.138698220797605	0.06143084477658188	0.07643242816356201	0.015908412110888042	0.003466672232239622	0.02510140377454402	0.03251510131237915	0.02029096920032816	0.015112315550780986	0.010404608658896268	0.005177800866389276	0.0033498159530096195	0.021733165575555526	0.01603801861114256	0.00783935628044383	0.0012650805267800697	0.011760454440448242	0.005352481823051999	0.010391246444721685	0.012340834210907438	0.00447345471527711
5	16	7984	17748	1010	313	894	160	953.9700651302605	237.88439378757516	2.2180895588665637	9373	0.9368461658723888	100.82432506674934	1	0.4498535046202389	0.45083842354453746	175.6578699263869	183.09833423600554	31.38470965295043	11.300977363937347	10.295630140987	73.97298777059116	61.434883244630484	-32.94912282062109	471.74220741123065	0.8518083857889683	0.30322280462835316	0.010290103834397947	0.1459161194957207	0.060890640206824234	0.01632909893654761	0.0019488988225787646	0.05581420902701493	0.04680197242225186	0.02915862904838384	0.014268910997397086	0.0011809536234720455	0.0020974369616013283	0.024229936399132426	0.01246712545359863	0.029548439580159742	0.016199235238153108	0.005908320817818189	0.0024430127393248696	0.002112531412069851	0.002195713029370991	0.0008343744358766435	0.0032459428722256133	0.01261845011016237
5	17	8544	13516	656	301	547	177	606.0419007490636	230.12137172284645	1.490714557709036	9344	0.7036157720685134	104.30032919515273	1	0.6321396862977212	0.6708192355328056	126.6755833400874	129.3560976529518	40.36087214122113	15.097604387292266	13.45362404707371	91.98634575238897	90.0132170245574	30.522175737458394	400.0670631985086	0.9143835616438356	0.6473864752100037	0.17317785994601842	0.0895992829815949	0.031804644815074445	0.03136816273246006	0.013870364843314378	0.0065564942271530745	0.039037376268440685	0.012483973407664262	0.009859105518659482	0.008915212330843853	0.0015405691072855469	0.020114544828061152	0.017424650151506432	0.01049115085918874	0.011284150575491567	0.006116784730419146	0.0156317867788519	0.00579122478077909	0.0013504802714111334	0.0023057762160461934	0.0037775361895868577	0.002912909151645423
5	18	5720	9628	488	294	372	211	435.80087412587415	246.3923076923077	1.7024690336730022	6184	0.6963045765142714	85.34008551604065	1	0.5941005400914001	0.5873821962227084	105.50240547594288	115.2128465059344	33.015148038438355	11.425234374352302	10.198039027185569	81.53774463691683	75.723974809419	-88.29415902182602	349.81832585697947	0.92496765847348	0.5361302567553745	0.0918306516574031	0.17198693736743037	0.049274410521183094	0.0426005375618913	0.022278730413459687	0.0021526442548875546	0.026388705752580052	0.03541761592232025	0.017706253828069854	0.013886043098097345	0.016842489133470067	0.00011691956953529583	0.012824887340387349	0.020616160097426662	0.01676147976396343	0.016156644884065107	0.0034135253445333313	0.00867718643357514	0.005918581870634848	0.001132928738333306	0.002388817575916734	0.005248782882199363
5	19	2239	4950	608	307	542	232	570.7735596248325	267.8642251004913	2.01864581168692	2625	0.9083834572394462	53.392727413590976	1	0.45232323232323235	0.49538160394979386	85.37412378444138	92.20086767487604	18.439088914585774	6.67714702880409	5.830951894845301	40.30508652763321	35.69817635260254	36.1655441673742	238.3208511739212	0.8529523809523809	0.3353468228046147	0.04246707823353742	0.1556927907170834	0.06000054331481692	0.03692888692805839	0.012862964967864066	0.050222508693056535	0.03895579119361198	0.027777908005452396	0.017722280406008668	0.013885481657201907	0.006279898774432548	0.015792636516471066	0.006882089437156278	0.023877903670766653	0.014303433077798688	0.0019716761817414642	0.004828474407446829	0.009683683839648625	0.0033134800341971683	0.005691900137889975	0.006757279119065233	0.007754180631438326
5	20	8220	15375	560	317	437	192	505.40875912408757	254.55194647201947	2.747897466576759	11766	0.6597928117792059	102.30361214406379	1	0.5346341463414634	0.3639145973105639	131.83976388683152	144.26711336961034	36.796738985948195	11.809545245232895	9.848857801796104	108.80202249291663	99.07066976926733	22.196657370191442	532.7716446627535	0.6986231514533401	0.5028601863125468	0.06251295084446352	0.15876940049203447	0.049260118078043105	0.054823846716823214	0.00844635672903468	0.010175525817244681	0.03341265581931279	0.03323144352359504	0.011785544370675012	0.01312639204183561	0.0009105801231858598	0.002935954193701958	0.03113321389412372	0.025874668831305837	0.002517485876728927	0.007802878817259258	0.010011730773014557	0.014488485668476773	0.009165496754249039	0.005400719793054451	0.0025649017630316544	0.01076334879833315
5	21	4235	6090	604	359	517	289	562.5768595041322	324.1107438016529	1.2565217551872727	4386	0.5562981829069276	73.43139295937	1	0.6954022988505747	0.7958477406950741	80.95517410926459	86.70063436907483	33.83784863137726	11.782971549570618	10.295630140987	68.5054742338158	67.27235325173336	-86.71626510255889	258.5929291125633	0.9655722754217966	0.7105573425033951	0.14288732371628013	0.13446078862032712	0.02288543443466504	0.014753313604872724	0.011920875723630348	0.008055934381923164	0.025063028145172795	0.018006191294664967	0.03281143631320231	0.007222967098222445	0.0017452853418612533	0.002582281276446604	0.010877341999746893	0.009078563608667151	0.011035081973866405	0.006411421675473084	0.011163760583490171	0.0019621651941915236	0.0010128462790970696	0.018163206448902708	0.005639097739874294	0.0032245790513211565
5	22	5355	6880	686	540	600	460	642.3473389355743	499.4647992530345	1.0928029520043314	5428	0.3630572872740683	82.57237892937805	1	0.778343023255814	0.9150780551661948	85.54934787004439	85.28774824088158	39.81205847478876	13.946445270242686	12.165525060596439	79.0	79.71204378600667	87.88338261363498	271.1787155501902	0.986551215917465	0.936792959964557	0.018714727329769	0.05618487333666753	0.03024346708223357	0.012914711024371715	0.005552660853344695	0.044025733358552185	0.02186410143729546	0.0026805587619620963	0.00559101677703317	0.0016711966941446352	0.0013079293035814683	0.029794615914455678	0.012465590488585043	0.004212489132228816	0.00038005059508302387	0.0019158124604162381	0.0025356636134911364	0.0020563593530184025	0.0009061173547446915	0.01663964245333242	0.004554580035730439	0.005449575019299892
5	23	20126	31373	216	606	79	377	149.33548643545663	497.4075325449667	1.4276259828255766	20393	0.8828283359176928	160.07879021700498	1	0.6415070283364677	0.700463575215118	235.08524976922925	246.46500765828807	56.92099788303083	22.007246098326103	19.962429422585636	113.71137085651974	110.41855064549743	-24.858837487634634	600.8843430349616	0.9869072721031726	0.4218490258842684	0.03057983814035676	0.18318385953676247	0.0767272720462415	0.01241375712323854	0.006296688122121399	0.04093258906400631	0.049979976131006965	0.030940241420428095	0.00691780407053718	0.0040020372860143545	0.0023942009887503394	0.0011752018655742872	0.0024425118317431536	0.01846110969033336	0.016437443437727215	0.005109826838961198	0.00887733605147031	0.0068588492454595374	0.0019231624531712828	0.014266721089729612	0.011119680228493436	0.004988633226845697
5	24	3566	5394	830	569	772	476	801.7125630959058	525.5939427930455	1.6033070016399693	3784	0.8583217407557525	67.38228414446627	1	0.6611049314052652	0.6237108669625551	95.3702673685333	99.40321926376429	23.769728648009426	9.31410574018653	8.48528137423857	49.719803132448256	48.935616065621545	-18.9223638628263	268.0426765808691	0.9423890063424947	0.45950533514073383	0.06497646506808587	0.17395998800065227	0.07041560288493398	0.05087957541383805	0.019768335442152275	0.012460976184043833	0.04290704268183212	0.022911559840769927	0.008701705854802835	0.02076144576568005	0.0033325314865036075	0.0004952605425901807	0.003239715665828763	0.011281475729948797	0.015241686539421234	0.013384935747068262	0.007442875740175753	0.0006880716635903086	0.0028752550403909984	0.0034750426858829475	0.004493300370723729	0.0033527243515193822
5	25	9044	15120	929	602	817	467	874.8971693940734	531.0130473241928	1.7603096046567779	10598	0.8208493912530576	107.30879946483797	1	0.5981481481481481	0.5680818859106198	146.29802758833168	144.58907289280197	35.608987629529715	13.983489155855773	12.727922061357855	93.77810060108494	83.55734417146341	34.66765595451849	447.28026663410515	0.8533685601056803	0.5507866822285232	0.07471812609514888	0.15661566994018106	0.0943999916105849	0.040643325045750536	0.01634431796333025	0.010123341323583692	0.02856943784807696	0.027747502648528367	0.013382468935413607	0.015258677870567778	0.0054400653873783985	0.0015681356997090865	0.010539204687545269	0.020486831951532072	0.008438508975416134	0.011207902724092682	0.014025991603296957	0.006907910759225866	0.006916019856473455	0.008099026092532007	0.002986224413476198	0.010197616925421675
5	26	2361	3672	868	611	814	543	842.429055484964	574.6421008047438	1.4481237721394362	2524	0.7692520941420506	54.82808190261373	1	0.6429738562091504	0.6905487080863365	69.23904541218623	68.24954212300622	21.02379604162864	8.022244223664991	7.211102550927978	45.65252271439859	44.239969104706965	27.840940227987545	207.27922061357856	0.9354199683042789	0.6421419290709292	0.04307011560680346	0.1734178285396947	0.09839843166053484	0.01183459736478078	0.007973615317467531	0.01538066001583738	0.02219383567612371	0.01591166215884089	0.008809673465827412	0.017902511244990028	0.008879277483519476	0.012231796427433408	0.024613230696048937	0.012020995153479184	0.003534313785497294	0.006526128050036542	0.005422206274292446	0.0027413832821048985	0.007867309362474982	0.006695825500351711	0.00428410049330312	0.016445827404248554
5	27	20128	42024	1592	633	1283	497	1446.6653418124006	564.1436804451511	2.762491170730589	22989	0.9311217732384766	160.08674384979338	1	0.47896440129449835	0.36199210719487385	281.8124742493621	311.7178211139042	48.60041152089147	17.11264551980963	15.231546211727817	114.15935597732401	102.7793867719188	-76.02400594912127	835.9026329981912	0.8755491756927226	0.263746969747544	0.031840532492281706	0.13393846095152542	0.0435846683329025	0.043362696429482615	0.004838116171410156	0.04082913429476618	0.03770995782112609	0.020533842372149707	0.033435935149009055	0.01003469459273793	0.0020072352317460455	0.005141813054254021	0.012791233255300054	0.023142703513316615	0.011724975887470025	0.014791782946404514	0.009660293321205148	0.006138897090015256	0.0010095792234206316	0.00434989157752237	0.0021467605534995463	0.012775193457239185
5	28	4155	5916	851	630	764	562	801.5229843561973	599.3039711191336	1.448771939368357	4527	0.6693683993271069	72.73451937267889	1	0.7023326572008114	0.6902397629512242	86.37837633457377	91.60785992479029	30.805843601498726	10.850094495052623	9.486832980505138	67.0	64.17314300138321	61.16331223814687	275.03657992645924	0.9178263750828363	0.6190673146718004	0.1150425219536995	0.15688808735377544	0.044597992374162	0.0280350918714379	0.0396275127818301	0.011424496357880707	0.0322571817325969	0.02172565867894248	0.02606760751856361	0.006036511173960822	0.0025807303370982324	0.0031334486315235327	0.0164724229188594	0.011037474344567309	0.016424120141873073	0.008409167094914308	0.010965432283938906	0.010379481891251164	0.002542331087989471	0.0020238208814777744	0.011000703609150633	0.007300977253646726
5	29	11353	16000	1373	672	1213	572	1283.3939927772394	624.4191843565577	1.5578314590543987	12169	0.825983432892761	120.2293165221291	1	0.7095625	0.6419179649941069	163.09263067177386	161.83015788165073	45.60701700396552	16.46870873675991	15.0	94.6303968077911	91.93440143295913	89.20827156120414	471.4335495461292	0.9329443668337579	0.5487387622963378	0.05649838577870014	0.17208234922824636	0.10013617415102538	0.005617792669554046	0.0025589290057027184	0.01252099393867172	0.03820919087196504	0.02431191369610226	0.009398251720253763	0.02242244200591635	0.007862954249748933	0.007391091699513057	0.01061627414015487	0.006712632658750721	0.007143305990631934	0.00568665436997089	0.013210199207530153	0.00977463819201715	0.010273779657801388	0.009596181201797553	0.008770615757619242	0.016180582868689664
5	30	15348	27195	1623	709	1476	524	1548.3287073234299	615.9081965076883	1.72115173086236	15904	0.8953427025487943	139.79156102066847	1	0.5643684500827358	0.5810063006466973	211.39378273013807	214.72074888095935	46.400431032480725	18.2661629184609	16.97056274847714	99.37067358748641	94.15011218685433	-36.56047496677566	576.1564209736038	0.9650402414486922	0.4238516545406198	0.02863802833952941	0.17382704460306514	0.08126041127973503	0.026143989750084584	0.010172888063069473	0.03262467408231844	0.05497189689627418	0.03075253587502576	0.008996195954120807	0.011514153844765897	0.004327635345296509	0.0037598885137139987	0.004578658532196451	0.017761260722148838	0.016352603134099468	0.006372240670210329	0.00639103384834332	0.0040957123040651945	0.0020456364879265034	0.006389354734633687	0.007936237185035305	0.006730608746130695
5	31	7121	10476	524	733	427	625	473.1370594017694	679.0894537284089	2.1088078322849824	8992	0.7134627710853858	95.21942447872227	1	0.6797441771668575	0.47420157716147027	121.74266732778598	132.41223508422476	29.410882339705484	11.139495811873457	10.04987562112089	93.00602465737417	85.30425165354997	18.079315292238856	434.4041122946064	0.7919261565836299	0.5171242113762101	0.022830973866354787	0.18922394908604276	0.054647604528452874	0.023344812906765114	0.004409954661410706	0.017035653276863218	0.0507941189008773	0.028183783375394716	0.008205223176406916	0.006636804870926891	0.003877506061360319	0.009772361893789263	0.014792047886091564	0.032659859172378104	0.009521029103709217	0.002438725525534584	0.006543488528079724	0.006994235179991712	0.0029399181607320107	0.017108902276040044	0.007951637060573707	0.016300697773734742
5	32	13149	17000	447	721	277	621	364.32390295839986	668.5953304433797	1.5193855285564153	13982	0.8201973932854327	129.3902112747431	1	0.7734705882352941	0.6581608033019183	174.91900735797526	171.2103968805633	46.0	17.692504550613023	16.0	96.37866721913643	100.06777422013688	88.67611615843181	501.0548698896889	0.9404234015162352	0.5566663218979718	0.009955721160669598	0.18053047190577975	0.09527342371394641	0.004718915478118686	0.022137944311415383	0.009909727118278729	0.04148120815575232	0.012554210012600807	0.004204666403764278	0.006778132481832124	0.02479193350229145	0.010286336577538495	0.015472362615627105	0.004882213724690893	0.006304173687537526	0.0015989322214686053	0.0022485431041264423	0.008853185511088579	0.015614258105002325	0.015328679331055212	0.014155838012434854	0.011425501394149988
5	33	10317	14500	639	739	494	639	565.9314723272269	691.8622661626442	1.447225967476661	10917	0.7753811540412424	114.61244427649501	1	0.7115172413793104	0.6909770985823102	146.8103182316126	148.36778626103444	43.56604182158393	16.043529003658893	14.422205101855956	92.90445140936707	92.70976465049762	72.84479944914935	433.1614716074871	0.9450398461115691	0.5967388535425737	0.02705184989220646	0.18564801803798264	0.08678120596345984	0.0203654656029186	0.01825192917207022	0.007400239822144227	0.02291719207855143	0.031717546655790914	0.005731022055282762	0.015587285632503039	0.008616020072723315	0.01619982135371963	0.019309695255988957	0.012968783482887969	0.0142533479627546	0.013827481672110713	0.005091388137557694	0.01352333174059855	0.0023787633406464467	0.007576020870912189	0.004110144421791403	0.012352707144495056
5	34	5021	6318	976	750	895	672	935.583549093806	710.9452300338578	1.2155112409903217	5175	0.32631514138828105	79.95583627300293	1	0.7947135169357391	0.8226990967070474	82.5019992282479	87.46427842267951	37.33630940518894	13.105611709402078	11.40175425099138	77.0	77.98592536385073	-52.59987259044939	276.9360748630709	0.9702415458937198	0.8282680863655049	0.03390597157882449	0.1341145863480107	0.020261985203962066	0.015174145959944959	0.016999676976702145	0.07756971389032329	0.01377264480077534	0.019755268637423745	0.0034755989178886543	0.006406008320790263	0.007876249663846773	0.02656106865699775	0.008068175365429765	0.004379258777164359	0.0073299882213001604	0.00882044565567532	0.006684896242473567	0.0060114213331339495	0.0025080933141393208	0.0035773991610163793	0.0028737093064071903	0.0077813146415870536
5	35	5293	6970	1054	762	969	680	1009.3663328924995	722.1817494804459	1.2360893193197264	5448	0.5854813362602227	82.09297722876919	1	0.7593974175035868	0.8090030262136262	91.72628371995152	96.54014708917737	36.40054944640259	13.15466535808165	11.704699910719626	73.77512609795546	74.3612035378533	48.24189835089563	286.73506473629425	0.9715491923641704	0.7230962350089286	0.08139015443471463	0.16387556155169905	0.05034342800759726	0.014120900243250967	0.014858048993662085	0.046693546960132386	0.006657428360122544	0.023865600660848005	0.03090459724264264	0.016235120218772835	0.00684959967513851	0.0006341572934081665	0.0108215381784596	0.0034232029739931563	0.009838228935321212	0.01156083206550096	0.0039707620427478505	0.01008154504033567	0.0013192748636188664	0.0006437887744350352	0.006035161966404479	0.010496398000382868
5	36	13917	22264	1510	793	1389	609	1447.8274771861752	705.1570740820579	1.8728660976027105	15674	0.8625463160455478	133.11526863616834	1	0.625089831117499	0.5339410015910967	191.88328943075956	194.6175737183053	47.0	17.360815707191914	15.652475842498529	102.5195413820947	97.08874505153243	14.94763619082695	572.309703885628	0.8879035345157585	0.4678338458147445	0.036164048582109996	0.17663750045828935	0.0841244057500194	0.033887870622936765	0.006440805288614237	0.016291252623000355	0.053948394878709865	0.023777468581755907	0.012550070780738864	0.011032328731482266	0.00848621976354735	0.0010927780209093857	0.006189199038396705	0.0100221790303042	0.012712659663872094	0.008559159476695105	0.0095587211961925	0.008550877767644778	0.005673286625457043	0.0008732783822009374	0.008400100068597696	0.01502241964428592
5	37	6333	10058	823	847	729	740	773.2895941891678	796.654823938102	1.4398254375569013	6910	0.6809590314207754	89.79658143163239	1	0.6296480413601113	0.6945286379276658	107.77346420130417	112.36102527122117	34.713109915419565	12.855678252694855	11.661903789690601	86.03381613207783	78.92482630068176	23.16170913259133	338.5046173579948	0.9164978292329956	0.6386872108362602	0.08028378725032778	0.1671415712285748	0.05919148889238035	0.02959567555825573	0.022431050312901435	0.024916021082730912	0.024196878521380815	0.04021823316626157	0.021723521039331662	0.01685812110288759	0.010126482074747478	0.0007995566567962449	0.006668748059109354	0.007641754474745925	0.006071666427900763	0.014092659939234326	0.005377101420623809	0.008641455758185024	0.007918233424162747	0.0024240424575431006	0.004059345284976195	0.019268390187240376
5	38	5680	11880	920	859	800	760	852.7964788732394	810.6038732394367	1.857331197890418	6080	0.9273974007952562	85.04117011245626	1	0.4781144781144781	0.5384069363266032	140.72870676143754	144.40221604947757	25.495097567963924	10.463104063122138	9.848857801796104	53.55002920529028	52.64345879062089	48.771611874427386	364.1025971044414	0.9342105263157895	0.34682527403106295	0.050314041201798006	0.14447790574608607	0.0635526239215605	0.052678403948170895	0.023517577460810447	0.025856106924627687	0.045293223411535494	0.022513273531166764	0.025936868535527395	0.02874395903734953	0.012582630757524799	0.0033375757661248434	0.008467361938102559	0.014142298670177286	0.011088888688022169	0.005292570332111271	0.009397235603700881	0.013626018201076675	0.00795508116749086	6.959482567701859e-05	0.0018449993203573545	0.003958738537082526
5	39	7296	13395	2025	877	1930	736	1976.9954769736842	803.5657894736842	1.6916503399322436	7944	0.8525819562888164	96.38234132032562	1	0.5446808510638298	0.5911387101663417	135.4574170634661	142.04224723651762	33.60059523282288	13.017506512198507	12.041594578792296	72.89581606649314	70.7891710714789	-16.89004579220378	393.8244225113894	0.918429003021148	0.4604260367955862	0.020405638813954494	0.19207616520532034	0.07673581156877358	0.011134494137397826	0.006373014582153435	0.02047942478579543	0.05826970485079936	0.022451005290683432	0.003607648179219613	0.007362161406738523	0.006371065757182126	0.007669383699223805	0.004000005142923516	0.008777262880501107	0.013317238074488515	0.004050094213296147	0.006191360323070065	0.003066496263030394	0.0034277012528475576	0.004192127778695635	0.016462870311923256	0.013633877573767725
5	40	7355	14760	1441	899	1321	776	1383.9336505778383	825.8817131203263	2.002360295022413	8720	0.6349140927889859	96.77126046263488	1	0.49830623306233063	0.4994106217976154	119.74474775208108	131.51805959639154	35.34119409414458	12.204190701120725	10.816653826391969	101.75094792837784	92.51272567787736	-18.45899930627157	430.19700551341987	0.8434633027522935	0.4945757241471732	0.0382174855758098	0.18967611365362638	0.03880340808600129	0.02764144040258056	0.04925065522015298	0.015286413683919727	0.02863832552109114	0.02159550262725237	0.008682274029150871	0.03685704427308468	0.015686741104286788	0.007890111135371667	0.00604659046954437	0.020833770184800097	0.009634828072606086	0.015399911620697539	0.006290913809007278	0.009715849040076552	0.013348155788848598	0.008436988266869172	0.0072687311388253675	0.0016483405704380413
5	41	3183	5110	1485	861	1415	788	1448.7100219918316	822.665409990575	1.7270369377845791	3605	0.8085882612551	63.66098861070273	1	0.6228962818003914	0.579026411144852	84.72866753215315	84.02380615040002	20.591260281974	8.359407783970363	7.615773105863909	56.08883780782253	49.85222134471769	-40.15610816447337	262.82947314527274	0.8829403606102635	0.5735941485552023	0.03775765178899659	0.17657353240645762	0.09260871257987029	0.022766075772419573	0.018918645880904243	0.0074921947067652095	0.03733701016511572	0.023687270084944697	0.010017500969555896	0.007103031298037425	0.005263469848135582	0.009997234897496156	0.011225246404538402	0.016397504304118293	0.013996004531045344	0.004485523440437694	0.016587504999303514	0.0030471413731762995	0.004475858720118191	0.00042540251509269237	0.005761857314545048	0.01848136652094932
5	42	7752	10914	737	897	630	795	681.9823271413828	843.4474974200207	1.3214160642387733	8151	0.6595106947679936	99.34864342700902	1	0.7102803738317757	0.7567639194518714	114.89956493286225	122.44182292011173	43.278170016764804	15.63713345035036	13.892443989449804	86.8	86.36944913277297	-49.45473921209683	358.78279195104676	0.951048951048951	0.6544910614971181	0.06916339250692649	0.19166035779992663	0.06206083508357469	0.01861248400582239	0.016606982673790037	0.03419300269383949	0.011581076891667805	0.012795940177861885	0.02275696839997129	0.01418662941824981	0.002730109556726158	0.021151275881194028	0.018286394011877292	0.0024033236698684513	0.00408521193849785	0.008258834582793764	0.010542234394136148	0.00286632011110372	0.00440486102305865	0.007073605563755931	0.007825499481506471	0.007177628804461757
5	43	4913	9483	2049	898	1962	789	2015.7929981681255	850.1679218400163	2.2897903811768217	5934	0.7985428784614997	79.09125035858173	1	0.5180849942001476	0.4367211986828493	111.06656301389035	114.9086593777858	26.019223662515376	9.339116598925388	8.246211251235321	71.39903468724951	66.85517700380265	-30.68806546085105	375.9898987322333	0.8279406808223795	0.4580555500532273	0.11240798171169179	0.12104803996817248	0.0386727142184242	0.07367707887343496	0.012489478013552676	0.017873621847426028	0.026221441458996877	0.039692057758479254	0.009874824170523292	0.009971438392584903	0.009611934254585777	0.0069481876746833645	0.00693399324508926	0.027806063516002223	0.009457455141958842	0.002148728293366182	0.007420392907389469	0.014451487861922472	0.011985404466049789	0.01076153167301894	0.01061906000853359	0.007348918107778222
5	44	8031	13176	1371	916	1249	808	1316.0951313659568	864.3404308305317	1.614161443911854	8689	0.607920949537238	101.12065458534222	1	0.6095173041894353	0.6195167179662904	115.50033429805178	124.19742348374221	40.22437072223753	14.708589439213611	13.038404810405298	94.92922957268779	91.70698316291137	42.92114336524772	403.6112190757929	0.924272068132121	0.6288871895290374	0.07284917558097799	0.19137518267839215	0.04160730958539107	0.017525001067043834	0.031854042055274354	0.03457955022385295	0.0272793014049628	0.013890976732575472	0.022714460176888798	0.016236292734555628	0.011206810593830536	0.010533125974420084	0.009415753410868052	0.0031165496639183597	0.008036947718936047	0.00649307485180224	0.01823501454483691	0.011270123138446353	0.009104834319789026	0.008939305528980078	0.009096181245927412	0.007895425228999787
5	45	4635	8162	2042	984	1965	878	2011.2519956850053	924.3350593311758	2.17231034094575	5360	0.8124095322493273	76.82099511102079	1	0.5678755207057093	0.4603393820629855	108.00979686035353	117.04699910719626	26.40075756488817	9.400822219585308	8.06225774829855	70.03131202923976	62.97913642444869	21.895165077422565	355.7056274847714	0.8647388059701493	0.4299458387529411	0.09041609351739371	0.14719293418289137	0.048872062164388115	0.06073363142625098	0.02426763884266834	0.010554479771451162	0.03108623069176618	0.023981177244612795	0.01465524538962266	0.019782648370237285	0.010051720848260073	0.003926015570621097	0.01266121686482514	0.02126083858585728	0.019413442507597897	0.0033239268354271897	0.00812160629149393	0.00686074091630946	0.002254227190788545	0.002329517507591341	0.006074508078400122	0.0097307680440104
5	46	10389	14859	1310	988	1183	871	1245.0054865723362	927.7481952064684	1.5041206822063615	11022	0.3428822403075061	115.01167606053572	1	0.6991722188572582	0.6648402696870852	119.77623043460135	129.2749008895385	51.40038910358559	17.78174894962159	15.556349186104045	112.13027858689658	112.51520312322607	58.776079019775935	443.13203435596427	0.9425694066412629	0.7390830393700155	0.08329558838220387	0.16273177366447675	0.02149146449493961	0.018814742316746083	0.027395573503551637	0.049537021427973824	0.012237570473052477	0.013716066377691495	0.021695507105946425	0.004558128300078725	0.013762664869335339	0.004744608076506276	0.010670892906164197	0.008060221234832382	0.0041950119508133345	0.01937628423982025	0.008578906261409745	0.01416982232163437	0.009771388167870479	0.0025139572923899302	0.006593504254433537	0.005079495264266745
5	47	5599	13392	1964	967	1856	843	1900.2370066083229	900.261832470084	2.2326824429259653	7018	0.9292957814812155	84.43262527585043	1	0.4180854241338112	0.44789172914777986	146.28761664429624	134.84806264830058	24.596747752497688	9.308017869207111	8.602325267042627	59.92225403586617	54.029336577859404	-38.235478741625705	396.34523779156075	0.7978056426332288	0.3916618853503817	0.025903438395519528	0.1266799375644507	0.09789871407537896	0.039873131763567715	0.0038886757899094927	0.035828433599472014	0.04709043279498317	0.041065829856475035	0.026496395494561585	0.014245411678443539	0.007942904770174354	0.01556524253124406	0.00653937945542291	0.023979690509175356	0.015720943403347072	0.005509282434560575	0.01040765662067488	0.003411524532173535	0.005592903623890435	0.00600043444864865	0.005548626480356297	0.0025981378336251896
5	48	13229	19440	1009	980	865	845	941.3842316123668	911.0470179151863	1.6868284217679776	14748	0.689392737342315	129.78322671786776	1	0.6805041152263375	0.5928285219144532	155.89057561090587	184.13310403075272	53.14132102234569	18.45244871314821	16.1245154965971	116.2849769405703	112.92522776227321	41.70023654084641	529.5462479183374	0.8970029834553838	0.49679061900314014	0.02635650861449884	0.222528602988837	0.042197053685057245	0.015563784236650524	0.009032348145132709	0.00992348004843659	0.022263404521185574	0.02465303774755506	0.00631418682976422	0.002714934660496402	0.005059796114935046	0.03469936687286812	0.01330417194145412	0.02633140125748674	0.009477781626041999	0.011348150750260355	0.005677416044864426	0.005904523911129441	0.0016400491124907938	0.010353027120036523	0.007787724462619741	0.00417000622175464
5	49	11446	20590	1537	966	1392	824	1465.4471431067623	902.6915079503757	1.770441904844265	13125	0.7560340043148222	120.72075144331512	1	0.5559009227780476	0.564830733651192	156.76392761769355	161.69724796668618	44.294469180700204	15.78961921353462	14.142135623730951	111.20755368667002	102.60706039680507	49.75954626608902	504.6295090390226	0.8720761904761904	0.5489421315778443	0.031168353381018758	0.18253071651671413	0.07405192520037707	0.01329678216313757	0.03379472948283065	0.009254826560078802	0.03066874782471955	0.02679745882602012	0.006868969221020718	0.029519148078626167	0.021987106489463157	0.012230437126563281	0.010528342280567007	0.011840927573099179	0.019544995410096223	0.006414155859972055	0.007990914795201675	0.010753584665632239	0.0036332365787330274	0.0124079071493809	0.008049496387827941	0.009044879697276006
5	50	4363	6004	1670	961	1594	882	1632.88402475361	919.7132706853083	1.1713625760328255	4489	0.4526480254288995	74.53283929704754	1	0.7266822118587608	0.8537066323108965	79.21724508029685	81.04319835741924	33.83784863137726	12.174429885232511	10.770329614269007	69.76532089799343	70.63716791866825	43.449317559082374	253.4213562373095	0.9719313878369348	0.8449641414229854	0.03404992072329922	0.1183146676560392	0.04123686876150969	0.013598307227768175	0.019969980867935607	0.06697837285388801	0.015743074824731362	0.01781185206185353	0.0071476911478465695	0.00918429738496399	0.007356183831651353	0.025719390407893908	0.011676781150013587	0.001191520934069931	0.0016340373114258145	0.006896608104709862	0.011401739155496051	0.0078333914175891	0.003931961519431823	0.004042079102987652	0.010211658004393798	0.0009869688757341592
5	51	8532	11712	1200	1006	1104	884	1147.0604781997188	939.9708157524614	1.379651563717205	8862	0.613680277583365	104.22705884596576	1	0.7284836065573771	0.7248206911792227	118.7543656756558	127.04723531033645	44.181444068749045	15.966704019105652	14.142135623730951	93.90190396135516	93.76305948887548	-7.945452790996477	384.60512242138304	0.962762356127285	0.6643417305745363	0.05528790921144994	0.19012820895006902	0.05578117809600322	0.005229373092358931	0.03301333606319085	0.03510455145313822	0.010308193165402916	0.010497681993133487	0.01695319251663885	0.010146991143679724	0.015251459105433135	0.022715549099694785	0.0212418360833258	0.014157788101012966	0.014783577061166939	0.007338314629465474	0.007471777275746578	0.006483685274170908	0.006263967897296131	0.005577370131231661	0.009321768523698138	0.004288831961175069
5	52	7116	11155	767	985	652	888	706.3053681843733	939.6254918493536	1.6664260013691854	7948	0.7875511163210329	95.18598951702619	1	0.6379202151501568	0.6000866520195737	124.06802067282095	132.87964479181903	36.235341863986875	13.320849629665293	12.041594578792296	88.71291570363024	76.45683486128704	51.56099966481412	386.025432638166	0.895319577252139	0.5131320496310482	0.04996408167081557	0.19479444287937184	0.06474526724198526	0.03775104376690861	0.0052258102909278036	0.00031473528200916365	0.03984777609152298	0.029939505156077326	0.0034307411736757072	0.011912817301919027	0.0053006731843958975	0.010245937790140975	0.006591782460123294	0.022027668306087714	0.008638543980007915	0.017674017406019392	0.008603392146029796	0.005948153342253914	0.003610906699554833	0.0012780432651136034	0.008509836961416287	0.008699796562360364
5	53	6603	9118	679	1025	585	928	629.3180372557928	973.4507042253521	1.2067404887693771	6729	0.5933818251451207	91.69078859888968	1	0.7241719675367405	0.828678584423558	102.47651220633807	105.19030373565806	40.36087214122113	14.797854484093921	13.038404810405298	80.61017305526642	82.48550898934748	-39.6783162249247	316.4335495461292	0.9812750780205083	0.7598012393932472	0.028151062320919133	0.16356318529427527	0.06253936215568885	0.0033690784588433936	0.012348805451464604	0.06659121457478075	0.008659323007624948	0.01568412051964116	0.01671513924774434	0.00633203628123361	0.005723445381989388	0.0050725619184660165	0.0198275283067157	0.010504102847752961	0.009917583620911842	0.005959462917487589	0.0034728215381894306	0.0004535577320234535	0.001134898066947529	0.010971726416710776	0.012998225053502434	0.001461543193222265
5	54	12149	23858	2043	1026	1885	875	1960.055642439707	960.0684006914149	1.8580696427066354	13719	0.8016955390452734	124.37277527251489	1	0.5092212255847095	0.5381929595186259	170.85756943991325	168.44286865284622	45.48626166217664	15.899098400563213	14.317821063276353	112.94754589241198	102.12713943569358	44.66599890102455	532.6061684419096	0.8855601720242	0.5175157495884223	0.06722137515343203	0.15704346353871798	0.08234903320903646	0.04274070781695658	0.02518064862998727	0.009221312701463787	0.041939776515924766	0.014109504665211407	0.01385368962537667	0.014401069815656899	0.03223436314329543	0.005181390933085036	0.014833224705937379	0.012735387881057747	0.008699352525004596	0.009840975813873382	0.006366958997009971	0.015303316780671618	0.012921640662216018	0.0040323659013540535	0.007315260482773447	0.003214099758607494
5	55	8062	13516	866	1023	757	899	811.2938476804763	970.2235177375342	1.7883743512470198	9343	0.6732062881268108	101.31563161553542	1	0.5964782480023676	0.5591670442503873	124.88128674668914	132.5028301584536	37.48332962798263	13.313373891361726	12.0	100.4477812435733	92.34405782771921	-6.579487204939547	425.65284963613556	0.8628920047094081	0.5565530584594726	0.10664778200301424	0.15178530397303414	0.044862136515248466	0.0351901483057345	0.04265545939981486	0.0014936226278674468	0.03683306345173659	0.028868811517444026	0.0203107079669447	0.006422639309485774	0.013425369050447231	0.004498036330920697	0.007812992200425485	0.02080992974584063	0.007120035749959189	0.008251161719426251	0.017135799351651715	0.008843073693270493	0.01005714787257904	0.0015528883969622607	0.011346557286643095	0.006394652181591046
5	56	4546	6972	1645	1013	1561	930	1598.9069511658602	974.3776946766388	1.262567641451902	4792	0.392303476793807	76.07987230776646	1	0.6520367183017786	0.792036772659594	80.0648847137337	84.8999411071645	34.20526275297414	12.15907698657956	10.770329614269007	72.37240293013873	73.64655090065752	72.17599941521472	268.56349186104046	0.9486644407345576	0.7991128511581431	0.09089669496843872	0.12561717304939984	0.025356204380194557	0.028211755139227825	0.025629052834168227	0.044397034906176636	0.021865776867629045	0.01599099527156896	0.014549794691199595	0.013822581530332176	0.0034507297808054143	0.008378000782567322	0.016286002143384576	0.00824128671518659	0.003061149778154232	0.011043928828129277	0.012890296963331707	0.0009924001201835244	0.007143420552917716	0.004983700995656046	0.005038949013738514	0.004152404807538018
5	57	3983	7098	931	1021	840	943	879.7682651267888	986.7205623901582	1.8599590082188604	4518	0.7656580765649064	71.2131526242179	1	0.5611439842209073	0.5376462575686671	91.27497532340445	103.32473082471591	25.495097567963924	9.618099968642861	8.54400374531753	61.574920358215834	58.71242548160001	55.88504604164675	305.1137443927346	0.881584772023019	0.47478143757874525	0.11785564353943671	0.154744645122748	0.03578867449024265	0.06428731324055123	0.018103733662159976	0.00023205696838577558	0.02280718911204991	0.006559449249238488	0.009915143796147871	0.012055838757742464	0.01128530206844644	0.007462535501354837	0.014718546077215981	0.014340563419567328	0.017073680739984914	0.014488550445032802	0.0020274770959109504	0.006841308728479797	0.008797258916502586	0.012614154485064998	0.007635527381734094	0.009347817831704809
5	58	14354	34185	1118	1117	903	958	1013.3690260554549	1035.9026055454926	2.10685260739969	15778	0.9478747664342689	135.18905438358732	1	0.4198917653941787	0.47464165100482053	242.91692923822634	252.9584946191766	39.824615503479755	15.197310728534145	13.892443989449804	86.55623013746472	77.40380412950977	55.06288175058254	616.4650788387052	0.9097477500316897	0.2855744235934692	0.011738155371393676	0.13962202950979136	0.05883844220738454	0.013843202118844551	0.005979538605716779	0.056691548837306566	0.047811561462346816	0.02764159482821926	0.011689955664838828	0.006083063819729728	0.003280363845145181	0.021019905068033255	0.02267797285921353	0.024068644125058263	0.016779427878738637	0.004829110901745418	0.005249658769674123	0.0019670987534696777	0.002515453453332247	0.0015782957611208247	0.00854763942814735	0.009892334483564275
5	59	12137	17205	1291	1186	1198	1001	1242.3430831342177	1097.8565543379748	1.4446830055478959	12309	0.8883126839383076	124.31133638751805	1	0.7054344667247893	0.6921933712515363	185.2628095447648	188.29763673503712	42.42640687119285	16.80317439403046	15.524174696260024	84.665478462259	85.07993087786056	-9.793189888762923	469.40411229460636	0.9860264846860021	0.4358446625239923	0.06140397171796593	0.16309812016462719	0.07536889101136729	0.055957538409479826	0.01966301407251704	0.01705119126642927	0.04040460309280454	0.0296070210578845	0.016168004129118094	0.01794126713752667	0.008386830073936587	0.0015247046591855002	0.002715158935289168	0.015386917783325274	0.015241985985926201	0.010728966278463823	0.004248515878142471	0.006810483386638245	0.003807155192266376	0.00215057853673131	0.0013217384215545574	0.0020330027557403955
5	60	12499	16511	358	1220	279	1011	316.6719737579006	1112.7931834546764	1.650539545060904	12813	0.9324707973245672	126.15157973503463	1	0.7570104778632427	0.6058624908396851	210.32006445454684	208.86598574205422	38.2099463490856	15.612771364791248	14.560219778561036	77.27574812990319	75.97714798578464	3.1372969220538733	509.1614716074871	0.9754936392726138	0.3647375264310677	0.019642135552358695	0.15365744670508158	0.07953944641008011	0.019683756808932033	0.009759874604994997	0.046586481058619574	0.05432303749485104	0.034948378097068564	0.011222199185808624	0.010567396872236108	0.00582290946590661	0.015046164989291042	0.013026000185338671	0.024433022527160033	0.018806626210354022	0.0022830685449563124	0.003225169605212507	0.006223623120184442	0.003629572975487115	0.004200413277839309	0.00024173155614216546	0.002243111921762743
5	61	6314	8010	805	1200	716	1110	759.8636363636364	1154.4944567627495	1.095583069130341	6395	0.2339991808969314	89.6617782862788	1	0.7882646691635455	0.9127559818844102	90.94230515080339	91.54780172128658	43.86342439892262	15.130973022526453	13.341664064126334	87.91131895268094	88.41745518626031	-20.886570299269916	294.8355697996826	0.9873338545738859	0.9587435651928882	0.009673666151924833	0.03881264980511311	0.012853263038329905	0.008391099587030874	0.0036340726872967294	0.03424356613792957	0.011092881440859268	0.005327599083988359	0.006496550598424609	0.002342257230456665	0.00479476774080551	0.028130964480766463	0.008765494139861368	0.004551415244502035	0.00402065570076427	0.004313205227692891	0.0009106993858782983	0.003337019381127627	0.0012426295141932811	0.02122068024128453	0.00618412420873996	0.0036770278354793266
5	62	14466	21809	272	1262	79	1149	187.9005253698327	1192.9452509332227	1.5403453658993587	14889	0.8685240995952617	135.71544957792707	1	0.6633041404924572	0.6492050563064029	201.39487067343168	194.9897433200013	48.25971404805462	17.630676254312327	16.1245154965971	103.70635247662848	99.82075123691402	75.44824577727489	529.1614716074871	0.9715897642554906	0.46931554557515226	0.0639543717524231	0.14983828057621557	0.09397098446121407	0.033751938839181525	0.016018796330161993	0.023143677604155487	0.04976020857443864	0.018516588045834382	0.01513457508474855	0.01312319395230613	0.0213131630983891	0.011325448068206385	0.0075475599940563	0.014685307162843138	0.01084561110998626	0.002346592868065893	0.010788492364173544	0.010702174583796721	0.01747349328333447	0.006032534338083269	0.005373612158599733	0.008446523449499047
5	63	12921	22057	508	1261	347	1124	412.27644919123907	1203.288986920517	1.6671271250902102	13562	0.8164755314517547	128.26351062372743	1	0.5858004261685633	0.5998342807516187	176.70181307222649	199.15069670980316	50.60632371551998	17.405876215276443	15.297058540778355	106.7797877733566	102.02409928000867	56.25972035882508	520.2802666341051	0.9527355847220174	0.414803664998942	0.0935444849975709	0.15490102865154817	0.03958778060009705	0.07123624393118004	0.020550340009191835	0.004545413328753727	0.02589361750495172	0.022826296017969056	0.013211951552973075	0.015819032108765434	0.00427354079782443	0.0023844569057143296	0.015730579030617798	0.02091638081288911	0.014961504108959607	0.008565260989890588	0.006668257245551858	0.00882350106537794	0.0076570065528408305	0.012205958300658706	0.009703388211974232	0.00717035940794823
5	64	12145	15480	665	1325	545	1196	603.6578015644299	1259.664059283656	1.176308082659432	12397	0.3884912817509481	124.35229901698058	1	0.7845607235142119	0.850117426498652	129.99312794903508	130.26895255585654	56.79788728465171	20.206500129882432	18.0	115.73688706297153	119.78247962900228	-12.439476810674059	423.7056274847714	0.9796725014116319	0.8945375203129393	0.015096228272996951	0.0856014805260827	0.03295490975876325	0.005421617186988477	0.031198063785671474	0.055606059343124785	0.013320574577473007	0.01347773722799038	0.008918342329619588	0.01101011815402337	0.010357613153580057	0.02811127407967262	0.0019282855481817206	0.002700608601450153	0.0050097855316763576	0.010720305154184017	0.003623611493870129	0.002785379295372945	0.006653646788292257	0.010767554239181373	0.007681645569567999	0.0019440140203027855
5	65	3920	6480	689	1380	617	1290	653.2178571428572	1335.692857142857	1.4750494196065527	4197	0.48003469261000364	70.64771061656448	1	0.6049382716049383	0.6779433873251074	76.03448347027256	89.08984229416954	32.01562118716424	11.17494159007309	9.848857801796104	66.7240586295528	66.70121298151004	-8.83203871927917	269.5573952066306	0.9340004765308554	0.6288394878873426	0.08334526058389373	0.2014793227150436	0.01944676485648482	0.011675008267256001	0.006274223876756381	0.03511190956958437	0.013981154448858026	0.020070509178248964	0.036806239353506603	0.005795124001892546	0.00839343260588265	0.016636967161644794	0.009305637008589092	0.009160817838042208	0.005426111853631853	0.005685869291060713	0.0019817485544535228	0.0053975986158733965	0.0017508254531716457	0.0033411161843749267	0.012697169601317025	0.007356340595357602
5	66	11598	16560	346	1390	208	1270	279.8419555095706	1329.225038799793	1.2859378680530986	11769	0.7012197785561811	121.51967840575624	1	0.7003623188405798	0.7776425477803165	147.034143226319	158.93709447451215	50.21951811795888	18.03985223242358	16.15549442140351	110.30865786510141	104.82728293281828	-54.327494849763404	432.91883092036784	0.9854703033392812	0.5845782922227314	0.0700129187409629	0.1905106420522647	0.05564633573906954	0.02984451784904115	0.013936294795940314	0.012100730592674613	0.02113864739087929	0.039182801053513266	0.024304770251661792	0.01275034414305507	0.0042002645935842065	0.01222524918511404	0.008538946225344448	0.01913782947630995	0.014509214709183732	0.015136108943627798	0.003627788369723816	0.00096818491080779	0.0045343192508667625	0.0023989302562634623	0.006213027815255291	0.012702073869687514
5	67	12822	23790	837	1474	654	1344	733.9260645765091	1411.8118858212447	2.1484974882777195	15543	0.8360199671323651	127.77119175539632	1	0.5389659520807062	0.4654415494809914	182.21024222738998	199.9449924354196	44.40720662234904	15.87289264973152	13.92838827718412	119.09745748571648	99.9785813453002	66.71608837249977	588.3696244092002	0.8249372707971434	0.4083615349090563	0.06583086654892444	0.16651907425498505	0.06939430831011419	0.027124950860153176	0.008002579075083656	0.03166558240314248	0.04704184819990882	0.022830164993821955	0.022749602647173642	0.009695258156174323	0.005892689926015983	0.005604680695586737	0.00889419991819254	0.00918723402960403	0.012037630244102414	0.012275964455825546	0.01675449788661806	0.01170728722443001	0.0022119901599695116	0.0025890610666084333	0.004129068609699441	0.007327273331957435
5	68	7512	14625	2272	1462	2147	1345	2215.237353567625	1390.6391107561235	1.8976021731629211	8714	0.8538209465883132	97.79864753691915	1	0.5136410256410257	0.5269808467457651	140.46308477851912	143.96180048887967	34.0	12.750933365753134	11.661903789690601	77.6	73.12041827861098	54.158845101385936	423.23863607376245	0.8620610511820059	0.4596008371342142	0.09731423114400532	0.1415319343912445	0.058794272548980946	0.07895292140824348	0.023103198470504502	0.014490403382900988	0.024521255959638024	0.025258073572511242	0.008139016164137983	0.01759352306455783	0.007955833828806396	0.000214693753853279	0.008902030521094818	0.014836561270654402	0.012408488744263054	0.010774286813530288	0.006302392068498375	0.006677248184252662	0.004070147807837989	0.01733284238549774	0.013123766884082295	0.004388726188063258
5	69	6189	10044	2157	1468	2064	1360	2113.2982711261916	1409.6356438843109	1.5728173455584726	6581	0.6807069554364034	88.76981211180929	1	0.6161887694145759	0.6358017368157408	106.4450567632914	109.04127658827184	35.77708763999664	12.965784932178016	11.661903789690601	78.22280426192214	77.9769466707624	-35.706096491485354	349.74725804511405	0.9404345844096642	0.5940411281015631	0.05657561240890622	0.19357660138759877	0.05625529173989775	0.0219340389204628	0.03594126743631557	0.018163116195179935	0.029515225514178983	0.008245201481946376	0.01684877672887005	0.019678171520266297	0.02405151167384376	0.013049064551399696	0.01455952728208029	0.009913018712478345	0.00341271345056972	0.011761637837824829	0.014627921848653708	0.010753636769655697	0.006516920598626922	0.0008960265645070687	0.009893066869384131	0.0019198616948901215
5	70	4650	7735	2193	1511	2128	1392	2158.471612903226	1455.8511827956988	1.8247793695154217	5158	0.8670914468274498	76.94520051971082	1	0.6011635423400129	0.5480114564565438	112.05019258819756	118.03812943282352	27.730849247724095	10.004407048658333	9.0	61.682868249010305	55.8176910094695	-6.1247285426358395	326.5401512639275	0.9015122140364482	0.4249310186620618	0.04514034117234203	0.17637422938076175	0.07206032718720462	0.0329262568259708	0.012632933566953941	0.029298144540796697	0.04813123707217699	0.02658897255277882	0.003937297657049006	0.020178745393394218	0.0026328699830928523	0.004224946300829657	0.0042095331743096445	0.01795963469093033	0.01587704722664938	0.01221918538421693	0.01188077057322913	0.004443670981950488	0.002395073174350344	0.00420015216053714	0.009000775493550387	0.011489019319379946
5	71	12195	20305	685	1533	554	1378	617.3360393603936	1447.338171381714	1.5600021020637231	13905	0.5528105947754144	124.60801036869705	1	0.6005909874415168	0.6410247772596603	140.09845324302034	155.16765126791086	54.378304497290095	18.138391297028992	15.652475842498529	122.30952394378438	116.74501253441889	-3.878975938897559	488.94321753800733	0.8770226537216829	0.6447900389980414	0.07248458492722605	0.183317970685197	0.04414997532678971	0.012130074394592983	0.00978467811825672	0.02834835280034405	0.010388499996087678	0.035338822093709414	0.028095274426144165	0.01649803899218139	0.010199003102289994	0.010021007998215143	0.015746806176758655	0.02264838917231936	0.009398155713379859	0.001073791364287738	0.0056909207914434	0.015501375829201752	0.005105187055244744	0.0012968714563624027	0.01164054026660494	0.0017399022481262797
5	72	3737	5840	2250	1488	2177	1408	2210.4466149317636	1450.1003478726252	1.6425873203530992	4035	0.7416387143902284	68.97895460700533	1	0.6398972602739726	0.6087956406390832	85.71537731851268	92.19544457292888	27.784887978899608	10.017956068938625	8.94427190999916	61.189303075053985	57.49783532180978	36.47717033411349	277.73506473629425	0.9261462205700124	0.559577282136075	0.08953354902174941	0.18059968866833703	0.07919544742052512	0.01241443831573254	0.005071711017362881	0.008436671668870509	0.02769449868965734	0.010360262774107109	0.022124228640504104	0.02584359613196636	0.0069045284357448335	0.011595154906871498	0.010266979857327713	0.011042137329936435	0.004724818711846314	0.00792567943674767	0.009272544882295482	0.015732767977812978	0.006462097905822702	0.013312468016182999	0.00937139656377925	0.002863732510420747
5	73	5142	8455	2131	1524	2042	1429	2079.1306884480746	1477.7026448852587	1.4788081197447118	5446	0.3615786194522553	80.91352012505826	1	0.6081608515671201	0.6762202524101849	86.27312624683223	94.02127418834527	34.0	12.061470330282804	10.770329614269007	80.63076923076923	80.43602654517869	82.27619987097518	309.1198410471445	0.9441792141020933	0.6617049834793906	0.0329948191666655	0.1932701909308535	0.015562655624004844	0.009293880134707107	0.05914541802111964	0.04068849944328258	0.01547965776024091	0.005137857506019747	0.016473332503911853	0.0217941263090654	0.0023333918442126154	0.017727591025586815	0.0062317892505246485	0.0019057063018204823	0.016408930014920383	0.0020512192533183814	0.020841572805830478	0.0028742975119674355	0.0075407276242900915	0.0073351305681689126	0.01097154904525312	0.005964368765220592
5	74	4444	6806	767	1526	684	1444	727.0366786678668	1482.75900090009	1.9290659881001244	5156	0.6227601587112449	75.2215164484409	1	0.652953276520717	0.5183855846138619	87.68832198342288	93.29523031752481	31.016124838541646	10.562523317966718	9.219544457292887	71.9094036716949	68.60846525678411	50.781023962944325	328.22034611053283	0.8619084561675717	0.6376812107252144	0.08472192436555043	0.1698777173577612	0.05559064777278605	0.02381299731697383	0.03148789814838219	0.02363045251029272	0.026138195359646257	0.004351919199651675	0.019134298323539408	0.028238194424576177	0.02018953900297199	0.000978622148308612	0.012268990424751571	0.005304283516471575	0.0030007381457288415	0.01577941249774877	0.007246348886373463	0.008153161265758685	0.007342376269903826	0.0029071221633918416	0.006454961941037591	0.006690341021177493
5	75	7491	11880	1479	1538	1344	1450	1408.1492457615805	1496.867707916166	1.4263982518659861	7788	0.8974475666143121	97.66185247890347	1	0.6305555555555555	0.7010664789386973	148.49436352929155	144.53373308677806	30.59411708155671	13.092451264743366	12.165525060596439	64.74884195937031	65.50400376908561	65.78489077807176	366.43354954612926	0.961864406779661	0.4565743144859312	0.039977757586544926	0.1617135517289883	0.09367190763617615	0.039577555698946935	0.012005849050046405	0.02121672818960179	0.049849067727141684	0.03611993624444153	0.015461784283699532	0.009451411448785045	0.0046496127832779295	0.0014631633521182807	0.002406364170023532	0.012968449705283427	0.017738181954446788	0.0041081116104907224	0.005745172656768855	0.0012549697252032344	0.002032491148284587	0.0033671208382795425	0.003307362593123604	0.00833776645832947
5	76	2799	4189	690	1544	631	1473	659.8235083958557	1508.1786352268668	1.3682964987747845	2980	0.7556584663955426	59.69755008133684	1	0.6681785629028407	0.7308357515315075	74.30525052033555	78.29431652425353	24.351591323771842	9.075778104616719	8.06225774829855	49.49747468305833	48.66740255910937	-30.588980530784532	219.3797256769669	0.939261744966443	0.5813698997901665	0.07017748895904673	0.19029345317756535	0.07341411161160498	0.025889991158633288	0.014976712263735722	0.01007211812616997	0.025651210838778523	0.01897076678025968	0.021097027437523525	0.01201278848787562	0.0022877615403969955	0.011238314012544957	0.019687771418424416	0.013060979079351309	0.009643375762752699	0.01413889116937226	0.014863504007593014	0.00431905401135052	0.003462528010288486	0.007755853781248832	0.004360249285382919	0.008132749741994846
5	77	4394	6461	845	1529	754	1458	798.6490669094219	1490.377560309513	2.0423167480175195	5125	0.7018911133167854	74.79715609277069	1	0.6800804828973843	0.489640013465444	91.74055629352209	95.58765610684259	27.892651361962706	9.900945000555485	8.602325267042627	64.48838272476866	65.34535412292657	70.10094078077995	335.8122292025696	0.8573658536585366	0.577378763059068	0.07935462396851689	0.17773980623237517	0.058251814814111826	0.028134975797866273	0.005249189462380107	0.008783471598599057	0.03809113012379847	0.01201775110462428	0.018582162092490473	0.005985144361754929	0.030219080999921905	0.0024286022201188296	0.008272167259554816	0.000693065972746904	0.004493206971345503	0.015431091985937265	0.007773717776047348	0.02160741821855025	0.005221610555496045	0.004079313764878621	0.008622844842586023	0.005274993695020105
5	78	8039	14706	918	1563	804	1434	871.2148277148899	1500.1920636895136	1.6864339277249256	8885	0.8615765092899821	101.1710072111866	1	0.5466476268189855	0.5929671975640601	144.36083964355683	147.35331689514152	36.22154055254967	13.638335556201348	12.206555615733702	77.38067737341946	73.281566235587	-33.954233390746786	412.7533546995239	0.9047833427124367	0.4668385434193475	0.04458754782484402	0.1792841659590322	0.07925128097006874	0.03987792008908452	0.010417783959321615	0.024292977121962673	0.041559659921401995	0.029248229042186533	0.011523113741621438	0.014550520208946602	0.004742688548215861	0.00314887725813493	0.009595174932007356	0.01796859484421979	0.011867846092126643	0.016172175870777454	0.0022450519296684747	0.002748522839970479	0.006999193281100368	0.011071933485907145	0.0049329441770713965	0.004913322230623827
5	79	2849	4189	1848	1538	1777	1479	1813.890136890137	1507.4506844506845	1.344282871207659	2983	0.6258286721490203	60.228394158822454	1	0.6801145858200047	0.743891052559223	69.0569093381092	70.8590149522275	24.596747752497688	9.273057081792555	8.246211251235321	52.17429126513416	53.86166558894124	69.35848322240923	219.37972567696687	0.9550787797519276	0.7188327690105958	0.1379110571693249	0.11959508759683457	0.041718578438354505	0.00947540050478238	0.01156463474019497	0.020173674128236046	0.037972509210579986	0.016256693380236317	0.023554752246768035	0.01249447632316455	0.005762402849252742	0.019789099046420823	0.010001373813064464	0.0041171293477657205	0.005741588328801394	0.0007237930588197051	0.013158423124949036	0.009095497646344779	0.001074233825219069	0.012385981078891287	0.004694512475218506	0.009571991640731504
5	80	5130	6930	1762	1569	1672	1492	1714.0331384015594	1530.9019493177389	1.4881733365594354	5547	0.5735542583550157	80.8190501335631	1	0.7402597402597403	0.6719647338339888	90.84740717859776	94.847245611035	34.66987164671943	12.355752771280258	10.816653826391969	74.24845921544174	74.4192500556119	-77.7778432312144	309.73506473629425	0.9248242293131422	0.7040563979089461	0.12434671407546379	0.13681246894758592	0.03149445762539162	0.008990849410550271	0.02283311276777239	0.028002963619166238	0.040570541665288375	0.00922729278346525	0.02709795426745451	0.007369837421218681	0.006550967998510341	0.01868666982115257	0.010036125260962566	0.0017373374872205066	0.00876043571657034	0.0008351527138898612	0.009645012224356125	0.012605549442796848	0.006201623715635079	0.009542858698836622	0.011091520854062922	0.007401325100899239
5	81	4117	7956	749	1598	671	1496	709.9793538984698	1542.3463687150838	1.7917535599076915	4742	0.7170610500591708	72.40115472611376	1	0.5174710910005028	0.558112467236576	90.59606435553653	104.04806581575652	28.30194339616981	9.774532392461785	8.48528137423857	68.93684504941719	63.14639598608819	15.834889849323883	304.46298679765215	0.8681990721214677	0.48419796837933354	0.03896118562589124	0.20521178902055556	0.05018800684004444	0.02818599851979138	0.0198741992811532	0.015313595104884531	0.025620175597896835	0.022696054820991726	0.012469019366466948	0.026255019622494116	0.005930688911907856	0.018065393237688045	0.009129493339287281	0.016206680607647083	0.013558548563291114	0.017477466760623627	0.014560931507593028	0.003916721033433651	0.0061164791053945535	0.007680516095288568	0.006736496180745426	0.0027729543313063736
5	82	3740	6798	1854	1577	1751	1511	1795.3695187165774	1547.286898395722	2.4864745511745476	4925	0.8254722801497739	69.00663661786095	1	0.5501618122977346	0.4021758435161242	99.02132542721132	105.3612832116238	24.73863375370596	8.701378087548674	7.211102550927978	62.4602903193093	55.89186016967851	-85.9072103367851	341.84776310850236	0.7593908629441625	0.42873339502928004	0.058108365692152227	0.16364678414632144	0.07219510009868743	0.040784180057504345	0.01430929619319186	0.03404499639918467	0.03936513665638704	0.02477288186400667	0.023140708133028678	0.011133936669500064	0.007436247027608191	0.01139463356399088	0.004522150382972006	0.0076454990499598115	0.017104750094421205	0.011604064097820999	0.012477318106830856	0.012480375330964555	0.004874841782020801	0.007271310692906575	0.005350008687215499	0.0025785529442546007
5	83	11445	18468	2176	1645	2062	1483	2114.748361730013	1564.4234163390126	1.586586298194638	12437	0.7101876547114229	120.71547783732596	1	0.6197205977907733	0.6302840262378988	146.0615509649769	161.0496817755316	51.15662224971465	17.452362075457025	15.264337522473747	105.84816823797529	102.82914675024637	-4.302476110378151	477.6883835420683	0.9202379995175686	0.5618316146622176	0.10660739845391737	0.17579031732815653	0.03915676558401198	0.04450064974019407	0.02729876733636835	0.006076642372340434	0.011398937656093825	0.0222027220172382	0.03309119904299619	0.011672475786494718	0.009168977602413073	0.004466937768117496	0.0039105660195703626	0.011557537971656855	0.010764150808070598	0.018526972428652897	0.00855255475298731	0.003993207578297092	0.006238428982459876	0.0024034402855416357	0.0016786549782838772	0.006203757815192626
5	84	6846	12138	842	1610	723	1508	782.3092316681274	1561.4203914694713	2.149286833395289	8573	0.7003706812897524	93.36272234279014	1	0.5640138408304498	0.46527061184303253	119.67282887696553	121.26417442921878	34.40930106817051	11.529900712997582	10.198039027185569	97.05109327210205	85.41998967470656	80.88252712837496	430.00209204105306	0.7985535985069404	0.541555933636265	0.08729086928268723	0.1497345193232754	0.045569452495149036	0.06476010026174207	0.04429153337605077	0.021511911389840217	0.030461000328177123	0.021743818529547036	0.011624286338047633	0.01463216972085526	0.013410537717930215	0.008972115575418174	0.01640610050580044	0.01657092939370036	0.006207693034948199	0.013601592347193372	0.011788820947214288	0.007967626858214946	0.005191353963852171	0.0176194147633674	0.0066098822286425486	0.0009373307122659163
5	85	11828	19344	724	1683	600	1527	662.7122083192424	1602.148714913764	1.7885228285973904	13275	0.8397275641575549	122.71869187343673	1	0.6114557485525227	0.5591206240203419	169.2974050443349	188.43831882077487	46.52956049652737	16.357772531977602	14.317821063276353	97.98818307747386	91.92983439520941	30.503313579923322	515.5939751330899	0.8909981167608286	0.424114374809978	0.02981125350136347	0.19828907023425826	0.05825243811448368	0.03034002748675993	0.004153505713990262	0.03390956223569861	0.042136391130090586	0.023294199531251197	0.0078076661443687205	0.0053961136598877565	0.000428882721320645	0.012831205587875618	0.0032219588541373082	0.017739146012174162	0.01438979963122776	0.012477898696575533	0.0018684787286963483	0.0017539443281424196	0.0007948716930273624	0.012659466274570519	0.009484742855678022	0.006369826122196445
5	86	2929	5254	1883	1614	1809	1543	1842.052919085012	1576.1853875042677	1.64471877482177	3189	0.7941738486279946	61.068147397225765	1	0.5574800152264942	0.6080066788976524	79.85059346076129	84.02380615040002	22.627416997969522	8.634817231447272	7.810249675906654	47.789171137913456	48.52445720726384	-41.19401717656737	246.04267658086914	0.918469739730323	0.5282321000749705	0.09027900925530533	0.17075453350809258	0.06710498685034934	0.0541644048056559	0.01301678709912853	0.01011202477536188	0.03580227542601001	0.014043826735748059	0.010354605441213529	0.005258346525642245	0.007635546222580324	0.0027057091687098266	0.010408137363888034	0.008047048546962128	0.008126398066240322	0.020477515068749	0.012815120999199918	0.012653465052684342	0.005569902192171073	0.00968724834472216	0.004235941871115839	0.0040568476963462755
5	87	5662	8463	1767	1650	1674	1559	1721.0074178735429	1597.022783468739	1.5739593140498873	6071	0.4295230228826569	84.90631485520079	1	0.6690298948363465	0.6353404380110327	91.68129349754578	98.6154146165801	35.73513677041127	12.63186385667252	11.180339887498949	87.28039355356665	82.79333373792088	58.136542692656654	334.6467529817257	0.932630538626256	0.6406350862571604	0.017277863517873245	0.20547324302041706	0.022468554217817353	0.0081123676601834	0.04853721911789861	0.0410301929467793	0.011155256423415636	0.004296279810388782	0.010337021356746676	0.024747820852440212	0.010981663031847642	0.023497865430612	0.010338476314590834	0.005888966357665719	0.014943046026690804	0.0042671650915052425	0.016473989252505847	0.0068513859088232335	0.004507480238968301	0.010965316365324326	0.004620290702654323	0.0022706034284648837
5	88	1984	2900	1817	1620	1759	1570	1787.538810483871	1593.280241935484	1.557657414922866	2162	0.6855849258095794	50.26039451451374	1	0.6841379310344827	0.6419896894013241	59.89858388490277	65.36818798161687	20.396078054371138	7.5584197121191	6.708203932499369	45.46467741135421	43.60572926815422	66.30269375505105	197.0660171779821	0.9176688251618872	0.5911788571857156	0.07742275355447917	0.19117146937295815	0.052155832475455945	0.03323992965482572	0.011463603451656673	0.02274424037620006	0.026589568241876513	0.014316838184312376	0.025063655057201296	0.009487895962455674	0.007660886920348111	0.00904922103584878	0.01241414249947941	0.0016229944091155615	0.016113109499202697	0.014318804102010434	0.013514341971719279	0.007505230022697643	0.002462134433695084	0.008068025966207924	0.013216816637659551	0.005526930983439004
5	89	5872	9504	1940	1651	1844	1552	1898.4216621253406	1598.9066757493188	1.378365568368069	6391	0.39821910304201863	86.46654038808813	1	0.6178451178451179	0.7254969385109938	92.04877913104137	100.0199980003999	38.18376618407357	13.287905870210192	11.40175425099138	83.82552418545333	84.4354548076383	26.08583955474456	318.9188309203679	0.9187920513221718	0.7473473217397918	0.08685053285811906	0.14437658840541953	0.015252646424299335	0.007327483417841105	0.0442078128872525	0.03790913047231482	0.012654128291614776	0.025466646665715208	0.029037151956621203	0.013026533127465007	0.002408098875654531	0.004654853297107801	0.006164594182236649	0.01370920257618364	0.003009846238641108	0.016529314926595255	0.014075293435536148	0.008013097783400147	0.0106482727213419	0.012019065669528933	0.00653045000707362	0.0024692390263526924
5	90	5366	8991	2244	1651	2133	1570	2181.8620946701453	1614.7158032053671	1.7627873023304437	5876	0.6544442460624458	82.65714365406588	1	0.5968190412634857	0.5672834145548802	96.9855788864754	116.37869220780924	33.421549934136806	11.861125359104623	10.295630140987	78.81016038119922	73.33179149376014	-69.27861363177357	344.77059864222696	0.9132062627637849	0.5042570081186809	0.10382533999875126	0.1865844082564428	0.018779427824538956	0.05154821508041264	0.0029635742683992747	0.0011399575677872983	0.021610841788060855	0.02196076948976952	0.02307160336362931	0.007661278373214845	0.008967814293351094	0.00037936398439143633	0.012886417098092165	0.016687196511934548	0.00478340017135624	0.0197662829988306	0.0024198613349042507	0.008183633236436241	0.005000538717187336	0.005307804537946648	0.003302410144418512	0.004238304365346867
5	91	5872	8239	1835	1683	1728	1606	1783.6440735694823	1645.3586512261581	1.5760213552313105	6667	0.7523199767325233	86.46654038808813	1	0.7127078528947688	0.634509168724577	108.84252505813302	111.94641575325224	33.94112549695428	12.026807203769122	10.816653826391969	75.29044510469626	71.70522525090371	-73.63744362763762	341.01933598375615	0.8807559622018899	0.5834229901495089	0.05594164318602469	0.18604114467091254	0.07184626181545183	0.02418156961895056	0.018961275991504167	0.013244673511617101	0.02956492996541259	0.018880092418236155	0.01208585377675282	0.017428429356093553	0.011803267006190494	0.010260409089406494	0.02304783426896454	0.007856740436609833	0.015464460837662302	0.010073802689028265	0.017516179942844413	0.012671351268968865	0.008329029171706	0.0015959691291131605	0.004449534041443958	0.002376918147616183
5	92	9680	14136	825	1703	711	1579	764.6398760330578	1639.4310950413224	1.4525364578433857	10324	0.6736749688312473	111.01783096888705	1	0.6847764572722128	0.6884508781863713	130.75106396751985	135.07405376311175	45.48626166217664	16.469828598868833	14.7648230602334	101.0702725829905	96.62866648057448	-46.85435090905526	420.3452377915607	0.9376210771018985	0.6744073318400857	0.049815052572401576	0.17939233758331066	0.06803400119615995	0.0033653638238783346	0.04234067425302097	0.02971028735975047	0.016992192946544585	0.014606297467075069	0.016592603708807146	0.008682981869522849	0.011660465970304457	0.020239152838454715	0.021441586219876116	0.004302015786580043	0.002204435068289912	0.0053467527854456015	0.014211876679335439	0.007272552505545101	0.005212847472840462	0.0020449230676027486	0.011370880878290617	0.0007207747941507148
5	93	3301	5037	1902	1678	1829	1609	1858.4898515601333	1646.094516813087	1.3695439547268644	3469	0.4718121966892913	64.83026868038395	1	0.6553504069882867	0.7301700661366765	70.76713942205807	75.66372975210778	27.459060435491963	9.825022450767124	8.602325267042627	63.634853297474784	62.39532105577662	57.85317486764144	238.35028842544406	0.95157105794177	0.6487871143949396	0.0525091201913333	0.19474155486331052	0.02572685825281032	0.014640167088645347	0.04664023033312219	0.03778616205144423	0.015403411662473361	0.013946184687143528	0.022445154955154634	0.01694143872261122	0.015649979816467464	0.01761145349481203	0.007269471481296774	0.00839567153966448	0.010871659589007236	0.005755425029031464	0.01335651829287371	0.006134037055323641	0.007219439492463951	0.008596515297145807	0.0096055523768389	0.012831817898774757
5	94	9940	15065	954	1872	823	1757	898.3644869215292	1815.9928571428572	1.4242755566721794	10570	0.6273749271262129	112.49889365974902	1	0.6598075008297378	0.7021113262215217	131.3818712854513	135.67977004697494	45.12205669071391	16.376005745795375	14.7648230602334	103.30634056049028	102.30934177001186	-75.38986588053038	421.7888886054567	0.9403973509933775	0.6460696306840856	0.05241044037781483	0.1803569244673504	0.059969753865335984	0.020620351849953745	0.043876746514802306	0.02291776864643165	0.017387694210145327	0.012669849035369532	0.019431105727804817	0.016029376043234442	0.02793227090154658	0.014831549407918615	0.017992518915053178	0.013057598398909786	0.008215027033733644	0.013236822915834083	0.002157081240230525	0.007150104092487793	0.007189877283941958	0.000911680700824413	0.0036815188843630354	0.003130475746237803
5	95	8898	12792	789	1907	711	1743	752.3376039559452	1815.7454484153743	1.505506350968116	9199	0.8973258582245383	106.43911625456818	1	0.6955909943714822	0.6642283503865327	164.09372957208964	164.34719346554112	39.0	14.227538209883416	13.0	77.0	72.42583141898093	5.13228605531529	410.2914139223983	0.9672790520708773	0.41944781447809987	0.04948060155838835	0.15796662037900108	0.0886876399297247	0.025244676962321824	0.0077487800974016426	0.03484916478492077	0.05161855473734695	0.033525554901503794	0.009225939416857776	0.011552550893810343	0.0032950876594308584	0.010773141652510839	0.005610347721211034	0.015021406432229488	0.01656182072734077	0.00588229692035144	0.015240347462167273	0.012378999183102563	0.0030114522815140425	0.004317522558571766	0.004962422660813033	0.008334379667112323
5	96	6679	9894	2091	1905	1989	1808	2041.5987423266956	1855.4374906423118	1.4582664874742854	7021	0.7082413899296354	92.21695570385172	1	0.6750555892460077	0.6857457183508331	110.33380001575645	112.29425630903836	37.12142238654117	13.979532529882459	12.529964086141668	77.89559428135392	77.8923912976306	-42.999062593183154	349.84776310850236	0.9512889901723401	0.6739160841452878	0.03485641551135715	0.18322701444266512	0.07981104509266866	0.006363151884035658	0.009556239015150953	0.03610606075625776	0.016419096315690676	0.024647089605134665	0.014093842881815017	0.007215954365903431	0.00899891020802368	0.015639441539866742	0.0272641935003202	0.004558099991073536	0.006263338322091506	0.002825729082744436	0.005849516274318887	0.008276491574519727	0.002034643690746944	0.0027084999232421	0.007993773198250608	0.010296747455953532
5	97	7176	10848	2161	1967	2065	1854	2114.136984392419	1911.0673076923076	1.4730400869492062	7472	0.7634225457335454	95.58643718132572	1	0.661504424778761	0.6788681508804603	119.39797991405808	130.6981254647518	38.948684188300895	14.461496388471499	13.0	79.90306627407988	77.11908190046726	38.236783394661195	364.4629867976521	0.9603854389721628	0.5348768863727623	0.03794517036613985	0.21318817237716778	0.06290945799445281	0.02230813088083002	0.009450541776288493	0.0018788226876395126	0.03196826802388752	0.021391773089509392	0.011215230762846067	0.004623130861668024	0.004808419086731161	0.02793343615029472	0.016989052615815365	0.01043693215075241	0.010888552417239112	0.014630817826847463	0.010375166916692076	0.0046587281788846085	0.002052931691877215	0.004653766667139818	0.011614163524715053	0.00857168474984423
5	98	10469	17120	961	2015	854	1855	904.8270130862546	1929.0674371955297	1.7094942157276973	10942	0.8830736070353722	115.45364781518346	1	0.6115070093457944	0.5849683437357055	171.27177418643439	182.98907071188705	39.81205847478876	15.269882746270133	13.92838827718412	80.23582240640295	80.3666232379999	-23.675897152966236	474.23253941935263	0.9567720709193932	0.39807510210041563	0.019299907761249385	0.18344827523146462	0.06856842358469328	0.01488876697763404	0.002549343463194674	0.039355739179744234	0.0568242414429798	0.02468150514037042	0.0075548034998789764	0.0035726273973476956	0.004388798018457717	0.0010372866844865494	0.011918280856576802	0.017716345681692388	0.014022842790387801	0.0038146703295728925	0.007864668155241568	0.0060071642437885	0.0032672136134592323	0.007268930670506975	0.01047319017826371	0.004327439826383284
5	99	10311	14504	732	2019	584	1921	659.7587042963825	1970.8437590922315	1.355936739895086	10574	0.8361832909207281	114.57911217043123	1	0.7109073359073359	0.7374975325746936	155.4481087512959	161.01242188104618	42.95346318982906	16.526876805425307	15.0	88.25226081218281	85.25552962667673	-66.26925996332598	419.1553749530772	0.9751276716474371	0.5063981849860854	0.01834014156407013	0.1980799312488055	0.08211850781672003	0.013694563584758257	0.003762147493177493	0.0167431771690447	0.04247701128151517	0.03134740369389745	0.0038414255646954244	0.0049565345600244585	0.0009611940242581293	0.01876523184885791	0.011870814901116643	0.011062814350156195	0.016936513876608345	0.007661197028900226	0.005752923895634232	0.0009305417499568215	0.0005479619291457504	0.012899808231390843	0.015235296542601884	0.014054962776182706
5	100	6125	11036	2015	2004	1926	1880	1971.162775510204	1941.56	1.7240140369731878	6573	0.8307422825535526	88.3096382707056	1	0.5550018122508155	0.580041680957353	120.58392307456263	126.38433447227548	32.526911934581186	11.904898018198207	10.63014581273465	70.0300284024559	67.12391133034846	-26.80945827662767	364.2741699796952	0.9318423855165069	0.48823591131928074	0.011201056699704077	0.19663729165572988	0.07672312695801325	0.014406881314438996	0.013832600701953426	0.018650822775749736	0.048181472696390976	0.023458940130557486	0.0026713552972376523	0.012946112777552189	0.01168058723229328	0.012948155294464516	0.008504238837404816	0.010980079777645129	0.01017868859837492	0.010263639515086137	0.002711960834426423	0.00964379770934005	0.007626299535096409	0.011575280334199288	0.016029902970986613	0.009686291480908204
5	101	5711	11808	2067	2018	1971	1895	2024.4416039222554	1954.7923305900893	2.3837603763339654	7082	0.9083550762342189	85.27292090683018	1	0.48365514905149054	0.41950525309843467	136.59709311662704	138.70832707519762	25.179356624028344	10.084348190472854	9.219544457292887	62.14664157756363	57.12487420631012	-22.976731582358337	413.6112190757929	0.8064106184693589	0.37772299586488256	0.046196982057790374	0.15135520739618022	0.07267346525828543	0.03099354796231543	0.03088790617248333	0.03148955557195366	0.05770792540824172	0.012745233297200204	0.017531399987000887	0.019135212387801966	0.017130913267259764	0.009445985218962066	0.014270652316048496	0.014313670430300473	0.006321442529077745	0.007984422603571044	0.003097776597133092	0.010515814637456737	0.007600498295044621	0.00023932808981018205	0.004262241800082098	0.00410936842888267
5	102	8537	15312	2164	2049	2032	1933	2104.9653273983836	1999.340517746281	2.1955013905223915	10543	0.49104349799332203	104.2575944159661	1	0.5575365726227796	0.4554768237983502	118.85067877019033	131.85598204101322	41.10960958218893	13.618819655607828	11.661903789690601	108.62235706208875	103.53499252099408	-73.52710561932243	485.3158005400378	0.8097315754529072	0.6055626799607711	0.07649624167590151	0.1672147761119678	0.035016936025110135	0.02642020081059028	0.047080791767096966	0.017220028108468385	0.028694255341162704	0.025531429737015606	0.008458108472934768	0.026450922997942473	0.007274519919410959	0.0036797820636781924	0.027614236061027763	0.026107777173936215	0.003972924681796936	0.00825875092436819	0.004562125973486665	0.005138199255281273	0.007146451325301959	0.003477802584254357	0.010597866012607591	0.008934733898567068
5	103	1866	3036	2076	2015	2032	1946	2054.737406216506	1983.6832797427653	1.60611812229526	2103	0.8258886087687488	48.742845531173224	1	0.6146245059288538	0.6226192121977473	67.05684454231456	68.11754546370561	18.35755975068582	6.712171140183313	6.0	39.63032113093681	37.808882880501464	-8.943304592943647	194.06601717798213	0.8873038516405135	0.5119291573140795	0.0788247030186085	0.16081187880600667	0.0887361360028776	0.029798194073908893	0.02071693085516494	0.01871772902798235	0.03272321232259501	0.02356176880598811	0.007142067827082148	0.024566732703934144	0.007334156658962059	0.004605599723994306	0.023836595732615783	0.011488349393349454	0.015317215446745032	0.006309710362088203	0.010336722095093922	0.01098698193702179	0.004805910690979693	0.011055820637177116	0.007420380738606887	0.01039477023273825
5	104	9885	13500	873	2058	693	1983	776.1813859382903	2021.1040971168436	1.6549035684144588	10492	0.905017453071306	112.18722253317034	1	0.7322222222222222	0.604264815839443	174.19737266355816	179.06981878585793	37.013511046643494	14.687268722391435	13.341664064126334	74.0	74.09910891069711	86.64470793538239	453.39801564019655	0.9421463972550514	0.39250211749850566	0.04679689140796784	0.16202255993730955	0.0739511443900412	0.03688283232697452	0.022725933090709888	0.03822791391988477	0.04714089155482345	0.026202139320093285	0.013742165829044946	0.023184458950057007	0.012117206268275562	0.0123912071547948	0.004147107463056204	0.015207085610901023	0.012748952993945618	0.005027325962658884	0.006038021268208344	0.010771092308081948	0.006994839022443108	0.004850626182370968	0.004279017544354725	0.0074304598238326145
5	105	4397	7470	1936	2034	1853	1944	1900.6836479417784	1992.5308164657722	1.854636725858344	5061	0.48059576412280247	74.82268558532573	1	0.5886211512717536	0.5391891501216716	85.72951021762904	101.31633629380802	25.0	9.358043728729829	8.54400374531753	72.20090434499622	75.1798296633803	-44.90566745686317	320.11984104714446	0.8688006322861095	0.5317309391022718	0.09128521256095648	0.17207919734796956	0.0068855754599630795	0.02232301121087087	0.045745665702257826	0.013737371802491858	0.0275199445773168	0.04283684300169308	0.014477943703193852	0.021954043505455923	0.004753159322834907	0.004476326047178031	0.013671462395138893	0.02392296680887744	0.012986010327054442	0.008144084266301489	0.003907160272012401	0.00854742815317721	0.008100404943701742	0.008976012210614616	0.005290893603288701	0.004831945162860722
5	106	16300	33966	2062	2127	1840	1974	1940.4137423312884	2056.5228220858894	3.6609055635128263	24456	0.831398093021699	144.06180819073165	1	0.4798916563622446	0.27315645887364787	216.47878845626647	221.65288177689007	40.049968789001575	13.52678819844692	12.041594578792296	150.7262423098141	120.2923387784059	88.74435330124214	865.9503602129437	0.6665031076218515	0.4096709713924978	0.06778142833967364	0.1392862444388886	0.0601763190092976	0.05098020589872521	0.01718718972249033	0.009437040643711495	0.030969756135577037	0.031178431458527042	0.017459240989744555	0.009681656937238067	0.0029030346973006466	0.00159543913703427	0.02225100391081348	0.028634719674040836	0.009723612949565422	0.01649543398744964	0.006066238505338058	0.0030133837908672178	0.007731168909252678	0.0014742452918544598	0.013351845467099959	0.00849061769588363
5	107	4535	10710	2127	2103	2008	2013	2063.8617420066153	2054.3669239250275	3.1957053677835425	6626	0.9262414191359397	75.9877709593719	1	0.4234360410830999	0.31291996129592314	139.484949218471	125.39936203984452	20.248456731316587	7.282234812555898	6.708203932499369	65.9369209682826	52.576174512381336	70.13462064167616	426.7533546995239	0.6844249924539693	0.35596437926572827	0.019537436070080107	0.11001298505645343	0.09128660755712086	0.033162582521565724	0.009214466172260596	0.026769542948722823	0.05809946427993734	0.02718860575553712	0.02114831339960297	0.001921355261102356	0.0064951545382557485	0.027483297065903644	0.016167113393886483	0.028123753229499334	0.004805649871781624	0.019542222999309803	0.002982165520142788	0.00659349633836626	0.01072182101431948	0.005076485711579815	0.004583526033880888	0.01102293884283488
5	108	2946	3969	1144	2112	1081	2049	1112.2698574338085	2079.999660556687	1.1184120467538363	3003	0.595088007817877	61.24511163178486	1	0.7422524565381708	0.8941248468330393	68.3734421618167	67.62396025078685	27.586228448267445	10.176324385822753	9.0	54.44722215136416	54.94903742382706	-46.53446206614264	203.4802307403552	0.981018981018981	0.8191067722240821	0.021811473269784897	0.12991470011184728	0.07406339024265232	0.009965935353798219	0.012743669585712297	0.05940569505002436	0.025223986572537556	0.010156735091717212	0.001972240871290528	0.006428405398258454	0.0030277145091366056	0.006900611133094678	0.00841354576170322	0.013703650642495896	0.0013347633371281903	0.0038614920305733453	0.009146246214170088	0.005833689730859758	0.001023055590180963	0.011167115788263798	0.015260859683613825	0.008122284679746647
5	109	8206	14076	2102	2204	2000	2066	2051.139775773824	2137.3113575432612	2.026793257045978	9316	0.8387544442911324	102.21645515325184	1	0.5829781187837454	0.49339023431402457	140.99952807655077	154.76756766196203	38.18376618407357	13.49948908174225	12.0	91.43593063869753	76.7756325867043	-33.81971953196431	457.16756826189703	0.8808501502790897	0.4360897267568687	0.016572270894797063	0.2003519961697394	0.06409594818445007	0.009636552011835199	0.0026413509807388337	0.03701870189727924	0.041505989056847506	0.02820856336691094	0.004106728644766276	0.006522385352662637	0.0008913989979293271	0.013189291052695324	0.004809283450261649	0.023372496785756924	0.014827513905103269	0.0037922776191328797	0.010253468683690934	0.0013793174183415657	0.0009272082087682149	0.019496044959996843	0.013487812001655214	0.0057684227215410834
5	110	3377	5700	1898	2181	1838	2086	1866.2303819958543	2125.512289013918	1.6099147188671217	3677	0.7986655225637304	65.57232604209374	1	0.5924561403508772	0.6211509145675048	88.10778312564024	97.26767191621273	24.596747752497688	8.893579584997934	8.0	56.66640169519396	53.02107820678749	-17.588111633833513	261.37972567696687	0.918411748708186	0.454468866142125	0.08556132311719261	0.1682805065368279	0.05731740466511123	0.054232404239463045	0.0038489227257922265	0.00935080287556297	0.03318737241411296	0.02652903168090209	0.01006409901395038	0.01687921591241773	0.010087807384417112	0.0012537489853164964	0.016133826055226782	0.023823836058938837	0.01751978610542301	0.010487887479859397	0.006083602607721041	0.0010269409123222972	0.005651888797961336	0.006683342220902105	0.008027669601416484	0.009671729991066774
5	111	6212	8820	2013	2180	1923	2082	1968.3494848679975	2129.940759819704	1.503595219363635	6684	0.4981253949222263	88.93460548006513	1	0.7043083900226758	0.6650726120446359	96.45600266918558	102.9417310909429	38.897300677553446	13.525234963563095	12.0	84.3414909016786	83.63748274557484	24.946909418262724	342.59902576697317	0.9293836026331538	0.7261059369012239	0.048358938895539966	0.17642781647360334	0.04013264714477464	0.008275489810319869	0.014419575368409553	0.05916105637878358	0.004538620363522929	0.01981195811969699	0.018851772384382015	0.005505598631624728	0.01930762507045148	0.004893671048701783	0.013262518920276184	0.01041755155260872	0.003154689307598536	0.01551493226650138	0.006221816903895836	0.012439249558593444	0.012876740928002235	0.010545984322633255	0.00712784041285882	0.00809848446489532
5	112	10193	25591	2016	2269	1859	2106	1941.7005788286078	2189.5823604434418	3.2889126344469357	15153	0.8872360351113829	113.92159882781453	1	0.3983040912820914	0.3040518588199471	185.26495923984984	170.46113926640288	29.410882339705484	11.41497926090751	10.295630140987	108.7589378942132	85.46564297824435	53.81023844769466	649.0559159102154	0.6726720781363427	0.44530394741703755	0.01346950229086572	0.12649620784826107	0.1029823132464672	0.0065879283651128495	0.008744927945450799	0.013227237835693448	0.07000388448012441	0.014528909541830837	0.013533390079932399	0.011261477745021547	0.007101705670922884	0.023906357746341117	0.022202615907722267	0.02052952992474583	0.011506018655767194	0.009883762262164097	0.011665959334894609	0.002189275281703614	0.003517913594045525	0.0014425653403461725	0.005491824655190185	0.004146128519524493
5	113	1443	2205	1967	2264	1922	2215	1945.2501732501732	2237.8274428274426	1.4706515915366976	1563	0.7330298036401485	42.863558683954835	1	0.654421768707483	0.679970705335511	52.460703658889145	52.69724850502159	16.97056274847714	6.377854496656026	5.656854249492381	37.203573515899535	35.68358811007457	39.03640819383169	163.30256121069155	0.9232245681381958	0.6610251912402072	0.027879824419740313	0.180230775980338	0.0866806702317471	0.015674796902001836	0.008794311398028692	0.026113493380985776	0.011170608065030624	0.026828223578078292	0.014480001584021199	0.005865808808575195	0.007870537955022457	0.018889594970264312	0.023239124000587492	0.004311090055059578	0.009550628921652716	0.008862362685390729	0.00829482617380319	0.010881765946570969	0.007190688622716947	0.0018233501974884282	0.004149683319047371	0.010415656042478471
5	114	4361	6156	858	2285	782	2204	821.6448062371015	2241.8316899793626	1.3340493040436887	4567	0.6975600621785715	74.51575440529368	1	0.708414554905783	0.7495974826184169	89.309849737851	93.86160024205851	31.32091952673165	11.34483554736554	10.04987562112089	63.1171935062888	63.992857498815376	45.692483614175906	270.38582233137674	0.9548938033720167	0.6299717565834932	0.0800964596860384	0.17840465288287757	0.07540749303940418	0.02053698190557795	0.008025224074394028	0.017158676693060308	0.014919385997199204	0.019882931104445965	0.01801453098673544	0.030523592911471272	0.008227592157194664	0.013657017726608645	0.016655266315180512	0.0021320270321934526	0.004692565863704168	0.01258126771841118	0.0043495956469275536	0.012935474600777213	0.006771681530917512	0.0014231500200301579	0.004957442337706531	0.004338620110559728
5	115	3384	4307	910	2289	851	2216	878.9199172576832	2251.730791962175	1.3486495675051426	3622	0.6466729615265883	65.64025151828557	1	0.785697701416299	0.7414824607476743	76.7601582001528	75.17978451685	26.248809496813376	10.002839950167992	9.0	57.16824867920763	58.550145002167646	3.0917988295126904	239.48023074035524	0.9342904472667035	0.7487765294178632	0.14380256830241253	0.08731268340354731	0.05329243841118598	0.009452445156630242	0.020203404475962552	0.0037071639256624498	0.035726994485847964	0.011315300592912745	0.017309542779944675	0.00917973189582654	0.016179494598327824	0.018194142680892655	0.010001120489378993	0.003038339988071847	0.006808437394012441	0.0033384819282118567	0.014142690560720811	0.007905259109064746	0.003727777467828715	0.014498988394505953	0.004313549635089467	0.009102099669097627
5	116	6699	10578	2089	2304	1960	2222	2024.8301238990894	2273.2174951485295	2.205035329699749	7360	0.7440790925453521	92.35492250108196	1	0.6332955190017017	0.4535074728875959	119.89218956086478	128.47178678604885	35.0	11.922874726101755	10.63014581273465	81.0	80.09895739773432	-87.68410204233031	430.84166645409243	0.9101902173913043	0.4913599076320427	0.10588292100175449	0.15148542874324208	0.03424050807658212	0.06495736759064753	0.015875462471235335	0.009361420320100147	0.031654348534785125	0.0390629944944572	0.0041317217509633805	0.0031786357047655324	0.00635579716720213	0.007433232894018888	0.01086603382450448	0.027571932885902768	0.004195678091108152	0.011421005334225808	0.0065379794810263864	0.0038696154817198236	0.010918746587282988	0.013365601162434675	0.005981703751507546	0.00512755626405702
5	117	8676	14632	2148	2296	2030	2172	2089.4933148916552	2223.49020285846	2.159694152371872	10154	0.5486336315325077	105.1029318816667	1	0.5929469655549481	0.46302852600760885	117.88806895887056	123.79418403139947	43.01162633521314	14.635201927870193	12.649110640673518	107.72214398604947	98.56183838353793	46.54105091056856	485.2447327281724	0.8544415993697065	0.6583349787346108	0.07230307244641676	0.17927573640992717	0.0378261137514898	0.01848050825076407	0.022912205116915458	0.035519786481887694	0.01984440594557363	0.01645322748964389	0.027684706362511153	0.008469615114377866	0.014354635506203119	0.001549936254789579	0.009600814145139205	0.015977870078227544	0.016243210141909936	0.010484513967848287	0.00696398802393462	0.013022496398292033	0.004913435642411515	0.0016047166027367804	0.005372554197866982	0.007649328434672184
5	118	5326	8712	1922	2304	1850	2183	1877.14081862561	2243.588809613218	1.9357074722101408	6071	0.8868744131367315	82.34849006059234	1	0.6113406795224977	0.516606984452163	125.35101725697437	125.2836781069266	26.627053911388696	10.175216525394735	9.219544457292887	65.31497025989047	57.91349609036299	-10.895987326782423	359.936074863071	0.8772854554439137	0.43203834195078217	0.05629358175227592	0.1549573590375878	0.07793303133544045	0.04980755929930467	0.020989375641798716	0.022759277118447167	0.04225469367725002	0.031969632678750644	0.016118813569216333	0.015574180068315166	0.004852845708503297	0.004512438560975851	0.003447029867375884	0.018483618273457448	0.019016392432309816	0.007757135812041713	0.0012462606106044963	0.00448665288662626	0.00732974739997109	0.0009038322007587319	0.006270063036856542	0.0026442687787390355
6	1	6753	8372	1735	91	1643	0	1688.2677328594698	42.3210424996298	1.1059359441909449	6825	0.3347992349989488	92.72640748781629	1	0.8066172957477306	0.9042115009034787	95.74693907483646	99.40321926376429	44.04543109109048	15.410830479456362	13.601470508735444	89.88993269549154	90.22133384523663	-37.21166561305565	306.35028842544403	0.9894505494505494	0.8670158077195316	0.05359902862029714	0.1038965399968945	0.023695235486011556	0.031990424216397396	0.02041191802426537	0.06007152972387998	0.012242395165301633	0.012301502917384273	0.009075838210341535	0.004349013014631684	0.012108022111444945	0.020935814187055358	0.0028059566618894153	0.005124407913360804	0.004635303306799724	0.00875574066141812	0.010805962537212133	0.0006596090585099863	0.0052095743604847295	0.0006781971729958715	0.0016421922778931271	0.003879861232434407
6	2	13197	28500	1440	256	1250	106	1344.2805182996135	166.95567174357808	1.8127967941108412	14877	0.9194565403800301	129.62616353140265	1	0.4630526315789474	0.5516338087361248	220.23229756636093	218.89266776207924	42.485291572496	15.469211417811168	14.0	93.7551765510125	86.59349954556676	-57.06741567197811	548.2985565973347	0.8870740068562211	0.35068961622636263	0.08188772700316713	0.10750857478889198	0.07059545163310062	0.06656361653350654	0.025453307889526586	0.004927432368549619	0.03050353985356763	0.02694863672087691	0.031332600903725534	0.028236485163241395	0.009877684582023018	0.0008869378515181229	0.006071875153355191	0.013358269671975707	0.014538189634064122	0.008445326929898139	0.010045867511314267	0.009255733416436122	0.0045864949341357306	0.0007613336502837042	0.0073713190368863216	0.011855513906003258
6	3	4490	7590	285	343	170	277	222.93496659242763	307.54164810690423	1.830754781337181	4916	0.8854710176238569	75.60982446653927	1	0.5915678524374176	0.5462227984840227	112.55919940492626	122.93087488503447	26.30589287593181	9.866563784166349	8.94427190999916	58.788154068855825	52.30565283158284	-68.05568460085176	321.39801564019655	0.9133441822620016	0.37812990185094036	0.0469672198554748	0.17398236243467335	0.05657340845638142	0.0488710476280297	0.01411631611760833	0.03323102748228882	0.04137568268553028	0.02238373140297188	0.018569067220476233	0.02110183142066303	0.00497453920729836	0.00010105176296279757	0.0022897691901035	0.01840359582796601	0.012423085366971965	0.009583417098023262	0.008077928573529502	0.00807099142922928	0.002140931299879418	0.0005473151510424366	0.005642177176572714	0.001448112617710569
6	4	3863	7772	349	358	233	291	288.28578824747603	320.7155060833549	2.108749318896721	4465	0.9239617329460378	70.13219204696182	1	0.49704065877509007	0.47421473526459335	117.68453669362445	120.33287165193059	23.0	8.33288461144724	7.615773105863909	52.79916494525963	45.01256091386641	-70.55293032727121	319.9482681718907	0.8651735722284435	0.339677096775686	0.06707020100928097	0.12698078103009214	0.05611194932687938	0.07014642642582271	0.026622383763509106	0.01753168763782989	0.023223146520690945	0.02564177066606219	0.031273641304246494	0.026702816698434554	0.016329841605340897	0.0022573876767460655	0.0051783021424389375	0.012809472542801922	0.012696366920994087	0.0018083029187223392	0.009196729524249988	0.01742380769254316	0.010167300228299071	0.0005470418544677761	0.008640189643986704	0.003994045351180603
6	5	2748	4340	313	400	243	338	280.5105531295488	364.92321688500726	1.4383254815694322	2912	0.5050985371250728	59.15118146691769	1	0.6331797235023041	0.6952529262770536	64.87769183292089	69.72087205421343	25.0	9.114279350753327	8.06225774829855	56.685047363432574	55.99344986982601	-78.18291435713725	222.86500705120548	0.9436813186813187	0.6739108039902305	0.05380491052655163	0.18879895033720492	0.03392794859537801	0.010517255812901334	0.040632066570932594	0.04520399704276366	0.0120729253030492	0.01705917225992406	0.02393942982746888	0.01816838408669528	0.007869975608919567	0.011216609805525123	0.01176493319543114	0.00873092756215221	0.011482936329976264	0.010492787931202436	0.01287530032300845	0.0038496694235533014	0.0028832522382971518	0.00655797516026784	0.0023397873454270297	0.012508874874066876
6	6	12865	16592	1041	426	919	290	978.412203653323	350.73058686358337	1.2312680332446824	13154	0.5331598488860756	127.98525986619659	1	0.7753736740597879	0.8121708458269348	140.3054656070872	147.02720836634285	57.0350769263968	20.228643551801582	18.0	116.28011102584779	118.70046175961885	-25.030311263390452	446.15537495307717	0.9780294967310323	0.7560157539218361	0.06033380109044886	0.15714188845337507	0.04398521280400951	0.004263875201045172	0.029650453015830285	0.05532635551517386	0.003803033715741143	0.028351037901571372	0.023561267225050246	0.008303089069136418	0.013886086422174567	0.0011174448843628221	0.01394663817838327	0.0068147680184885	0.011521802022308177	0.011385616942826993	0.006886885556364559	0.002135633805019377	0.002920101775490995	0.006287786510783512	0.002032770045932849	0.010162680836485348
6	7	3938	6232	383	393	307	311	345.7483494159472	352.91747079735904	1.3042133110555525	4132	0.36459922386015875	70.80972621869873	1	0.6318998716302953	0.7667457397675688	74.00459840116696	81.02468759581859	31.622776601683793	11.21804731831812	9.899494936611665	68.58935777509511	68.91045804297518	49.25388389020004	254.04877323527901	0.9530493707647628	0.756253316776229	0.025219774180793984	0.17151352987179488	0.02039713322898271	0.005472530659184204	0.024648977807599292	0.07429790050107019	0.003413579726898377	0.022231124106520665	0.008963806018033493	0.006332222343735855	0.011177026180118423	0.005458018591192904	0.00954289545043	0.007298394371694492	0.013341033495102426	0.008591350720861946	0.012837432211306704	0.0068019635931381465	0.003982026887155142	0.016030278391218605	0.006999932182260407	0.009133795584934733
6	8	11386	22995	884	439	779	220	824.9564377305463	350.00166871596696	2.4604165242504625	14762	0.9097773503622753	120.4039262497472	1	0.49515111980865406	0.4064352479117894	212.92710105619142	219.0091322296858	47.75981574503821	15.300488477223857	12.083045973594572	95.40794271918784	88.38531196098258	6.119403411510052	593.3279938488577	0.7713047012599918	0.30224341616500705	0.06151173145902024	0.10974838545400199	0.07051165562059937	0.05602455813486958	0.009591463229357692	0.025108647434079968	0.04444576248436161	0.02705467757275335	0.015394140679130839	0.010282694411182118	0.006665983629529184	0.022225939688901176	0.004572531341984621	0.016351817829315943	0.0140207622972656	0.005919780752435682	0.007787794260901473	0.008943349142494957	0.0049157956637216746	0.009520432303569644	0.005232980666242525	0.007753638960982513
6	9	5627	8075	237	426	152	331	195.9911142704816	374.92553758663587	1.4445769583700183	6029	0.29457462162881903	84.64348125062413	1	0.6968421052631579	0.6922441855422817	89.06340252212355	97.6165969494942	34.713109915419565	12.513132561804344	11.180339887498949	81.42055062992459	85.11152399938373	-2.4360230494751542	319.6051224213831	0.9333222756676066	0.7198490455338634	0.07187548903763043	0.1566749134700858	0.007153656736899758	0.009430350030070807	0.06603678138117956	0.03426660117534542	0.024636252323656998	0.009827701083166739	0.01473178294079648	0.013940746037017221	0.01906949238521003	0.008143733004361426	0.007149063911623614	0.01057331047085163	0.00835713520743691	0.0032313892536578914	0.014433895540556454	0.00817829148953184	0.005818543755381858	0.002827360336908473	0.010208190537309068	0.006349586039063574
6	10	2545	4526	351	433	278	371	310.6267190569745	401.6243614931238	1.5893000082691315	2791	0.7651546496085406	56.92446434838882	1	0.5623066725585506	0.6292078240716024	72.13894709634987	81.49233092751734	21.95449840010015	8.202780672821083	7.211102550927978	45.65900267797628	46.44641121341887	-60.546652590475844	225.45079348883237	0.9118595485489072	0.4875151077019604	0.12807574975628042	0.15043111171798754	0.026147600280806912	0.06420482541636219	0.02557874980950121	0.004117188811996616	0.0226993356285107	0.00912831116756466	0.01185848859439729	0.021797090808288774	0.0125661870859385	0.016024320154159527	0.010455115995059792	0.005951215378056242	0.01571370776459622	0.011663177816196026	0.006821584481030208	0.0075784827422623975	0.0067737287086671915	0.011602943626035096	0.007850471540502009	0.01156779052586928
6	11	4043	7029	283	454	212	355	247.48998268612416	412.62428889438536	1.6303711504757143	4507	0.7438502916454471	71.74752594594648	1	0.5751885047659695	0.6133572712619559	91.7984158698948	98.32598842625484	28.231188426986208	10.086738542375569	8.94427190999916	65.37984220794267	61.35312931901365	-0.769344521783595	287.8061325481597	0.8970490348347016	0.5319495273003841	0.1338190124272287	0.12954672257361072	0.06987888011822387	0.04631384862482115	0.013769172947798527	0.004194610722391877	0.026298191758677373	0.021279917151857865	0.013028030453159214	0.018614910340422106	0.003946167853680436	0.004816809820248366	0.021405777351917534	0.021340280318038984	0.015386642942755388	0.003924326326163577	0.008297942376715738	0.010388614828052421	0.0014986362671809098	0.0024988744421066958	0.007706558667853208	0.005847823067667414
6	12	10101	14848	999	537	871	421	945.3429363429364	487.1222651222651	1.479545700187108	10675	0.6704693876780016	113.40631658496753	1	0.6802936422413793	0.6758831443148642	135.93531737845692	148.66068747318505	45.27692569068709	16.31946890051831	14.560219778561036	105.76534557010577	100.85546797297667	-46.75756619044186	433.3624817342638	0.9462295081967214	0.5746290460110401	0.10852612485490482	0.1658468117371856	0.035884608063244894	0.041642093827535843	0.021228163768424766	0.014181050167765883	0.034253695565955936	0.038736756149877774	0.02066843326760747	0.00328398065255254	0.006964047128573106	0.003470943223057182	0.011246158014481138	0.014725813828517429	0.010573277181312147	0.01213758530020532	0.006084947450572745	0.0029797268188330285	0.008713351916774883	0.0058663903988784944	0.004149538624189042	0.01311003086784341
6	13	10790	19599	948	530	809	389	870.5660797034291	459.95866543095457	1.8295502302197146	11895	0.8874914155673354	117.21030111595314	1	0.5505382927700393	0.5465824241840618	175.51511620905683	178.99720668211557	37.16180835212409	15.061373896698335	13.892443989449804	88.42829068225952	80.88162139197115	-41.9966973009154	498.06706319850866	0.907103825136612	0.42878447839239714	0.00961141301349825	0.17844749860572615	0.0812901820347647	0.009566475608414345	0.01595779483727349	0.037087165409611884	0.053212961506519635	0.030282183991681134	0.010436733847188384	0.012608733935888636	0.010902440684847522	0.0001575557568557322	0.004859943411500257	0.016891610710899348	0.014362351295045024	0.004602956126503658	0.004559526948661054	0.008069623233031111	0.007082728919179203	0.0133687613235356	0.008763798181478561	0.007637624891658583
6	14	8409	13298	1996	579	1874	470	1942.6076822452135	519.3962421215365	1.4286676878518059	9143	0.6197917015107637	103.47304640184315	1	0.6323507294329974	0.6999528361305872	120.81681926467573	122.24974437601087	41.23105625617661	14.853885636539022	13.416407864998739	97.50650189590147	94.8129760161599	69.43826196186328	388.5462479183374	0.9197200043749316	0.707421775904724	0.10744734962192448	0.123561697293444	0.05958545628185839	0.01784271831720311	0.03895483142164187	0.027062208516006193	0.037291989493372646	0.022225390663010013	0.012452440305644226	0.022270644654732705	0.007483946850511057	0.015252907400655304	0.011669114760646254	0.007850796009967293	0.010883445161052507	0.006724770007323223	0.005887452137526324	0.009190067565176175	0.0064199816861984	1.8020454126338805e-05	0.009060271066949352	0.011922035113610481
6	15	4660	8848	1946	635	1867	523	1896.1836909871245	575.025321888412	1.7825263037914285	5445	0.72603265430372	77.0278928600923	1	0.5266726943942134	0.5610015391486806	97.09095728810873	112.14722466472365	30.4138126514911	10.489400532347634	9.219544457292887	77.01031252562295	66.76558952274472	-4.370367725009248	323.08430714121175	0.8558310376492194	0.4650988956007579	0.06595510077371884	0.19340655123710984	0.03924002855521136	0.04379928886109482	0.019212177430687757	0.01215447725675263	0.03490733815870638	0.019422452898848506	0.007931601938956097	0.019001713649066405	0.007858953595411606	0.008186753115020495	0.011346678686098574	0.01957505848613626	0.004622314080268874	0.016414891928651972	0.0062226564176782375	0.009250912835841672	0.01098278600217197	0.0004985129154353993	0.008983186335596402	0.005180340845852257
6	16	5764	8856	1962	697	1890	574	1931.0995836224845	636.4868147120055	1.4141598327691662	5997	0.8307626945063219	85.66768781666444	1	0.6508581752484192	0.7071336470092134	116.45860532846817	122.6906679417795	33.1058907144937	12.196688778570168	11.045361017187261	71.0	64.82397568405885	-4.902797686680927	320.04877323527904	0.9611472402868101	0.4875408713115976	0.0445166174426947	0.19172640440696867	0.07275376339824191	0.03670211092371647	0.003213494466353268	0.015804086984746363	0.0371674976794636	0.03314369884948427	0.0038993757986064866	0.008463970966207025	0.0032147332003788225	0.01328624796217429	0.006564985835059238	0.020847879340823654	0.016105501471713354	0.01817210292506769	0.009250550443442408	0.001638830450936323	0.0012451184001709991	0.005298194578067639	0.00720327367975773	0.00648992632984681
6	17	10296	14626	1140	838	1037	696	1087.2859362859363	766.0674048174048	1.2323329738615036	10418	0.7913752401613029	114.49573945170727	1	0.7039518665390401	0.8114689951584347	146.61186873517812	149.0	44.94441010848846	17.45781805564077	15.811388300841896	89.44271909999159	89.62833688144718	24.456605103972166	399.30360723121805	0.9882894989441352	0.5904812554656653	0.06171304315088091	0.18489895620887073	0.08549952351736805	0.027395831239298216	0.021375067306692953	0.006302205683096939	0.02368380005114546	0.025042272381323526	0.01578073197031067	0.006450635045989766	0.007838443563105793	0.016089460479125375	0.016778472945369292	0.0049853778446934645	0.010849226643065271	0.015846690329324283	0.016906317451310753	0.006615903641859936	0.003586855979484191	0.0040872987840902585	0.005024258659368504	0.008333086147241264
6	18	11179	18178	980	858	858	709	914.0696842293586	777.1415153412648	1.423628897206849	11443	0.6068641834563929	119.30442100188233	1	0.6149741445703598	0.702430248474159	141.4836369326018	153.05227865013967	47.43416490252569	16.75879017502858	15.0	110.81611535305446	112.45197991512289	11.056284880742558	447.2031021678298	0.9769291269771913	0.5706693625273701	0.0838753491174217	0.17239925337728224	0.03019102329012958	0.03888130370566516	0.05013816657499022	0.007138283983665336	0.030829237258258875	0.036132422172359624	0.013621986523793974	0.016176731788527795	0.010908518162161526	0.005765504426989618	0.009644951705368351	0.014890337700938837	0.006184059156176984	0.016392631965046787	0.006078458392185482	0.011035165681015173	0.01924570768148973	0.004899753682955811	0.005625328410109622	0.01137666410675688
6	19	14322	21248	2000	1056	1917	800	1959.5800865800866	924.5566261695294	2.1539586473917334	15703	0.9498922882295271	135.03827886824166	1	0.6740399096385542	0.46426146630573323	245.49657205035192	256.87740266516244	41.97618372363071	15.332170004557355	13.601470508735444	82.0	76.73668403757937	-3.260579854479634	622.6234123846128	0.9120550213335031	0.27635160124415786	0.007754863545459788	0.13738231705018886	0.05703218113541311	0.00716937607256124	0.0032999441100042275	0.06104580555285893	0.04577454081023182	0.027234114325423185	0.0026601011481907997	0.00654034421433089	0.0014935393313830851	0.026740555903064463	0.021676853713071896	0.024254550488775842	0.01640825676299127	0.003718885245392423	0.0043235571127239305	0.004196950345347417	0.0007089918736458688	0.001976906843878728	0.009790413486667343	0.010714169265352678
6	20	7961	11770	436	1126	326	1019	383.45408868232636	1062.787212661726	1.3770002545947466	8211	0.42645936254669037	100.67899490775933	1	0.6763806287170773	0.726216278220153	108.01890358105334	115.00434774390054	44.10215414239989	15.474559783133001	13.601470508735444	96.95188458471708	97.70382450875427	62.1761720064405	371.15537495307717	0.969553038606747	0.6766390754660904	0.08467429041473204	0.17639670496125207	0.02734253373966084	0.0034728395009715903	0.046732073578323936	0.03406329540733577	0.026113656755606954	0.009060627022754765	0.023542690930955745	0.015402388263853642	0.010361553941695838	0.010729865696731487	0.012003359352072562	0.01130799741758272	0.01065850486513505	0.007150403284435916	0.00720868485851965	0.01128803501936136	0.005778602206255667	0.001980178816618242	0.01293130189108403	0.005305460960101078
6	21	8395	11868	1240	1146	1148	1017	1189.3097081596188	1081.5292435973795	1.1973312916855368	8489	0.7078023553331112	103.38687526979278	1	0.7073643410852714	0.8351907337126847	124.29983764983622	131.0267148332736	44.384682042344295	16.02826371348223	14.317821063276353	90.22325251351586	87.8067132156799	14.398826701468959	355.4041122946064	0.9889268465072447	0.6226028645183884	0.08861718720799772	0.1774156915400151	0.06032586302248879	0.03148772293516317	0.0074946703443861395	0.02299059252622366	0.019064271464769966	0.03140333602750525	0.03207555779365884	0.009076422898193173	0.002006689875661799	0.0011433810476520973	0.010728615353402762	0.008788736631536237	0.015427866849978962	0.012541875567378635	0.009927659160040013	0.0031659061256955703	0.0023142011799658882	9.786851057151091e-05	0.007447259997559666	0.010877546952811661
6	22	12438	20090	2067	1141	1862	1043	1966.5437369351987	1097.862598488503	1.8042642434051461	13093	0.9059061433950996	125.84336874629491	0	0.619113987058238	0.5542425416094946	198.4359487376037	205.40691322348428	40.8166632639171	15.655782301449138	14.317821063276353	88.66698448088478	84.0333624620006	81.01981259852474	531.0437226013956	0.949973268158558	0.375344934049487	0.07055559334979405	0.14225866792316602	0.058626934830839014	0.0704979220028609	0.021942487682625744	0.010918401958250315	0.030711332388769285	0.025329055503384625	0.026476942290654764	0.026220774257197682	0.009977251575964166	0.004736571993981356	0.000407316212795282	0.013658986534982815	0.01488405689188008	0.004098805378144102	0.00643605858686184	0.012109461950848097	0.005780145998962412	0.006505536546717854	0.004551493538245434	0.001226864156139289
6	23	10566	15504	331	1176	229	1024	281.1824720802574	1094.119061139504	1.5027573008277553	11291	0.7881708438767201	115.98727960285873	1	0.6815015479876161	0.6654434481530555	151.09254228223975	151.47607071745688	44.04543109109048	16.3904005869634	14.866068747318506	94.2294688662133	92.99088939359316	-11.57429643232898	446.68838354206827	0.9357895669116996	0.5861507653535639	0.1814675793934471	0.07197382487370471	0.03451952375410561	0.04686907938044662	0.02864114824028926	0.0022510169882785916	0.021226735671730994	0.02125035032790056	0.011405740015654578	0.013215037204065713	0.011767287967999958	0.033196532366462576	0.010321003744404606	0.01332253184485105	0.004737605795150279	0.007856577231513274	0.004038487477015963	0.0011262351205129759	0.005700949409608972	0.0011628664663425373	0.005690738709271199	0.008869665649376666
6	24	10862	18584	400	1241	299	1057	351.02853986374515	1163.3857484809428	1.8863384254671025	12058	0.8674537278105064	117.60071400681774	1	0.584481274214378	0.5301275669833084	170.32377789842732	189.5600168811978	41.7612260356422	15.553209473743845	13.892443989449804	94.81906067325507	84.73912304288163	14.391708539273983	507.42240225783604	0.9008127384309172	0.3848809711104928	0.06777992331029774	0.16718631957029254	0.06272529292568355	0.042256046150946434	0.018930067112647886	0.041387838035705046	0.03672877881005433	0.025153856854126046	0.016879164892339715	0.013724952048175434	0.0084863176817785	0.004681000884144699	0.004753923962131061	0.014215239838515007	0.013272680858128258	0.009731950757572943	0.008576143328889122	0.005742980904883855	0.003921973229315546	0.005988531128853231	0.0068715892874622285	0.010647729315613542
6	25	7904	10767	1067	1216	956	1119	1010.3307186234817	1166.4229504048583	1.1395720783616134	8004	0.6560843370608552	100.31792143773079	1	0.73409491966193	0.8775223779067322	115.66580875324733	113.22543883774529	41.617304093369626	16.191801273136264	14.422205101855956	83.65353871415522	87.29154923980616	-63.890062935226034	336.43354954612926	0.9875062468765617	0.7848015668351208	0.02020835720934383	0.1412261225177332	0.087548807947197	0.002692462306756958	0.0034343057396522326	0.05173912516678339	0.015292049332861423	0.00929193120621954	0.009995660815631835	0.006800001006256778	0.002887777777437902	0.0014960546393301725	0.019646313887724188	0.021089385688637396	0.0019709145313743003	0.0016648614074705815	0.0006141762485220683	0.00021512243627681794	0.00021190203084641194	0.005160164845000392	0.014243639978695122	0.006789417788760537
6	26	9856	12740	535	1257	395	1166	461.1567573051948	1210.219155844156	1.2704620834596407	10037	0.7671211799502864	112.02253770072237	1	0.7736263736263737	0.787115186686142	140.6833325377585	140.8900280360537	44.721359549995796	17.053754402920127	15.297058540778355	89.67039917277539	90.24866981175623	-88.98303756052181	396.6761902332485	0.9819667231244396	0.6321939019098118	0.04487987189237315	0.18095120876154205	0.09256387654000377	0.014203139192145114	0.01304120676536274	0.01885431037428208	0.022799802881872326	0.019808148535901713	0.014162869905521042	0.01557653182662609	0.010317632478937886	0.012396817176864207	0.02554207618681516	0.008232987227657012	0.006757979568668629	0.010519414008728465	0.009383004959080263	0.007806927404801598	0.005523264129820578	0.005780730264771841	0.003808797002753225	0.01230349915689498
6	27	12825	27797	2011	1386	1878	1177	1937.5052631578947	1277.6615204678362	1.916860874477738	13220	0.9423989370302208	127.78613837669742	1	0.4613807245386193	0.521686270148561	225.62219819838842	239.4159560263267	40.52159917870962	14.847428555820773	13.416407864998739	83.1798183107334	75.46859955526591	-28.820550363554055	555.8132752230962	0.9701210287443268	0.2848795736432041	0.018683920238255148	0.1417759982597387	0.055047060362311315	0.025199705778811383	0.0058060026878874165	0.056216638745897246	0.043623591269300765	0.026606137340305758	0.019788963656136145	0.00866626104631192	0.00287845369579359	0.018992273120028387	0.017782432218156393	0.024420502979328372	0.016072563144133762	0.008673142860547238	0.006947335585276049	0.004669231572347579	0.0016288119131301821	0.0005899411336119358	0.0046233806170072195	0.010840101599039234
6	28	7045	11070	1815	1448	1725	1325	1761.2184528034068	1382.002129169624	1.481059199100102	7614	0.7044544091283017	94.70993924958046	1	0.6364046973803071	0.6751924572681526	115.30574467650116	122.6906679417795	35.35533905932738	13.4217155828184	12.041594578792296	89.0	81.83816479629834	4.762070777129322	362.1025971044414	0.9252692408720777	0.5864906895894967	0.0818469871110249	0.1803282506355688	0.05419907666013969	0.0417324567671104	0.0166939372021541	0.019349218411177784	0.027884976640304936	0.02920172497365025	0.022471700105580212	0.00808953339820681	0.011841249336836874	0.0020025712651910027	0.0017610832501494787	0.009630936132720966	0.011774807401391009	0.01792004327886234	0.006781763793171882	0.010614799779063107	0.008243082655793075	0.007012125535875724	0.004162225329956538	0.009425723365082983
6	29	5698	11900	1852	1493	1752	1374	1802.7248157248157	1437.1546156546156	1.889268553569382	6681	0.8331070414688548	85.17581185935921	1	0.4788235294117647	0.5293053748820976	120.54957923728453	118.82760622010359	29.68164415931166	10.399047767340623	9.433981132056603	66.98167497346896	66.67739412430832	-31.151432752539126	367.80108191427644	0.8528663373746446	0.5138044565085663	0.04575028820034132	0.16036596597822084	0.09571087788550153	0.009763319849698871	0.01936541034128193	0.010051302315152652	0.05766289032441341	0.017797838051801986	0.010148187427393828	0.006629486649501517	0.00515064786381175	0.007070548439026007	0.009478317416968007	0.00898032721169609	0.01656293371507366	0.012345621326620497	0.018483860631859868	0.011432775120618981	0.004364274121872406	0.005426421548916989	0.0052801787290703405	0.012443041402734703
6	30	11562	19221	345	1547	196	1418	266.4135962636222	1484.9653174191317	1.3426264992345236	11915	0.7250524982307931	121.33093429224037	1	0.6015295770251288	0.7448087763574855	149.31667964901175	158.7734234687909	48.79549159502341	17.694477707540553	15.811388300841896	103.15509895732042	102.83344166143588	-55.792029572482136	441.6711395993652	0.9703734788082249	0.5837291487090104	0.0896579889458195	0.17581659009104347	0.058604895268145135	0.030615681689022838	0.021281612295874976	0.005671530772318701	0.028222520437403385	0.03479517088312778	0.022947731671985133	0.005784334357124684	0.00991185242417732	0.004410337559298372	0.010950502605048627	0.014271609633761497	0.020639353295749563	0.015624697752668604	0.012785740223143443	0.0033539174176106397	0.0061045057676061935	0.004398624691241905	0.0058088331628781435	0.0070413888281175745
6	31	5569	9270	1891	1530	1801	1427	1847.2711438319268	1483.0233435087089	1.5198468829862466	6057	0.5758349224491158	84.20612225147362	1	0.6007551240560949	0.6579610164644785	95.07688124789989	104.5609869884557	34.828149534535996	12.42017761764522	11.045361017187261	82.28730157199226	77.73162419951983	-8.600880591128021	326.1320343559642	0.9194320620769357	0.6438844461191915	0.05928678099005174	0.1922451806160767	0.04479339113984111	0.010341061116087492	0.02708972509780728	0.037124110414950465	0.02073474059435685	0.018833762032705068	0.019749792417298916	0.02359883394464381	0.010342801298331358	0.013130980567255562	0.01417883698186417	0.002137531913583544	0.01753097900849871	0.008058048347376034	0.003505616847289596	0.0058635589995489415	0.0022024235369935527	0.008151440819306108	0.007851262906951876	0.01483095055787375
6	32	8598	14608	1565	1582	1477	1416	1523.8792742498256	1506.0270993254246	1.5802283244472106	8792	0.9090404291646138	104.62941080610618	1	0.5885815991237678	0.6328199441367538	164.98454424123997	172.04650534085255	36.6742416417845	13.68855011671258	12.206555615733702	72.89581606649314	68.7503677582176	-21.14362199737038	413.20310216782974	0.9779344858962693	0.36983667699220746	0.042958325986730946	0.160282167675152	0.07466492704486882	0.020893460673679393	0.009547137166563443	0.045750565718540095	0.052889461381084316	0.030062010231925985	0.0066414931441917575	0.007180004964772508	0.0020600836517441308	0.012751029931402301	0.012307185367222294	0.01898874916027255	0.016484629178926225	0.00596206551148466	0.011514420092128653	0.0070953653965495226	0.0007855542524186738	0.0029055273791887596	0.004265456242641571	0.0019072084434335976
6	33	5682	8835	1824	1612	1729	1519	1774.686554030271	1557.9723688841957	1.3698057844697673	5894	0.6035921068441044	85.05614083171888	1	0.6431239388794567	0.7300304987302167	97.18058610853922	103.4456378974	36.40054944640259	12.946068084088283	11.40175425099138	77.00286472898647	77.4814278986854	48.886520911428526	312.7411613907041	0.9640312181879878	0.6342041822801974	0.03609993798737866	0.2008091675684152	0.045827577793414384	0.014300028829352655	0.04080820046093364	0.03355960899183403	0.014970185143506414	0.01588511660957188	0.018014027448450768	0.015679431861877237	0.01910857295826236	0.02296744472336235	0.014483169269823879	0.007496755384196426	0.005309275567932715	0.005930777525219519	0.013701778555419559	0.006394517430172943	0.010113934952615375	0.006794642818920828	0.006517879456032178	0.009123990738666305
6	34	6925	11881	1933	1615	1824	1506	1878.8063537906137	1556.171263537906	1.6893184090171367	7449	0.4595327006234709	93.89986074159536	1	0.5828633953370929	0.5919547165663166	101.93580210869763	110.21796586763884	39.81205847478876	13.743555592985562	12.041594578792296	92.20839767090777	90.535388737248	-47.723569164042594	383.41630560342617	0.9296549872466103	0.6577369686255139	0.01631606199317192	0.20103697830736914	0.02649071358589987	0.00479460329203001	0.042549382359578156	0.045065638858486676	0.012604475234755908	0.02164335188883699	0.007161716032253162	0.017549941253556064	0.015867005903874364	0.02123269981499888	0.012929020980737676	0.013552334502326796	0.008365849630523201	0.00167020268551324	0.016459288573450755	0.007738369698115692	0.0037308216226916795	0.01082014347364691	0.004235108575859812	0.008511902619506129
6	35	10231	22608	2020	1663	1863	1519	1942.3619392043788	1585.32391750562	2.020750481045794	11301	0.9404548704893483	114.13375391261539	1	0.4525389242745931	0.494865649856222	199.35465687373852	204.62893246068603	35.510561809129406	13.214411438393219	12.165525060596439	78.48885271170677	67.76435057413259	-48.16798863716211	509.70667350529794	0.9053181134412884	0.3110957844478649	0.022970990737956477	0.14301251038449656	0.06615424692134535	0.014875792366741386	0.008952799440560173	0.04531013382703108	0.05653699588169286	0.027792201526373534	0.005803809071516501	0.011265834994543717	0.005413727597584883	0.018293345764140947	0.022312284914751634	0.024853838996278917	0.015460600866890734	0.0019912112685151456	0.00917426391996245	0.0058189006325767	0.0037798175587334813	0.005649422767417501	0.006378871342529733	0.006249507776704486
6	36	9842	15908	223	1640	59	1543	140.01920341394026	1591.2716927453769	1.6953176077213814	10806	0.8282225543178544	111.94294796584317	1	0.6186824239376414	0.5898599739927588	152.5136557985581	165.55965692160635	44.77722635447622	15.51565980726812	13.601470508735444	94.91457599286342	85.46854936256153	79.84188831210815	457.9015869776647	0.9107903016842495	0.4570841707476834	0.02899677175122862	0.19868930718305178	0.06486605167333218	0.02998170860218898	0.01321976379379681	0.031669152333850925	0.032463149230414164	0.030074784204368717	0.0024064873751428097	0.012604398388999936	0.006192477383182166	0.017158256468044916	0.010950020933320254	0.018605808666883123	0.0167464620157746	0.01497261961777085	0.00905965563659536	0.00574363385788454	0.003330986294355669	0.01821139997856176	0.009965373280760853	0.004467138417847126
6	37	5687	10836	1872	1673	1788	1544	1831.396694214876	1616.954281695094	2.0419184365100937	6556	0.8243527917483358	85.09355610684554	1	0.5248246585455888	0.4897355262187314	116.72565416671478	132.1854757528224	30.4138126514911	11.258097516201882	10.0	69.85393053157233	66.07563645901482	16.79559943188247	382.00209204105306	0.8674496644295302	0.4144058427807972	0.07166444688903821	0.1762755060417489	0.05188630033151561	0.05545477514662641	0.014866479650264079	0.02369311725371445	0.026846403659589943	0.02667168571718393	0.013363112424519336	0.004520959395721294	0.00599011126537875	0.009406087287652626	0.01293208378582005	0.02034171829518802	0.013296750690767883	0.01411127542905786	0.009750119466078571	0.008134573983575755	0.0031624686723680266	0.0009663178835519073	0.011533133656923782	0.004085473626813369
6	38	11542	24881	355	1714	216	1535	281.68177092358343	1621.0273782706636	2.178326747912861	13059	0.8848352031065421	121.2259494717746	1	0.463888107391182	0.4590679524814808	187.52389251004305	198.1136037731887	42.80186911806539	14.934545255638765	13.416407864998739	99.57485033718169	87.36815699880155	31.514555291375487	562.0914498161482	0.8838349031319397	0.37442306365342426	0.059080768888284105	0.1516365461502467	0.06792414241142497	0.04706006398717957	0.0057348534652576395	0.02692417793615827	0.04918508252745749	0.023939785013432625	0.020019331900083384	0.016399225925960013	0.005773524188859289	0.008116571376517919	0.011043146248475052	0.015072535630941013	0.015420127365197572	0.005011397772534666	0.012635724777885599	0.006612120706352036	0.004552744568554406	0.002784185472505253	0.011852127273959009	0.00800488713616619
6	39	12221	20414	118	1755	0	1582	46.3156042877015	1654.0661975288438	2.3368685145520693	14808	0.6816319603649831	124.74077311051276	1	0.5986577838738121	0.42792309185255123	156.70871609828583	179.30142219179413	48.507731342539614	15.587822338697897	13.0	117.0	114.66301589263735	-4.807009184965836	599.0670631985085	0.8252971366828741	0.48317997521232414	0.10733917994202734	0.15268110258147338	0.05150899011008465	0.03346660954667594	0.012122319588116688	0.015437432517266814	0.03576139957648984	0.02842506331854965	0.025273088740990036	0.012810882156244633	0.01027256755769333	0.020150823775280092	0.004180523975552983	0.02389102343382713	0.004932061019045058	0.004485152047461702	0.01755940943632777	0.006688875819486688	0.007673544736675967	0.005915187488979897	0.0008698487384535401	0.006555925219524245
6	40	11016	27048	281	1781	113	1620	188.00372185911402	1690.3406862745098	2.5915237538558085	13955	0.9000257746201008	118.43144356463173	1	0.4072759538598048	0.38587336832708796	194.8798548703105	219.20994502987313	40.607881008493905	13.616708908535223	12.041594578792296	100.34951982080449	84.93578746688172	39.154009264022946	598.955410846827	0.7893944822644213	0.29188618452131093	0.049801588054180196	0.13763728496622787	0.054575505007366944	0.03534827894936727	0.006217467738512048	0.03638636152201788	0.05596660833210731	0.015842581468463037	0.0033925232019298627	0.00971801443122171	0.003196423049079532	0.02062819844976445	0.02165037028711623	0.015765525909638475	0.009588701149095075	0.008766255027983508	0.010758803248164047	0.007051890962539488	0.002777160888481889	0.014888319696517724	0.004985872046112199	0.004709407315033345
6	41	3854	4899	2165	1725	2094	1656	2128.7288531395952	1689.4963674104827	1.0840996228320932	3912	0.22899096103224256	70.05044757465377	1	0.7866911614615227	0.9224244515348211	71.00649755616058	70.71067811865476	34.058772731852805	11.892196559223214	10.44030650891055	68.0	69.11975187681304	88.21951241057008	229.13708498984758	0.9851738241308794	0.9771470945192503	0.004159895492393287	0.02178347135233298	0.012982914607657377	0.0037597294459166155	0.00418834700010436	0.01975948033750553	0.011529696582528512	0.003940825358067501	0.003145688563233424	0.003584883266555527	0.005044063617051579	0.016994294741737793	0.009581935229328797	0.002830016231758558	0.003138973608868063	0.002387572394387652	0.002860072234308914	0.004304431568831955	0.00109638197368446	0.013769665880791883	0.0073843986866880896	0.0017188384861823512
6	42	6096	16059	204	1786	45	1685	120.09694881889764	1739.8805774278214	2.9715280770354005	8803	0.9466904087513012	88.10033067307722	1	0.37960022417336076	0.3365271920962862	184.56154002032574	166.33700730745397	21.095023109728988	8.102195347406312	7.810249675906654	65.26420278079021	59.455539770557415	64.79321403124537	477.10869375885125	0.6924911961831194	0.2800316062778589	0.034647304088457336	0.08158564665452595	0.07299212345014146	0.04856300719187172	0.006883741544711446	0.004595687686740769	0.04191744079687538	0.0340304967975359	0.03769250482002578	0.018353355972752998	0.0039035601922859514	0.009893717565378542	0.006991179671678641	0.023693417463543316	0.018493351204116142	0.01995610042210376	0.018495474670022397	0.004262223065451009	0.003322000751647176	0.00935814760579928	0.011203829967132836	0.0010626348688874316
6	43	3769	7395	171	1749	84	1664	127.92597505969754	1709.1647651897056	1.8938839423537204	4057	0.9000207315876219	69.2736590928098	1	0.5096686950642326	0.5280154594674895	105.82999314865445	105.89145385724005	22.360679774997898	8.845620776799462	8.06225774829855	45.254833995939045	46.12569416625123	45.49817391770106	299.49852070358486	0.9290115849149618	0.42797109106455267	0.009094634882699178	0.17324524527278368	0.08668038840115208	0.005501714489666306	0.0025698419613007792	0.03321152663333775	0.06078531726916701	0.030060274006880817	0.006893661409126568	0.004120669977115714	0.003141459501294048	0.008976938686092607	0.0027276858028888935	0.020642296249046007	0.012214134631230196	0.0037347402323145026	0.0016804289134739266	0.002446303200897669	0.0043010516699184004	0.009262048595800224	0.00875253405686057	0.006723531575449634
6	44	9031	20375	332	1790	207	1627	266.83534492304284	1710.2522422766028	2.2604324834922185	10196	0.9320555510883223	107.23164797998422	1	0.443239263803681	0.4423932178036418	180.4280844356069	197.51708786836647	33.83784863137726	12.741501295115953	11.40175425099138	73.22042590173025	65.3718737349792	32.034829248282044	506.4873734152917	0.8857395056885053	0.2947383264169188	0.010412629699995523	0.15488798891094424	0.05306159730605067	0.01179966043914898	0.00556611231171122	0.05938504002085667	0.04886037393571469	0.022681840395552245	0.005886608115484247	0.010841943720397314	0.0023306480686605935	0.017965255365751387	0.021826111591124502	0.022634775069428396	0.013206986529312926	0.0008744554844196676	0.008882061915319667	0.005631663219771449	0.0010598184958071865	0.00018666858873823028	0.0029872071027022408	0.010047320095506972
6	45	8270	10640	473	1768	333	1692	399.3321644498186	1730.5860943168077	1.5714659431584905	8779	0.8555845117268248	102.61428280195597	1	0.7772556390977443	0.636348502717214	144.36968867691652	139.51702405083043	36.22154055254967	14.102560336972713	13.0	73.92923312267628	74.73486870097207	89.17979922077015	404.1198410471445	0.9420207312905798	0.5408242772088532	0.04213137212948063	0.1672920423143933	0.10496329545566546	0.03024200003542501	0.0034419446273956248	0.01319907634299048	0.03915877617944782	0.03435555821944849	0.005802688632972507	0.010395528093231679	0.005544245743322217	0.005363715918154047	0.011192938282337068	0.00221984871419414	0.01447647743665017	0.011489087389218866	0.01052095357196234	0.0080079053753913	0.004364737537810876	0.007314236348918497	0.00846302973495207	0.011193339367386902
6	46	9577	14097	442	1871	315	1760	377.6776652396366	1808.5289756708783	1.5952953792057964	10319	0.4765758226085724	110.4256089859986	1	0.6793644037738525	0.6268431621094779	120.63925433325133	131.50285168010618	48.54894437575342	16.50878231766995	14.317821063276353	110.0	106.0579944260549	-60.13403650311485	438.167568261897	0.9280938075394902	0.643988182168174	0.07662362926677956	0.18705482240001564	0.034613908509365854	0.010499670632415444	0.03584335007175638	0.0331967472038237	0.014805307694124876	0.005173952591583523	0.0315641590228553	0.0250074942548398	0.01100307372544456	0.006623653933717877	0.01312344601708475	0.013230807235239707	0.00870241507419936	0.008236303421889782	0.003142048666031881	0.0028614003753842467	0.004310790584396481	0.0021097329753976537	0.008458360325361833	0.007372487346876455
6	47	8056	12870	152	1853	42	1736	92.58763654419066	1803.1140764647469	1.810314515496533	9221	0.46219884596067323	101.27792342058792	1	0.625951825951826	0.552390201503588	112.8104463169789	124.08464852672147	41.78516483155236	14.047145399061042	12.287936246293341	106.6156335823078	100.03763149350328	24.11574165110226	428.0965004500315	0.873657954668691	0.6086129705931217	0.07417855069797265	0.1800713836568016	0.03213890783199279	0.017731997987123327	0.04953566315861508	0.01978897906459193	0.023950328554275365	0.00839133522660338	0.02625896767559221	0.033645106019667206	0.005846392097313161	8.271483909667455e-06	0.011967675550972416	0.01308725752854639	0.020129744545291355	0.0028111606214542046	0.0037656720229980356	0.009090699386749569	0.0036847703572839	0.004025413161140419	0.008176819892017196	0.005586734112384869
6	48	1857	2646	224	1863	175	1809	198.75767366720518	1838.3489499192247	1.340300501126834	2000	0.5235722730177064	48.62515639638805	1	0.7018140589569161	0.7461013400795325	53.4206393292807	56.824290580701486	21.470910553583888	7.639518019777204	6.708203932499369	44.951307960238985	45.513383842022364	-24.684334856763293	176.8528137423857	0.9285	0.7305889100004485	0.11310575843825105	0.1399790955316061	0.041208872053355584	0.01807655605501738	0.019595034986749367	0.025511113989338675	0.023396722639672487	0.017419194761952788	0.021782403629110957	0.020923745307474536	0.014423855674583203	0.0020354200477439312	0.0039001989114169247	0.013391287911207717	0.012083277081684428	0.004897939353973679	0.012389521567836034	0.01000573428409452	0.003765220926618148	0.0036665412330600155	0.011620867637673147	0.007646309062250986
6	49	9546	15351	280	1927	151	1808	222.6984077100356	1868.3238005447308	2.4884127315950675	11519	0.61166913147693	110.24674459611886	1	0.6218487394957983	0.4018625959042582	139.32015797183965	139.18692467326088	37.8021163428716	12.276160383073321	10.44030650891055	103.94117647058823	110.21808453681957	70.48340829642098	546.3574311003805	0.8287177706398124	0.6215061259680478	0.08312457362507594	0.09785661952533461	0.06653033163907542	0.040323464432235924	0.025204756352069996	0.03531175373295098	0.03435631356118743	0.027395886889287024	0.044137117580074034	0.03377290543528485	0.010306347140598388	0.01968694600619985	0.02572361049052397	0.006051059812708051	0.00977492193923168	0.008784512611751259	0.014483789817029233	0.008270544762248899	0.004379626273041406	0.0005914640617653007	0.009279610428051215	0.01017510091392844
6	50	5989	8455	466	1937	371	1848	418.4438136583737	1896.1177158123226	1.4289938478837767	6340	0.6538422756728889	87.32371747365598	1	0.7083382613837965	0.6997930757231169	101.09324318759597	106.40018796975878	36.49657518178932	13.422626586314722	12.0	76.86789345965664	76.490268885254	66.23751935761523	327.9421715174808	0.9446372239747634	0.6723207783199046	0.0668063951719796	0.1827328155569967	0.058299837762769084	0.01575523058191238	0.009571748252426269	0.044332509915847175	0.02024731768028955	0.01059317362975329	0.028329741154480906	0.010712430520133988	0.005388351570945486	0.001857610114341221	0.01988311697856154	0.003902738284300012	0.011006952193773453	0.004584194700864172	0.007661002864163774	0.006911735249633414	0.005001842757566904	0.0033577117829940457	0.004468821914120607	0.00928012531199829
6	51	11209	33330	1816	2000	1614	1835	1700.3031492550629	1934.4629315728432	2.5722278410154744	13078	0.9108024307846534	119.46439660809591	1	0.3363036303630363	0.3887680492585043	211.3428152638013	249.6096953245206	40.024992192379	12.97742353744446	11.180339887498949	91.57202977651099	87.2512967917087	50.22254372499506	601.9259735953043	0.8570882397920171	0.22906254806093312	0.050332534499034166	0.11084279895414115	0.023717595257919756	0.06282152764922141	0.00853273963317376	0.020236646075979022	0.015216311544520014	0.015313263583228475	0.03960783188111531	0.013998139160949656	0.0049696802270301444	0.010809692956658335	0.005443864754299603	0.016741369589087864	0.008502444813081409	0.012934072978998505	0.012542036747187225	0.011803668409258833	0.0033570437433869797	0.008370889037367121	0.003626310164194049	0.00812265498547788
6	52	9931	15428	472	2025	339	1909	402.72067264122444	1967.9761353338033	1.7419072676034193	11178	0.6626646972040252	112.44795204344497	1	0.6436997666580244	0.574083373207253	133.92093722346337	134.17153200288055	41.593268686170845	15.65116386234984	14.035668847618199	110.04740176777528	100.29556159253603	78.21799145546817	466.2447327281724	0.8884415816782967	0.6599470897987485	0.045686519761146606	0.17150686937402324	0.06477400837072908	0.027957704265993304	0.0410084815697072	0.0340780975212919	0.027476198119510183	0.013244339617611104	0.015048530349649486	0.013807905500601871	0.02161797772752061	0.0012946910427667597	0.014414786102835385	0.013399144308688838	0.010243398811686549	0.014907192719028056	0.0078919315152526	0.006475959321232566	0.0008922075881809048	0.002571286951228241	0.004417399781299086	0.012917209515478374
6	53	5997	8662	1381	1998	1310	1876	1348.1410705352675	1936.654827413707	1.5194837281416136	6622	0.8621170790018509	87.38202074670035	1	0.692334333872085	0.6581182683825368	124.07557198004679	123.1665539016173	29.966648127543394	11.903369031757867	11.0	67.6285374807045	62.870225091609264	1.1034006834438048	338.3919189857867	0.9056176381757777	0.5033366875264845	0.08698153740175826	0.15230307184474653	0.07992086714150262	0.053871363251914176	0.042061170976288365	0.01309543018168805	0.024134010973554852	0.02248958562506199	0.005581808560800964	0.02339316033527339	0.016645944485692007	0.00788518823036549	0.008405349603738187	0.004445358306456767	0.00891825780529262	0.01760256533553003	0.009263835991216596	0.0011856153559489956	0.007045352022204191	0.0002228967532414665	0.005273552210002272	0.003634091087929646
6	54	10867	18318	1330	2069	1201	1927	1263.4036992730285	1998.1842274776848	1.5561582908958385	11471	0.8320323018560606	117.62777789551673	1	0.593241620264221	0.6426081497302738	159.15203899929696	168.35973390332975	42.638011210655684	16.67257263703039	15.231546211727817	87.41578384968612	88.28596242187155	-42.754776123206355	460.98484809834997	0.9473454799058495	0.4881387945894165	0.010071066651143783	0.20250532033614874	0.07563282083631012	0.008993884647170394	0.007159597379604967	0.013417359054303657	0.05269421742255185	0.02172662654604095	0.006372261129203285	0.009229869651640292	0.0021153673350419342	0.013424534647005581	0.010982744083088395	0.0118034737322835	0.009219887096918159	0.003291474786797715	0.005778496424909782	0.001797210753031978	0.0017332183597328326	0.010538044817956766	0.016835270282521228	0.015106482464204013
6	55	8687	13992	349	2039	217	1933	286.6017036951767	1982.0833429262116	1.5913484466213674	9543	0.8138245360676378	105.1695389602634	1	0.6208547741566609	0.6283978861594552	139.37380815364955	141.4390328021229	37.013511046643494	14.695622641077698	13.416407864998739	91.25187907114858	80.9916086802983	-57.831544022380456	416.79498525986656	0.9103007440008383	0.5513029921777018	0.05171472737837065	0.1845842017421334	0.08353110968093451	0.024269811067211846	0.031878313581856735	0.005174730853034529	0.03271356378478508	0.02176473474855578	0.013923237303163456	0.015919299132538842	0.01038313317943153	0.008422287545538072	0.01778065574528694	0.008155333976799382	0.004728316615751499	0.011897951662100066	0.011050225464871227	0.0043418479837555365	0.0038195256075825444	0.012802089489767533	0.006840484884656565	0.008384275394068328
6	56	7726	10900	1221	2082	1121	1973	1169.0103546466478	2025.6733108982655	1.5510841296164304	8604	0.6027934687611939	99.18189715176791	1	0.7088073394495413	0.6447103551032344	113.40775511416757	118.10588469674151	41.43669871020132	14.606751802271498	13.0	94.05334501105918	90.48773681984942	19.33553936086805	388.06096654409873	0.897954439795444	0.7052153360544747	0.09365844903368561	0.1482453297195844	0.05673207811023409	0.019999977305294868	0.01673537865292199	0.03894900390874767	0.034086938876049806	0.011882119744983741	0.018892623013137093	0.027415280262409785	0.005239473863980932	0.013764298003936984	0.009203332374161747	0.0015331190282592865	0.0075889458033678	0.009099331646385067	0.00490584968840451	0.004798167881860034	0.007776226747605345	0.0010112592278939902	0.012182657492714782	0.00947971809335333
6	57	8559	15680	327	2100	167	2002	230.69330529267438	2049.174085757682	2.19055451099754	11071	0.8685623189590405	104.39184481264931	1	0.5458545918367347	0.4565054167698468	166.90332478308065	163.24827717314508	40.45985664828782	12.64061946760828	10.770329614269007	90.69155909091396	82.71394324397767	-78.03793958701188	485.39296500631315	0.7731008942281636	0.40891772095265505	0.07963070265366483	0.11169834738408287	0.09584418570387182	0.03556950479013509	0.006529876719273876	0.010590562689572976	0.05021102208874823	0.02768498367713018	0.012339182104207473	0.021890913942645585	0.0075492818355258565	0.021393462637099545	0.006785574161415879	0.007577542363427415	0.0125922614693435	0.012194297957499984	0.019237255512027814	0.022379991970128285	0.004711839241157666	0.006670151878174238	0.008826870336307033	0.007049120437796503
6	58	11440	21960	452	2189	330	2009	390.0249125874126	2088.4621503496505	2.093785028654619	12774	0.9279093339258419	120.68910635086442	1	0.5209471766848816	0.4776039499348982	205.64899066182073	208.84922791334424	40.024992192379	14.063879841878958	13.0	86.69257908809163	76.66716502936619	-27.016441626313334	548.6356056934325	0.895569124784719	0.33394150102641706	0.022557697389305357	0.1465004912590671	0.07043003706035646	0.026418469145723253	0.007356253957749917	0.040430729036027	0.058258776135372836	0.02752703875579274	0.0023907986605630977	0.011307778289739712	0.006035197393134906	0.016572799384015662	0.019624500113177734	0.021280652835278056	0.015616354894035176	0.007895594272569962	0.010661627487797969	0.006030538864980214	0.004611520640055615	0.007498462914121539	0.00376397217389632	0.0027062961152616383
6	59	4224	5325	657	2099	586	2024	621.4659090909091	2061.220880681818	1.0848354913616856	4283	0.32318658088114555	73.33596550780065	1	0.7932394366197183	0.9217987500987822	75.39650193824765	75.13321502504735	35.4400902933387	12.430215996686883	11.0	70.0	71.35036864800846	-1.7730545394682824	239.96551211459382	0.986224608918982	0.9527305291339816	0.005668104847756073	0.043349085644477925	0.02508545778409536	0.004802243020239214	0.00820363512413978	0.03624545012109098	0.020040215927332128	0.004545493871670423	0.0036423026174837634	0.0055801172938490335	0.0030731732929541494	0.02724863203190243	0.013805903110828528	0.003285909502691825	0.0002393542390621244	0.0025377563567105855	0.0027655010605534816	0.0015800704139472064	0.0011562937992388206	0.0178866732631335	0.00765698300708764	0.0032097016084718195
6	60	4988	8208	1716	2083	1644	1969	1672.6066559743383	2030.3795108259824	1.815306932658861	5653	0.7904363961477868	79.69265241626101	0	0.6076998050682261	0.550871030132249	105.24129205370895	114.12712210513327	27.586228448267445	10.228479423257431	9.219544457292887	70.3406443194284	64.46493503231204	2.0214170373277183	337.3208511739212	0.8823633468954537	0.4874586086867409	0.04119175724409609	0.19567433490238076	0.06811961307123941	0.008420485923989031	0.027717557173642174	0.023709441211669683	0.02919885940223665	0.02561488423838965	0.012364749178125729	0.025657567639208304	0.010439828629776228	0.015771867807760145	0.011822800545243683	0.015430956867441288	0.010210807820036059	0.00587311150909603	0.008267068746509449	0.006844425289193188	0.005592616966982914	0.015678663337073566	0.008397816416536875	0.00892172488450769
6	61	12361	25134	370	2225	252	2012	310.97063344389613	2119.0415014966425	2.17378399608782	13470	0.9518544256300193	125.45323436432935	1	0.4918039309302141	0.4600273080488722	228.72077022640883	233.5551326774901	34.539832078341085	13.87137851289254	12.727922061357855	72.72322535680901	70.1144453427819	-23.535594500010596	581.0853531617382	0.9176688938381589	0.28852595901722056	0.0025742928023081996	0.13712600951382956	0.06269214618899702	0.0019388359161619459	0.0013088464845076187	0.0529131211915139	0.05297076276656446	0.02855407326018966	0.0013720336563914728	0.0013044164272078664	0.001474585779667584	0.021961034330659768	0.025278053285274136	0.025498761665460976	0.016922726748019194	0.0014383403674805078	0.004232422152035492	0.001992347327906478	0.0010882493066089512	0.003481471657953571	0.01067877136302569	0.00903573869339598
6	62	7390	12062	1567	2121	1404	2047	1475.5033829499323	2083.3937753721243	1.8063466632797347	7873	0.8967113656150282	97.0012383198939	1	0.6126678826065329	0.5536035913418341	148.8972057182535	162.3730273167314	34.48187929913333	12.604376629214256	11.180339887498949	68.98388558633266	65.90425252448311	-86.05486124363482	409.5695885154503	0.9386510859900927	0.3568837563281947	0.04174831787439302	0.16766767954542053	0.06515372955195571	0.0197532515065618	0.0104873238323001	0.051776105034930214	0.047507217455242744	0.027792424880657245	0.005610007169914545	0.0038322046701571304	0.004648671511895159	0.010667515421241126	0.010000242364176124	0.021015476564308827	0.015508243607298189	0.00704748368730784	0.011007383806507887	0.005257240381481207	0.002697794090083926	0.006929391210753911	0.005715676046503771	0.002867271109942168
6	63	5911	8424	1616	2150	1499	2078	1563.3217729656571	2115.4951784807986	1.5661636072207188	6388	0.8174882124187847	86.75320713915738	1	0.7016856600189934	0.6385028967532831	116.53619574997622	117.23907198540937	32.984845004941285	12.092450045804798	11.0	70.37515866465043	67.11847765822488	-79.4860895599767	341.0782104868019	0.9253287413901065	0.5468506768430311	0.12030978635652279	0.13474946436882812	0.07010921118322969	0.054041005882299986	0.03806889575985837	0.008231712907231226	0.030646364944972047	0.012170252965421261	0.0069814330940047966	0.010733719179492144	0.005587796349789442	0.01364919991712462	0.013779755368551498	0.01695152123979662	0.008874938831563527	0.008260637032382315	0.017192012853709002	0.003020691655180558	0.008075255933702319	0.00345905193714669	0.01047343028022518	0.005489802142475608
6	64	11169	20706	1760	2206	1641	2032	1701.5160712686902	2123.9152117467993	2.1082882194198285	13163	0.7550220145993641	119.25104810921803	1	0.5394088669950738	0.4743184498157401	155.16439177047403	173.1040149736568	42.190046219457976	15.079943840856947	13.038404810405298	100.76640163785034	101.74120501120572	18.504458079161154	543.9726547895301	0.8485147762668085	0.4745807600583024	0.07461425506979963	0.17849218220730326	0.04283328380824555	0.05264316592046476	0.01692641061652551	0.005418492066101783	0.02674043280031276	0.025035039282061224	0.0009494970396927869	0.014247815257561126	0.006537936277877147	0.005658471256224058	0.006948775441686169	0.022296676357294248	0.018422614820102823	0.014343193287342777	0.018133012109493786	0.012085174361829478	0.0059286211654415045	0.0013033908788439017	0.009831945260143998	0.0013159668727323035
6	65	52486	108576	1462	2303	998	2069	1227.893038143505	2171.2546964904927	3.344557212360676	71087	0.9107672374858178	258.5096724398717	1	0.483403330386089	0.2989932408105448	476.8107556299546	477.4819368311224	71.02112361825881	23.242665844167448	20.248456731316587	209.42608706548535	196.88476229666003	79.03553823318214	1485.2377695219852	0.7383347166148522	0.29311611851874325	0.036548014872196596	0.11293721530110985	0.05652998719958926	0.05177083911185468	0.004169943502185538	0.02431014730133653	0.02851413961717407	0.03008894373375805	0.037654677703095364	0.011491408763753918	0.007373356491217849	0.005625858825579925	0.0043906333330783745	0.02505771545777125	0.018129413027467105	0.012578922573936653	0.012181408319735857	0.006030425623242281	0.004166914716760814	0.0016655084620756423	0.001225100988309192	0.008377796082398666
6	66	10852	14553	1599	2243	1452	2144	1526.9811094729082	2193.089015849613	1.521994379153119	11583	0.7402729063923058	117.54656753587484	1	0.7456881742596029	0.6570326498554012	144.88430251963777	151.21177202850313	48.093658625644196	17.36274959366279	15.524174696260024	97.95667170776267	97.40665769825694	-78.28679339527235	455.5817818242701	0.9368902702236036	0.6041948440122319	0.0804522762995367	0.1801337579160168	0.06635972264783783	0.036679474491176166	0.006990671798028587	0.02051090402929071	0.02305525737236296	0.023575777020376807	0.02681795025467098	0.008939208366416568	0.00988996778025044	3.0198096072542677e-05	0.01473741355162374	0.008849660487023668	0.013681725759540879	0.016997381360180624	0.011180101451570966	0.008416466837824644	0.005517635873193888	0.0001416180624181683	0.003520042790102704	0.006050170146555797
6	67	3659	4620	219	2213	149	2147	182.87974856518176	2178.8988794752663	1.097608712900148	3725	0.35267125950212774	68.25528180431138	1	0.791991341991342	0.9110714849900908	70.60040468072677	70.60453243241541	32.38826948140329	11.529741375970424	10.04987562112089	65.0	66.06413705030249	74.69903333242225	224.65180361560903	0.9822818791946308	0.9345603799771234	0.03716925066851651	0.05526480790342039	0.027678857935003125	0.025189643283322672	0.014783822500076123	0.03881438970065399	0.016362787756953913	0.00852208216387577	0.010827219153125959	0.006003248138621236	0.002856750444719907	0.021865874333205807	0.006266186199801169	0.00837402984811343	0.002130040047145065	0.0026064916054171026	0.0030991648728980036	0.003710300353938029	0.0012573000377524592	0.009247547648247778	0.004045662413289193	0.008148523320237409
6	68	12865	23408	1754	2248	1578	2115	1656.4059075009716	2198.2831713952583	2.266174643963388	16227	0.8164696561171491	127.98525986619659	1	0.5495984278879016	0.44127225704505585	182.69995208715082	186.30083198955393	45.09988913511872	15.221616896340901	13.45362404707371	125.53679330040472	105.48882291941581	67.12070920478835	605.2802666341051	0.7928144450607013	0.4676120348316305	0.05136108263354676	0.15926441808481948	0.079247698485918	0.031778716705677515	0.02330989769566507	0.01280101542272977	0.05395181901373278	0.005882899938839906	0.015927887710199554	0.021040494885220466	0.022940090117542476	0.0143441421319658	0.010557865663141349	0.0004142104852322345	0.00601876938742283	0.005817332187009293	0.010354071554906877	0.021469302778196923	0.011125709636097138	0.0018645750792237131	0.011241092910763091	0.0050702077842569564
6	69	8682	12610	1474	2304	1344	2207	1404.369269753513	2255.5653075328264	1.4816791827333233	9084	0.7339231240738019	105.1392682464106	1	0.6885011895321174	0.6749099343862366	130.32566736742672	135.67977004697494	42.190046219457976	15.240420479735631	13.601470508735444	91.83394499575148	88.52143451015104	67.86001604902842	402.06096654409873	0.9557463672391017	0.5911616379660217	0.12524414751390756	0.14574731598676444	0.05195443811304903	0.047744191542669887	0.009480124922185718	0.01295973833380347	0.026803692686013576	0.028223472721788535	0.024737275312613532	0.0030502771782548147	0.0028951261863377573	0.018838906592949685	0.010003652925523451	0.01696170080997142	0.013227387260338558	0.011094404708002303	0.010449110887968151	0.0035744889135343925	0.010743322380753604	0.0002476050599556328	0.008033410901014157	0.005327692371097519
7	1	8317	10815	1406	103	1301	0	1348.4253937717926	42.74125285559697	1.2756611304886143	8401	0.5653058683861922	102.90545803582212	1	0.7690245030050855	0.7839072431539649	117.12377531535206	129.07362240210043	42.579337712087536	15.357839478067458	13.92838827718412	102.0	96.6132202839454	-40.261270022096966	365.1370849898476	0.990001190334484	0.6094843984209991	0.04932853368563215	0.19728598818041623	0.04037858532486927	0.0112889978726031	0.04745537166468316	0.018935953264601305	0.01633941291850544	0.027535772366481873	0.017169866576143406	0.027164401668511518	0.010700788206284033	0.022428889146382736	0.009861032169580054	0.010811677083266967	0.005146420735717385	0.005990703861666231	0.009706573067370515	0.0012705356556351349	0.014477934396696411	0.0018211391796711769	0.0077556306584943046	0.012564943720698343
7	2	5866	9312	912	128	815	32	869.9232867371293	74.85543811796795	1.3946612663155482	6243	0.6575287695454952	86.42235341285532	1	0.6299398625429553	0.717019984818124	101.63328279626442	104.62313319720452	35.0	13.035890370773286	11.661903789690601	74.46848992789806	76.57350708364011	34.36188287589696	320.6345596729059	0.9396123658497517	0.6815035636024307	0.12897017559721163	0.12934810352833814	0.054613192884706244	0.029162227962328653	0.008818166139160385	0.020778074718955687	0.03540697922368752	0.010264403490740228	0.02545447609331952	0.018929741209525834	0.013131447013131263	0.020003855132540223	0.0033975158407236554	0.008855064294081859	0.006995905468305244	0.005842155231918039	0.0063900367849065885	0.013048831876789974	0.002847499497981958	0.005966882095270975	0.008770244037805167	0.007586007791831325
7	3	4806	7650	863	140	778	50	815.4856429463171	100.46525176862255	1.3962893414228035	5046	0.6720841410072432	78.22524689636455	1	0.6282352941176471	0.7161839386247918	92.51325253105796	93.23089616645332	32.7566787083184	11.93518468442007	10.63014581273465	67.08203932499369	68.50373078919006	31.186496102974427	290.3919189857867	0.9524375743162902	0.6709317837519576	0.15090514319835036	0.11586409022371943	0.03992555078067774	0.022559996631223513	0.007308718091788725	0.0109489224209203	0.03986571091692053	0.017520211455213038	0.024844859558550713	0.0029014107851997348	0.012350112202575744	0.026379266092621888	0.0019110421660725157	0.011236556839423126	0.006575978497378285	0.0024301562083792884	0.013376003617248082	0.00783070797423144	0.007744685733398053	0.011362963301740024	0.003286222282141574	0.006700740642614043
7	4	7671	10379	2039	170	1932	73	1983.8288358753748	122.141050710468	1.1837860347540383	7761	0.7657566215719497	98.828237602739	1	0.7390885441757394	0.8447472521567425	123.47796698799532	125.99206324209474	40.0	15.36706684668689	13.92838827718412	79.8	79.41244247096985	51.95568686253627	337.8061325481598	0.9884035562427522	0.6152841468856893	0.03927572130577844	0.19256463047726644	0.08524814185090092	0.015824268598979386	0.009199873645300834	0.017922586675335566	0.021180919939621044	0.026910730238161654	0.014235578784527681	0.008576205483016137	0.004108165575781231	0.020954181643303746	0.0248111645765259	0.0026911674797545455	0.01294576475636733	0.010279634003609726	0.010793550953563212	0.005143231226158647	0.0022339328328861395	0.002337523936031798	0.003986708511061424	0.013322140631945971
7	5	19233	33024	2265	301	2073	129	2165.0649924608747	211.4499558051266	1.8246698741361065	21931	0.5985160079937021	156.48711181401293	1	0.5823946220930233	0.5480443417050725	183.5596163390794	206.15528128088303	57.3149195236284	19.93283817863991	17.88854381999832	144.8972049419864	147.0515996051677	64.83908145966032	664.0803025278549	0.8769777939902421	0.5761933215033267	0.07887262101510524	0.17961156915566537	0.04096404843348971	0.02992315541135102	0.024151365436603876	0.02525246813143051	0.021185721313184632	0.02286768648008805	0.010283691426421578	0.02538969855463216	0.01046859074911889	0.01258398717081515	0.026897981855416392	0.01934877768508559	0.018313544175658114	0.0020494381207611175	0.005875338209629267	0.008637214229996767	0.004596398182797034	0.010400494457244485	0.004100914345338127	0.012383386933068417
7	6	4437	5782	256	282	197	184	224.63917061077305	231.84020734730674	1.2198198488819907	4517	0.8038203494688121	75.1622502323468	1	0.7673815288827396	0.8197931857860294	97.88394599777132	98.00510190801293	29.614185789921695	11.406890571759982	10.295630140987	58.0	58.228431014845924	-5.981619692379098	260.79393923934	0.9822891299535089	0.5881690640281018	0.044392428427909074	0.18429871053490232	0.09196555540184438	0.027418787572457595	0.00844813778224469	0.0054436720501346465	0.025583515438647366	0.03295161714831667	0.010843315078222938	0.007966187964443382	0.003175149792139571	0.01577414173461271	0.020262843980305027	0.0029090448349618023	0.013663212503627833	0.016594470987091783	0.012554610304051238	0.004586301237057198	0.00104522463926386	0.0047000555844698795	0.004113189559726142	0.011697379969809905
7	7	9037	11349	1989	309	1872	212	1931.3713621777138	258.4874405222972	1.156439355968826	9240	0.619912539164123	107.26726325292198	1	0.7962816107146004	0.8647232514516368	121.80653176891673	118.25819210524064	44.40720662234904	17.05433791719917	15.264337522473747	92.82117299356868	95.57804265383099	-80.26727935750205	362.3919189857866	0.978030303030303	0.8192227686179987	0.09164274071871532	0.09961224134174859	0.07293896031153206	0.011763954175043223	0.007966540915112827	0.027230534714803654	0.0045122736419180316	0.003305616011251188	0.019890145261106912	0.026625244807805225	0.01154926134047962	0.009512701979907357	0.007626469310447518	0.011582605450138787	0.00620687324757836	0.008121780004498822	0.006998668856545739	0.00512553523649631	0.0038219257725362115	0.011489968461488094	0.002468179459892522	0.005330013837455209
7	8	3493	6586	2224	338	2150	249	2183.233323790438	293.4354423131978	1.8261319793933812	4028	0.8574112363342842	66.68902255813863	1	0.5303674460977832	0.5476055461950717	97.19701081492535	100.12492197250393	20.8806130178211	8.240896065357548	7.615773105863909	58.199999999999996	50.02068039618572	32.787553021922854	283.11984104714446	0.8671797418073486	0.44363348925286017	0.04603223666835074	0.16968560591614287	0.07878081201336672	0.03454377831933836	0.0029103159316929074	0.02663363418085253	0.038617706673627246	0.03562650486565825	0.014312741373396689	0.016446301627767272	0.003805299255452789	0.008555641496403666	0.012484073030725545	0.01706389188803904	0.01996596929973628	0.005171901986014918	0.018921329144244117	0.0027124483197245282	0.002745338945501996	0.007084785475603216	0.0082361172051921	0.006676871119393951
7	9	11525	26797	1549	391	1422	180	1476.768503253796	287.68581344902384	2.094333906091166	12237	0.9573650489334588	121.1366408361762	1	0.43008545732731274	0.47747878076728717	228.19251923134058	237.9012400135821	33.83784863137726	13.494359255391762	12.36931687685298	67.66967114921295	65.92045586412581	-26.03644222117839	550.7422074112307	0.9418158045272534	0.2592732079981757	0.026803149944926847	0.12450642357017881	0.054582116955099846	0.02534121633639954	0.012383130270258834	0.04988711732501917	0.044217149214113904	0.02525589043597088	0.02039227943949364	0.014792131610146713	0.006661328988346477	0.022084003597645094	0.019289795533201263	0.022550630588651224	0.01481848489964144	0.011208927194625608	0.012337655846985415	0.008377415106084326	0.003957706536270575	0.005022363282430203	0.00794484940809671	0.008798750831117412
7	10	6667	9984	2304	361	2200	265	2256.0454477276135	315.715614219289	1.632697296389132	7486	0.7501288866367506	92.13407645789547	1	0.6677684294871795	0.6124834053511308	115.35018854158712	129.18978287774928	36.40054944640259	12.979105426756654	11.313708498984761	84.26947146045666	76.28011712538844	51.91604984913086	369.84776310850236	0.8905957787870692	0.5086092297632911	0.020972439785151748	0.2154833879887481	0.05674361822735954	0.015159320550336532	0.0020990806001765757	0.010154768632589677	0.027487933407015625	0.025262115004423904	0.007822804805264424	0.005435409376432292	0.007766624474922097	0.030535397888108374	0.015403662905229812	0.01686174369601103	0.01462999134147878	0.009734852020949132	0.002495209355923584	0.013415239202918127	0.0035669171730694253	0.011806078559832128	0.011187471216180626	0.0056967471506901846
7	11	10463	17136	1358	367	1190	265	1276.6252508840676	311.7311478543439	1.4949201863293582	10934	0.770523757020494	115.42055863910903	1	0.6105859010270775	0.6689320333919698	147.3003130846808	167.5857989210303	45.617978911828175	16.637424045757594	14.866068747318506	94.2358742730177	93.89088110722003	-85.14428428296787	443.3452377915607	0.9569233583318091	0.4742516958331686	0.04201110426299571	0.20931738373438735	0.05151489521297258	0.032151369448847715	0.012385501834024254	0.018628453573711408	0.031132109569050385	0.025686206476775407	0.002660232443563133	0.006507406289239524	0.003714334960986025	0.025399480828545942	0.0064655939550546625	0.019515668021000028	0.014389799567644792	0.01908615642466951	0.007759288987323475	0.004496144909894202	0.0026240983108959193	0.0080501272885532	0.008254822869170501	0.003392457845744743
7	12	4821	7410	1238	374	1143	296	1186.302012030699	335.7610454262601	1.3502269216243081	5017	0.7511462569971855	78.34722614852564	1	0.6506072874493927	0.7406162504870004	96.83457281031912	102.45974819410792	31.144823004794873	12.028923048623671	10.770329614269007	64.28048113367751	63.923970108303656	56.40079174674716	286.0071426749364	0.9609328283834961	0.5847102157714059	0.048650216828412515	0.20168227800823635	0.07647527866706526	0.011981375338664968	0.008811504873959545	0.012732129927379564	0.029640729384593455	0.019327817852455187	0.011116381238628643	0.015136108782020364	0.0030577199430237836	0.024816966200475857	0.020592565624382057	0.00478386693919297	0.009589825965314595	0.008911137697469824	0.008504351383277526	0.008411469322410962	0.00034378127928020897	0.001177595980140683	0.011895886880123762	0.012711787594211928
7	13	9515	17825	245	416	90	301	163.06736731476616	356.66862848134525	1.661859650444071	9884	0.9226079383807849	110.06758954458425	1	0.5338008415147265	0.601735531476913	177.80383832173717	179.56892826989863	32.449961479175904	13.972057747420923	13.0	67.20174013088078	68.58587845852004	-57.498065575831376	445.76554800834367	0.9626669364629704	0.37571326618561246	0.023203395589086708	0.16126035212780238	0.07731480616048557	0.021817075796528487	0.011951759511459716	0.037440106345185804	0.06036973200653852	0.029252873210944788	0.010634813357958439	0.013698573083469105	0.005940792570367308	0.011545061969636498	0.012602794898667094	0.02226200648834971	0.014348727864203988	0.0027954898840387515	0.003136561205352178	0.0074283225114987845	0.00282929023515414	0.0019502016555257328	0.0019034219886995718	0.002008028403299004
7	14	10411	14212	239	482	52	406	140.0807799442897	446.5383728748439	1.768572054736444	11087	0.9258415021793533	115.1333874262274	1	0.7325499577821559	0.565427909664117	189.43912954581506	186.60385848100785	35.6931365951495	14.200494576178508	13.038404810405298	74.83792755883556	71.5913286206439	-89.95409842923789	481.01933598375615	0.9390276900874899	0.3806811091076585	0.028507155615000095	0.15222671483612088	0.08408149703944319	0.02490110856601537	0.008004023240046843	0.043588641578643963	0.05246314349321967	0.03652372311228664	0.013380877839989392	0.009179436655617913	0.0037920804069235792	0.014431747973869404	0.00993473796397542	0.022709667687415596	0.019143903494915078	0.0033735545198224667	0.004807902918801207	0.006126773010014535	0.0025464119822690007	0.004354284132744233	0.003762817891728186	0.0019703083894828366
7	15	10185	17825	1469	537	1354	382	1404.5346097201768	465.36210112911147	1.5081375360575058	10385	0.8950144152616625	113.87688423524607	1	0.5713884992987377	0.6630694986971465	173.1837757727501	178.53010950537168	39.96248240537617	15.066711347475959	13.892443989449804	80.22269921997031	77.24640889468836	31.55747965968061	439.3452377915607	0.9807414540202215	0.4068630114243288	0.05869274322132313	0.16041468524487054	0.0683216074772905	0.05853192569406326	0.017081461510491905	0.02315532180207682	0.0362313891996163	0.03121953122449657	0.020176979329356255	0.017552307758531414	0.009332650474708533	0.002191095199257992	0.0007089446961321585	0.019732288237146716	0.016348568658913765	0.009281444323510257	0.0002859729996839336	0.010890643298136644	0.004703482140096874	0.0008983204022463576	0.003308386336971746	0.00203680572929586
7	16	5225	9720	439	761	331	671	384.88421052631577	709.5236363636363	1.569924831592345	5843	0.6451277064069231	81.56394191823507	1	0.5375514403292181	0.6369731721395342	96.38572135282993	107.46627377926528	31.827660925679098	11.593938928139895	10.295630140987	71.4177848998413	73.64589713444818	58.455057278573896	321.0609665440988	0.8942324148553825	0.5760391913794464	0.0069625719916105	0.20892145795662695	0.04827322443582407	0.007476634042170115	0.021031141527174637	0.01507648829968457	0.029589526269902123	0.03141664466710952	0.004648031923885766	0.02168349603891284	0.009163225557465914	0.026464378512320832	0.014067574153460454	0.021722122853382767	0.013235553118781128	0.007687047087760026	0.003247936984453747	0.008111014738678516	0.002052780031376397	0.0006758851428085132	0.014725595658994388	0.003616668029446064
7	17	3221	5332	382	792	320	706	346.5557280347718	753.1676497981994	1.8367709601798459	3769	0.7493645756577507	64.03986706413403	1	0.6040885221305327	0.5444336946083282	82.08870119638284	87.72684879784524	25.059928172283335	8.874386861999222	7.810249675906654	59.40372025553635	54.35566019238061	1.2454029142720304	272.6639969244288	0.8546033430618201	0.5082191225531452	0.09079272982636051	0.17074629407073935	0.050546538370271475	0.05700434050899369	0.02052238813154369	0.007967749329016149	0.0342061356711275	0.009553172631044216	0.009274298565159139	0.010662170695434323	0.013242806297441694	0.003566248140887371	0.020330408904816532	0.020761079933664873	0.0022612220836137186	0.015172237511834228	0.0068596112946694085	0.0052023282746961825	0.012271613210402021	0.012508289449409309	0.0015004718679980013	0.008119085212469438
7	18	6426	11760	611	796	513	676	554.9859943977591	740.3831310301898	1.8152201586685262	7226	0.4871167496888612	90.45350913296927	1	0.5464285714285714	0.5508973637299761	102.43585721214119	122.24974437601087	36.124783736376884	12.464190325060613	11.0	96.00900858632866	89.46100995579329	-17.030416292142526	382.8599564173221	0.8892886797675063	0.5015804900636697	0.03499743415371684	0.21232446605315258	0.01675521937911251	0.019289236829328316	0.040070019204858524	0.013084426500232732	0.018498817792792083	0.02124979221266195	0.008374640465388848	0.029131809352410686	0.009969809193753709	0.02873985433640559	0.00693522318242085	0.020771720548844467	0.009460571841318136	0.010816524215177557	0.005234203566186911	0.008219947468252605	0.012551472065955756	0.011379883438493586	0.008563129898109397	0.0013192726489753032
7	19	3923	5624	460	790	386	714	427.48508794290086	757.2658679581953	1.6673462317302186	4235	0.7229900064903899	70.67473900904088	1	0.6975462304409673	0.5997554562871396	87.51477330585767	96.93812459502195	28.42534080710379	10.060854285038522	9.0	65.229002180762	60.4603239683953	-45.566649230189086	286.69953083036154	0.9263282172373082	0.5312729865815233	0.11191687323787877	0.1646887361584942	0.03451601149899115	0.05489613247393621	0.00605687216052292	0.011015352135364434	0.0291302615986335	0.0345038703385624	0.01592425520662671	0.0039472316364242855	0.0135381403017728	0.009003774370191573	0.013410016251468758	0.01985159002229218	0.009958641569169377	0.015360363040115762	0.001451366022917188	0.004116574165015302	0.0057229082810019444	0.011495320226812888	0.001951128791329332	0.0066130886521964674
7	20	6025	8804	521	830	450	706	485.4501244813278	765.1171784232365	1.855267336019101	6842	0.8501487515809177	87.58577656805559	1	0.6843480236256247	0.5390058783365033	122.15358963681717	124.03628501370073	30.870698080866262	11.787745625310542	10.770329614269007	68.03105714134236	64.31906759293626	1.8136728110834253	374.78888860545663	0.880590470622625	0.49861997120762785	0.027478307032783787	0.18675421142838688	0.08725567405240056	0.019887838078800825	0.013339122185586073	0.016221699191584876	0.049131852238790415	0.02617345984380706	0.007068571002723039	0.01022107502050188	0.00220277481180759	0.008888233476566046	0.007010126086988528	0.00416289605997415	0.013737021444431285	0.009423610245601108	0.0066791774616685624	0.006778747885700546	0.002958210305989823	0.008846782343201123	0.012340769418540518	0.015790788860352043
7	21	8467	16533	654	862	487	763	563.0872800283454	810.3769930317704	2.0392081682489223	9113	0.9315935222364572	103.82927922928398	1	0.5121272606302546	0.4903864233040537	173.74510389646034	176.9773996870787	31.38470965295043	12.442280760574425	11.40175425099138	65.92184505285341	63.156646231138474	-66.1708421281129	465.8010819142764	0.9291122572149676	0.3441946050660139	0.038665398734687	0.14772243584439324	0.0691909537902238	0.03885989336380141	0.017121258933489505	0.04040953957686193	0.04796014261561182	0.02889690446886432	0.02078693259905592	0.022639563512926102	0.008204108330845483	0.011225900011393694	0.01108487715934607	0.019203830293668508	0.01597940484224999	0.0033367653751414394	0.011175639995817123	0.010735512289314676	0.003947766578871687	0.0006331195672918464	0.00039322127669725026	0.0038860428503624585
7	22	7149	14580	178	878	43	770	109.98517275143377	822.7957756329556	2.004395893281209	8291	0.9129813704436809	95.40644373055562	1	0.49032921810699587	0.4989034368669522	152.9094479035659	140.73023839957068	26.92582403567252	11.580560616748867	10.770329614269007	65.47309853842034	62.38724536075271	58.75423403284672	424.34523779156063	0.8622602822337474	0.4590402603636764	0.016555333062195594	0.14223815986548163	0.11214090632354905	0.018832217791602858	0.005243408661722043	0.027762760625173168	0.056963453385839705	0.038429074133236846	0.016912187089626735	0.004776421771120335	0.006515807306266442	0.013204248252387784	0.0035560123318264633	0.013971276223018901	0.011222649826472902	0.004885746439853318	0.0020964712447308115	0.003161018780181565	0.0052989041363307576	0.0050183958865490695	0.0013867316416853698	0.009095796088768393
7	23	6087	9828	478	874	370	783	421.8915722030557	822.0363068835222	1.7686974957758033	6851	0.7085188897272303	88.0352719584766	1	0.6193528693528694	0.5653878079141907	107.1583556827372	113.65298060323803	34.828149534535996	12.148176376775359	10.770329614269007	79.63131243179552	75.62077794151949	72.27249972698324	367.81832585697947	0.8884834330754634	0.6000007051794484	0.052817199409392376	0.1911949599644309	0.06244729711892382	0.020806603127739368	0.023198478427900435	0.015525553964140909	0.02446267907570209	0.02556545473169397	0.016522103844067423	0.014669889008923947	0.014622476862540241	0.013281593721129	0.017967250262266737	0.0130727783906931	0.012519531548492073	0.012286061234673044	0.006970824219127852	0.015515994640909312	0.006954659865107962	0.007244875940962878	0.004825443854177113	0.013108538122044192
7	24	11568	24650	374	881	229	711	308.51754840940526	807.9936894882434	2.4770899320258093	14407	0.5323625437464043	121.36241202899835	1	0.469290060851927	0.4036995133164914	143.07314113823455	169.1892431568863	38.05259518088089	13.961555922586255	12.083045973594572	123.72115334288671	121.11376937698971	18.598671116173065	600.074205873445	0.8029430138127299	0.4981088093108156	0.0745193500036037	0.1799362732680232	0.027791054057777907	0.04563335671922685	0.024634610762646326	0.01115673035755943	0.021265929722413913	0.022109278522804005	0.010912572113276411	0.02651493756021296	0.007035004619912465	0.01612627465949143	0.023202487071960973	0.01682091733770439	0.0037175182289964546	0.007610673668543163	0.021452083619460462	0.0037822782331122617	0.012948267182635947	0.006431939836183524	0.011951646561611014	0.005764057970254513
7	25	7000	12576	261	907	130	811	201.46385714285714	860.1822857142857	2.102578161311014	8077	0.8743451495844786	94.40697438826297	1	0.556615776081425	0.4756065759650396	139.70678136957144	147.49237268414933	34.655446902326915	12.132360739954256	10.770329614269007	73.79220550139549	67.8003443143962	-57.393070293568705	430.0609665440988	0.8666584127770212	0.40970289662343196	0.05223688430024822	0.16929942416758556	0.07657443345559446	0.020667947237864345	0.009222261925476795	0.033777799248764014	0.051445720448581714	0.02769479385041019	0.003737619956810651	0.012036214068445236	0.0036753562674853094	0.008289612305317962	0.006756109504212173	0.0194813103081321	0.01206965614172191	0.0060709594976411894	0.0208848550162189	0.01010206901636748	0.0018185219539661422	0.004846601513086099	0.0074130070281966136	0.002180716306064106
7	26	11123	19040	136	945	0	805	66.57835116425424	875.6545895891396	2.23252836770319	13167	0.8112501570855138	119.00522449073071	1	0.5841911764705883	0.44792263984927244	162.39772284532293	171.64206943520577	37.44329045369811	14.210636283203476	12.806248474865697	104.24338037948105	94.95382253848814	56.51293853589001	558.6173157302028	0.8447634237107922	0.4804209587497405	0.04565840313898034	0.1834188923473015	0.07416203961997239	0.004373088648502881	0.016522420763105557	0.016434899676257084	0.05355650493726999	0.011457042158602986	0.023183587813783563	0.016153122307239254	0.0015661113769036268	0.0006620122843190786	0.0014236655453389823	0.005861426448035432	0.010980280933293568	0.008525908109131286	0.0012358869946548247	0.00438299214374423	0.0019967362811354754	0.00938112368238866	0.012243812943268558	0.006854187349796325
7	27	6555	11413	333	947	220	846	282.72646834477496	897.9766590389016	2.095657736559196	7792	0.5873835427147555	91.35691115476152	1	0.5743450451239814	0.47717715662953303	104.44293069233993	112.80514172678478	35.805027579936315	12.447173292801791	11.0	93.1237317323823	84.52657258232108	51.8944892677554	415.48127676088177	0.841247433264887	0.615122713154914	0.0727054437643829	0.188787061359049	0.03597794409068063	0.023329149365139974	0.0110959365090837	0.030082055537033397	0.02861025758833309	0.0052868716381124095	0.021015657840688245	0.016372696375480736	0.027033089790154546	0.007741822718418463	0.00922370182437966	0.0042666204510252385	0.009197261578901012	0.007598203776472205	0.009961052296895123	0.016232370811387932	0.011230167176856239	0.008227846299846395	0.01166552163108879	0.008208450037450974
7	28	6563	13098	550	944	432	833	491.4659454517751	887.8674386713393	1.9316754951917736	7700	0.6839374397857644	91.41264208027724	1	0.5010688654756451	0.5176852957389313	111.02829058209016	117.42657280190033	35.0	12.343439803059256	11.180339887498949	84.85332171987466	80.99965268411623	43.91927625256583	399.1381310103741	0.8523376623376623	0.5936422505708149	0.02972118718349064	0.19242029646363404	0.06218652358269208	0.0072936936099546445	0.03411121928244501	0.020264028257702495	0.03694790593730015	0.016759422399331134	0.00727296402726067	0.02782864357483446	0.01626463107791325	0.009909860700999654	0.019819401111955928	0.008853273075281488	0.008876085521021652	0.004923035270325519	0.0026428380415227646	0.0028916630223638144	0.0022618294836534393	0.0004927248506862365	0.013056236553628918	0.0031794891483881865
7	29	3911	6767	446	955	379	854	409.1459984658655	902.3116849910509	1.8331355069776083	4369	0.7470893558812447	70.56656332470232	1	0.5779518250332496	0.5455134092344079	88.9160111116496	100.9752444909147	28.0	9.840449950409896	8.54400374531753	63.12734938728143	59.10457300568511	-3.499033997147312	300.15537495307717	0.8951705195696956	0.4883915123047491	0.08047489038518255	0.18885340179229207	0.04194794577024803	0.05120683011390879	0.009826203843852018	0.007625547064012042	0.021542335063438837	0.030532125125638493	0.012058320448824981	0.004094270611017931	0.009632222119761922	0.008399591935419438	0.008875743772463716	0.02142176320508995	0.010202868673436465	0.022511451661302837	0.004807581443181094	0.012862736607301532	0.0006784875266599191	0.0037345493561764145	0.000729680251984385	0.007250531266078504
7	30	6501	11135	405	962	320	831	360.79618520227655	901.4991539763114	2.0823015411028685	7733	0.8681873154026065	90.97983447074023	1	0.5838347552761562	0.480237842723951	136.84500079942345	130.09611831257686	29.614185789921695	10.959499948425272	10.0	73.29156281039961	67.90750098393711	-13.86446432577393	412.445742854949	0.8406827880512091	0.4864401797608443	0.06901965711588963	0.133272691714333	0.1028346099526372	0.04513909408401597	0.007850048164031214	0.0027028455110119955	0.04890664697507009	0.021616885308058408	0.025262957667070738	0.01483002518938506	0.013111401522631037	0.008368309456234159	0.011080686314302715	0.01187483705003603	0.0029974298386709797	0.00217815628921118	0.006190105659594773	0.017144735161704304	0.009882189176398406	0.0030385287206358058	0.007381267702626376	0.008244827187513369
7	31	7157	9936	265	960	121	891	194.22998463043174	927.4230822970518	1.8301268065025436	7810	0.8945915873058918	95.4598105050998	1	0.7203099838969405	0.5464102249346569	144.46088918834585	144.25671561490648	32.2490309931942	12.29490338161857	11.180339887498949	66.3147852952272	64.55735414863966	89.71558630165207	405.70562748477136	0.9163892445582587	0.4378940615891186	0.044229345459107984	0.16554320646199253	0.083899721995293	0.03379657370694275	0.023680276701314486	0.028932152179540597	0.050506336654857306	0.02886455568465831	0.007144350027329766	0.01999888103963336	0.012390279916991855	0.0076150238906696945	0.002707605780999591	0.016000792611195715	0.012190480554835011	0.0072840971712991335	0.008182492149299595	0.0066821333040902224	0.007613823814448999	0.0070912490125018945	0.007433820482194329	0.003963541711291257
7	32	7051	11918	609	981	491	880	555.1367181960005	928.5223372571267	1.694026516263538	7867	0.8580765682087298	94.75026137128927	1	0.5916261117637187	0.590309531993436	133.86224094142807	146.0	34.785054261852174	13.087328104484031	11.704699910719626	72.66675996425793	68.74117423019852	-48.12117365625148	387.4274528917194	0.8962755815431549	0.4211677627100596	0.023061679819328496	0.1949343889781231	0.0664246444714701	0.011346844461759546	0.005930122994643011	0.03467986050288417	0.05246106647220662	0.02312640334847961	0.0074602520224790175	0.009096150652436505	0.0032546252509548174	0.007310252190967641	0.006584580940956899	0.017863144822513888	0.011571681238786087	0.004497255049039557	0.011248508485281835	0.004396003471866045	0.0021866263481874954	0.01136828423508774	0.014559114313266345	0.004900475059445475
7	33	3734	6750	2303	1008	2228	918	2257.8698446705944	969.4268880557044	1.5229354391046817	4131	0.825458701303618	68.95126148259433	1	0.5531851851851852	0.656626652924887	95.10011685365524	93.40770846134703	24.698178070456937	9.507627730598973	8.54400374531753	54.44559046157095	53.68045127096148	28.989188229204274	267.32085117392114	0.9038973614137013	0.5449027461365153	0.12439362505338825	0.11571243130826496	0.07591075458880325	0.07207258923210917	0.018277672051900402	0.01258856543494941	0.017614432613714714	0.02426802272422347	0.004929898508321295	0.009749542832112316	0.0056165803408158264	0.02129752288337813	0.006295490024471754	0.016200056509859808	0.008981808765046733	0.011838929365614028	0.006922593061452233	0.006061399710368173	0.0077433057819446096	0.013046786651703172	0.016102946142618566	0.006672934952542698
7	34	6673	11049	503	1003	376	916	445.77791098456464	963.0370148359059	1.565614725384933	7147	0.7288486693078344	92.17552539594088	1	0.6039460584668296	0.6387267466164978	112.81977565421661	126.0634760745554	38.91015291668744	13.759759462242751	12.041594578792296	82.34493187123327	77.24486025635264	89.79387724919867	362.33304448274095	0.9336784664894361	0.5346292148261856	0.05749045442326393	0.2078007178046345	0.06304897180191464	0.008602914002496805	0.008018247348080803	0.00585307823170414	0.02208291565539376	0.02455604010748151	0.019103714915659417	0.015592565964211009	9.515143335834367e-05	0.027246604037057656	0.018885137900104314	0.011768386723511456	0.009548966879784144	0.0025448641772569595	0.015014970435282124	0.0085654498377818	0.003098542330146802	0.013244582355479304	0.0062725632227385265	0.004104848085062649
7	35	9052	15857	1236	1185	1135	1028	1184.0986522315511	1105.2899911621741	1.778537538087909	10199	0.8688734274819373	107.35624974328553	1	0.5708519896575645	0.5622597097810439	156.15307692560896	156.1569723067145	36.40054944640259	13.812356179368404	12.649110640673518	83.35386745626751	77.30113052284463	-14.849830613173763	449.7888886054567	0.8875379939209727	0.46755566065319587	0.02549272242307554	0.17685499311744327	0.08598937698957433	0.01258600892423615	0.024833993795313213	0.027963388496609155	0.050314857274876806	0.023458216701993616	0.008565577501559356	0.01976577637772196	0.01323020635030795	0.0002722128940881951	0.009134294553524595	0.01425575208609369	0.009733333809310355	0.004197364377418396	0.006350237420723809	0.00642687374529844	0.007322109503493056	0.01398369110979619	0.010325261238918613	0.00790287792344434
7	36	6791	9758	1276	1225	1194	1106	1234.6757473126197	1171.1021940804005	1.5141869335260913	7119	0.7087962756975957	92.9869332126643	1	0.6959417913506866	0.660420439417805	112.06016830826607	118.71394189394942	39.20459156782532	13.97294730597291	12.36931687685298	80.49850868798812	79.04872643225015	6.229305534654202	359.469083452062	0.9539261132181486	0.608485797203987	0.056288542462196826	0.19542175994255676	0.07254220446681624	0.004245613424271383	0.011813609396035794	0.018118961949115737	0.02337183540896046	0.009060326199175997	0.01967620360767783	0.021253180336746433	0.014507605818401307	0.017868563936983963	0.025598660543374112	0.006565679646333345	0.004400972408953398	0.005533141844421678	0.005321024190070716	0.008915403253322145	0.00886407192351988	0.007037735651824526	0.004534169114984214	0.004194689618249548
7	37	6503	11172	854	1272	778	1125	811.2429647854837	1192.2694141165616	3.2621746867842965	8285	0.8830835562596802	90.99382813912581	1	0.5820802005012531	0.3065439763392176	153.06455718820658	146.4137971640651	28.231188426986208	8.988328223552895	7.810249675906654	70.99404092002261	71.82030305718762	-8.343285617256429	516.3158005400378	0.7849124924562463	0.3862423267907247	0.03766438947848931	0.12136349376084336	0.08238614752187393	0.04773977421176311	0.008845241743164527	0.0019031561716862215	0.039975350290849275	0.031996734329488574	0.029708173120058076	0.012211101080855453	0.00424351543317537	0.013053991334996214	0.022390939766335296	0.0052468339779785985	0.016933659124575718	0.013378891819558923	0.005132797969376826	0.0065539602996244235	0.0019341387034671792	0.014278289743624344	0.014669888305948118	0.020920530257489273
7	38	1560	2795	847	1253	804	1188	823.7589743589743	1220.1621794871794	1.8756281435843571	1786	0.8899155768006615	44.56740613707347	1	0.5581395348837209	0.5331547212172787	68.02870785660589	64.93843238021688	15.0	5.675118544968264	5.0990195135927845	31.180848016352407	31.029613054657574	-18.032557931566465	191.75230867899734	0.8734602463605823	0.471011071801483	0.047334451029325576	0.14927278889481635	0.0982661524659581	0.03582168504582518	0.02247809525286807	0.01217445234597038	0.05580592550739973	0.026810977220328797	0.010383263409173595	0.015236635331709273	0.005115333586954079	0.009466882307278362	0.0018708496410803957	0.010121709366819066	0.013465239083826186	0.0019436763721423986	0.011960659557333487	0.002500477492538149	0.0038076684310023503	0.00019456533698573397	0.005858424132279403	0.008342221490806549
7	39	8518	11844	1212	1304	1128	1163	1164.807936135243	1231.7521718713313	1.65733566986008	8949	0.8090971645533036	104.14151161786599	1	0.7191827085444107	0.6033780713139569	138.0143386589691	141.98943622678414	39.319206502675	14.618259705499094	13.152946437965905	81.55066121637265	81.10756152177925	3.849342429420619	421.19090885900994	0.9518381942116437	0.5355349861759112	0.09195649978653542	0.16521696908590694	0.06668102697691483	0.059958307213390634	0.016645961533183606	0.011382945044551493	0.028066896946664602	0.02779555565444975	0.012302663575556018	0.0053330457691807935	0.005074092579310313	0.007647151892694344	0.003004218812127584	0.01538849328319521	0.012124380301010542	0.01987611257019235	0.012253001761786371	0.0002067386884904584	0.002625211618902673	0.010727823504976306	0.009644591485869058	0.0028229560559320573
7	40	10987	21504	1274	1381	1146	1213	1214.4688267953036	1297.647674524438	1.9549272831196678	12451	0.9034764156749328	118.2754534043528	1	0.5109281994047619	0.5115279778612546	185.84948057786457	191.7602670002313	36.138621999185304	14.268220956403951	13.038404810405298	92.49653268205545	79.6621130779504	-30.026197869614574	519.5290039756343	0.882419082804594	0.38035832695844024	0.03837815075094317	0.1612584635076259	0.07225757652030729	0.02675217414543264	0.01459847572348661	0.03141384709015766	0.05896917583090827	0.023218410668852375	0.007422238761282138	0.021913852355045612	0.0026432209881161106	0.01159178106623529	0.01525185613881229	0.014429242557620707	0.014625754141837548	0.004572174331257816	0.008308553687622436	0.004726296960362769	0.0031275859189958586	0.00543493874835281	0.0049224978912088555	0.005919109396238093
7	41	4288	7505	185	1343	90	1264	134.57625932835822	1299.6527518656717	1.629129543493388	4825	0.4753990455460973	73.88945234486704	1	0.5713524317121919	0.6138247286680911	81.2763034982179	97.8008179924892	31.064449134018133	10.804534073853295	9.486832980505138	75.71271438380343	71.50447637479958	45.25454982074247	296.28531726798843	0.8887046632124352	0.5448597036385757	0.04308334292821999	0.2195389333028121	0.021411742722640473	0.014333280586827082	0.030794251262645372	0.00867614059802105	0.01974843620227719	0.018783985527440004	0.019443670179739022	0.02586820304394134	0.0049250887796135215	0.03137175547781415	0.004740435217884014	0.013765683165428035	0.0019917339414892007	0.00655342918323039	0.003225532969070568	0.009647002789917208	0.01025838262883666	0.00204876620284788	0.011807575743427461	0.006000894477311734
[truncated: 88 more rows]
[truncated: 491 more columns]
