# Supplementary material for: Do G4 ligands induce mitochondrial dysfunction without ROS induction
Source: iScience. 2026 May 22;29(6):116036. doi: 10.1016/j.isci.2026.116036 (PMC13224012; doi:10.1016/j.isci.2026.116036)
Supplement: Data S3. CellProfiler-extracted feature database in HPFC cells, related to — Figure 3 [file mmc5.csv]

ImageNumber	ObjectNumber	AreaShape_Area	AreaShape_BoundingBoxArea	AreaShape_BoundingBoxMaximum_X	AreaShape_BoundingBoxMaximum_Y	AreaShape_BoundingBoxMinimum_X	AreaShape_BoundingBoxMinimum_Y	AreaShape_Center_X	AreaShape_Center_Y	AreaShape_Compactness	AreaShape_ConvexArea	AreaShape_Eccentricity	AreaShape_EquivalentDiameter	AreaShape_EulerNumber	AreaShape_Extent	AreaShape_FormFactor	AreaShape_MajorAxisLength	AreaShape_MaxFeretDiameter	AreaShape_MaximumRadius	AreaShape_MeanRadius	AreaShape_MedianRadius	AreaShape_MinFeretDiameter	AreaShape_MinorAxisLength	AreaShape_Orientation	AreaShape_Perimeter	AreaShape_Solidity	AreaShape_Zernike_0_0	AreaShape_Zernike_1_1	AreaShape_Zernike_2_0	AreaShape_Zernike_2_2	AreaShape_Zernike_3_1	AreaShape_Zernike_3_3	AreaShape_Zernike_4_0	AreaShape_Zernike_4_2	AreaShape_Zernike_4_4	AreaShape_Zernike_5_1	AreaShape_Zernike_5_3	AreaShape_Zernike_5_5	AreaShape_Zernike_6_0	AreaShape_Zernike_6_2	AreaShape_Zernike_6_4	AreaShape_Zernike_6_6	AreaShape_Zernike_7_1	AreaShape_Zernike_7_3	AreaShape_Zernike_7_5	AreaShape_Zernike_7_7	AreaShape_Zernike_8_0	AreaShape_Zernike_8_2	AreaShape_Zernike_8_4
1	1	12934	34749	1649	143	1406	0	1521.2075150765424	57.0	2.9562084894008	15937	0.9453178735084048	128.32801826415226	1	0.37221214998992774	0.33827113465961667	245.57573793715997	274.23530042647684	38.118237105091836	12.684315401238305	11.40175425099138	97.4512446988036	80.09463818660429	-58.51698197501051	693.1686142824234	0.8115705590763632	0.21897586957788168	0.03095871673080358	0.11308326752617047	0.03543260908332187	0.04060634435259057	0.00816537029083733	0.03930880627811584	0.02994146928367815	0.0174237621520673	0.03180848244806135	0.013299561576897	0.005902632050258212	0.011114615638723329	0.011867803846651972	0.02031635157933286	0.009473983499082248	0.017176574062274606	0.012736168384777478	0.012189596025425697	0.0038835578255259386	0.0008271350134689394	0.00540398099253599	0.011562149284700372
1	2	13530	16300	1497	100	1334	0	1407.2250554323725	44.3339985218034	1.459280431997189	13827	0.7859341055372384	131.25140395541203	1	0.8300613496932515	0.6852692450836114	170.00341977176114	179.41293152947478	50.0	18.946190606530685	17.0	99.0	105.11485924802577	-79.8882058369456	498.1076477383248	0.9785202863961814	0.5351806840929122	0.05933399249159413	0.18991352824438507	0.08078006175169777	0.0116034871538173	0.014015321814196135	0.00963154815326288	0.041097442615177074	0.011085126471454607	0.016894510173175097	0.015646465973976717	0.007917390084479827	0.011715844451629638	0.015297542888496935	0.0045250956330516925	0.013303817108076899	0.009074758036537045	0.012001116880779953	0.012105453073891678	0.005857539942515599	0.015149541850262674	0.012685443770550316	0.008103189891395909
1	3	9762	25488	1760	108	1524	0	1640.2534316738374	49.997643925425116	3.1620377799152646	11685	0.9728923330229463	111.48705949887035	1	0.3830037664783427	0.3162517558619422	238.55892083853112	254.4720023892609	27.85677655436824	10.351726522076817	9.433981132056603	63.79789989550269	55.16878568542758	-65.23845585361485	622.8132752230961	0.8354300385109115	0.19194151021843006	0.002634783112466367	0.10301522768422174	0.03993966800447072	0.0018232221704877858	0.0012464057670483525	0.04696484005837644	0.0415511342666531	0.018064951804031507	0.003397086670139824	0.0011920373285223532	0.0011879340172993166	0.025145839917229323	0.026896450388012416	0.021953026394012178	0.01067138159724661	0.005195218346278359	0.002212659724958487	0.0008834123214352058	0.0009167682583184984	0.012262146357708347	0.01735502589135765	0.01489299297334183
1	4	13562	32804	1701	192	1465	53	1588.2257041734258	134.9023742810795	2.858732766350562	17866	0.9204615460313642	131.4065245933332	1	0.41342519204975003	0.3498053444416887	236.11313488005973	258.14143410154054	45.27692569068709	14.025689996749572	11.40175425099138	103.90915356753683	92.28083758484844	-63.41038220890715	697.9970414071697	0.7590954886376358	0.2591304336284388	0.024339029001353932	0.1296047531365081	0.04366033963602025	0.03689516801104688	0.005762738557824598	0.05880401583260663	0.022252101005256167	0.026346569085420126	0.028685200325622395	0.002223785139309713	0.004659065584140716	0.024247694274017934	0.0006599508191442393	0.023892111626227973	0.016168428927233955	0.009551102257266991	0.005709455195006323	0.003933572854597245	0.0026377390662528466	0.0011082733569364874	0.0027723058165715153	0.011697460098733271
1	5	16546	34277	2202	263	2051	36	2116.1533905475644	129.20379547926993	2.118719289323926	19874	0.9294093152070536	145.1448294194044	1	0.4827143565656271	0.4719832424422282	252.91834126364733	248.70866490735702	46.400431032480725	16.654062825231076	15.0	100.06136236177561	93.33965855130218	-26.454141557822332	663.7249634685276	0.8325450337123881	0.34058169793048376	0.05855187961816997	0.12036005012420933	0.0715255834208835	0.05859876985475786	0.018333064236738486	0.018239213406074543	0.03954102431356543	0.028146072123687867	0.028224607046983104	0.030246895088531164	0.0037383572473607195	0.009112758259518773	0.004649266480338033	0.012965139298751677	0.01665132814869515	0.007263758981483667	0.015255117846161303	0.008593272351674806	0.0013226058156620261	0.003644620440503561	0.007867299182755208	0.010803211074334813
1	6	32099	50160	1009	380	877	0	944.2836848499953	170.61070438331413	2.268468338724605	37924	0.959112106218335	202.16259828774952	1	0.6399322169059011	0.44082607763537374	396.3984451624197	380.5220098759072	55.65968020030299	21.238624478518794	19.72308292331602	115.59599821518805	112.19124213286459	4.296611665418661	956.5706345359769	0.846403332981753	0.2811279464681754	0.04441064141900004	0.10299760134364998	0.06709271086643888	0.04410415870885347	0.020700369389424066	0.0220755318374645	0.04271778823270817	0.029064875324156414	0.0311421250174483	0.02594871621699005	0.010918752482701312	0.007379359814700115	0.008015649694562286	0.019258378094050024	0.015239769833195478	0.017999357130051647	0.016199361241837976	0.014659752747836957	0.005962062321965437	0.0016074910928802828	0.0023835004670158854	0.0038241645138250677
1	7	13931	34029	839	199	668	0	754.4619194601967	94.74883353671667	2.042019658939514	15330	0.9313175933455052	133.18220638548362	1	0.4093861118457786	0.4897112501450314	226.7422133707724	258.90731932488893	45.79301256742124	15.815612503028913	14.0	91.4669349018685	82.58135078989794	-37.522898335180614	597.8965363437813	0.9087410306588389	0.26460847787963465	0.007725449522269802	0.14922440087631825	0.04411613452066942	0.0034892563370631647	0.005329381361891124	0.0666128942613611	0.04154848372744857	0.020036691470311268	0.003482655901816361	0.006752139327258422	0.003214877376144054	0.026393373914158528	0.01866852091194182	0.023369235732342775	0.011474222104095265	0.0007525876168718934	0.0038402496610668363	0.005206402469094775	0.0021792294122814607	0.00040645936583341545	0.005749497746913806	0.012462809500135138
1	8	11037	27234	1785	214	1632	36	1704.4677901603698	109.98332880311679	3.177052207154044	17090	0.8967325903497907	118.5442738188648	1	0.4052654769773078	0.31475718206588277	205.4779165171415	193.7679023987203	32.0	11.522401525300658	10.295630140987	109.39661029211835	90.93893176838048	-39.59812102528894	663.8082245892127	0.6458162668227033	0.3678989759636358	0.04842458390612593	0.11205378169200457	0.07569921298834749	0.049495341758933525	0.01857142195282471	0.012392328724588089	0.04830955326988474	0.01208559079306482	0.017574536086453544	0.03589073430801166	0.01966788875574486	0.017700670457105765	0.011224906624794235	0.008254046994922156	0.0029140757900292863	0.003002323010314919	0.020400004500941767	0.009790607302812336	0.01716952904487491	0.015269045813946886	0.008703618022192688	0.00744110073019354
1	9	14645	21855	2019	295	1864	154	1934.8604984636395	227.1996585865483	1.4123827955942796	15362	0.8157876999586704	136.55252884017366	1	0.6700983756577442	0.7080233511193658	181.41521617926486	199.06029237394384	51.62363799656123	19.4991978361197	17.46424919657298	105.43402409524802	104.92175785867822	49.45061543201647	509.8305191657993	0.9533263897929957	0.4705764828428128	0.04085829169944537	0.20268961498493618	0.06550975424374383	0.02554309746033134	0.007891124456190012	0.023121433729732025	0.03888259163712114	0.025025331855460985	0.00926656811248546	0.0035145253128218857	0.003760855080329646	0.019413067109282107	0.0061856000483029114	0.011648234782481382	0.01539870254498069	0.01351843641694548	0.006593039015505921	0.008558308540134556	0.0019981489010365734	0.012625172265199141	0.010848176624734607	0.010381005021841125
1	10	9830	21717	603	385	432	258	495.48789420142424	317.6441505595117	2.05811031859879	11402	0.9015376894857251	111.87468312691058	1	0.4526407883225123	0.4858826035529638	185.45098855233823	201.45719148245863	40.52159917870962	14.016315520566565	12.041594578792296	86.47815408541408	80.2447508448509	-56.261475028252	504.2152954766495	0.8621294509735135	0.3083884372242614	0.07203181548372621	0.11960883815308396	0.06054231042698054	0.05863329069496721	0.01360429820497236	0.02854406783270234	0.03408545391675978	0.026830318374274506	0.027857153421561563	0.01374944469303127	0.004474557593980067	0.010799444545291635	0.0013507498809362955	0.013528360932794917	0.01705461130400445	0.011336427458354548	0.007043559855781984	0.0017717117614832584	0.001955007945449871	0.002699580576537238	0.01327122779972505	0.00703310029961348
1	11	17691	37510	1592	399	1350	244	1478.888248261828	331.7369849075801	2.3020436232517256	21789	0.9419599358296012	150.0829130377931	1	0.47163423087176753	0.4343966334519158	276.6359497939921	264.82069405543064	41.617304093369626	15.839536735837157	14.7648230602334	96.58061561390366	92.8736881548703	-67.82288332711208	715.38181771802	0.81192344761118	0.32115120928019814	0.0555018734151694	0.10704663307604198	0.06885752050567477	0.05507007903103976	0.027804068307319317	0.0016582119962605512	0.04709222886575798	0.018890388055301986	0.03135307957026547	0.03411118260505936	0.00960975779701516	0.0034491209668534623	0.002420050115251201	0.01419783936978603	0.00999579016524224	0.01640134520232049	0.013213311257514128	0.01282313993393002	0.00014840627409769248	0.0021447432511554386	0.008080071263639415	0.00046566006071256427
1	12	18276	42180	1331	416	1109	226	1240.0710221054935	333.9636134821624	2.48413011677029	23971	0.8644504940427533	152.5441769441883	1	0.4332859174964438	0.4025554028949729	235.23174071105277	279.2060171271386	58.05170109479997	18.224161741607126	14.7648230602334	138.18342881836446	118.25521989165455	-50.61954194890154	755.3229432149742	0.7624212590213174	0.29849820308353214	0.04633962854544027	0.15139853085063373	0.03387713151112176	0.05551676213172663	0.002429300054515781	0.05124932021198515	0.014375438709940286	0.022553833534403312	0.02822022941557067	0.0070967851155180174	0.0013440271656165064	0.005515908837147525	0.0013099265979990712	0.018046855762822903	0.01432798611838541	0.0024973660432144377	0.007231262888299811	0.007261219392483194	0.0005863207703303752	0.004975739337518845	0.009612747299158113	0.006852381596023438
1	13	15127	36025	1430	457	1299	182	1348.2670721226946	289.2582137899121	3.290071376381728	19612	0.9616236645183214	138.78146343517497	1	0.4199028452463567	0.30394477371483497	285.0186818691554	299.4294574687	35.17101079013795	13.126532369195045	11.704699910719626	98.1068546891886	78.2011112178611	-15.46602661717074	790.8315651863257	0.7713134815419131	0.2148195876911018	0.047365055057046995	0.08928667747761533	0.04822872315279493	0.03446691332246248	0.022180627667535546	0.03214634836360064	0.03470730026085233	0.017446667079384113	0.024256075727918103	0.027920395143335185	0.009397317438711318	0.021148109436697943	0.009747918496974763	0.015819986032708264	0.007043737817835917	0.01783797266643346	0.015640212631055545	0.017396371328489535	0.003341043821385276	0.0048611104278797395	0.007036478838310944	0.001959244939184021
1	14	16522	27968	2190	400	2006	248	2089.700459992737	317.18526812734535	1.6927047954840564	18654	0.4926903697394226	145.03952481346028	1	0.5907465675057209	0.5907704655105167	162.06374642538592	183.3303030052588	54.56189146281496	19.07474042470739	17.029386365926403	135.0081479022655	141.02863194532233	85.20743454359408	592.8254685319159	0.8857081591079661	0.6211337243297328	0.08241932813864114	0.17608233575248775	0.026668565839265784	0.013427437817873776	0.03541479710411083	0.016802335871402983	0.01777562503372709	0.03816885591976517	0.03078667920139579	0.02315434952735405	0.012815900378707697	0.003910498642339347	0.006670253248687539	0.01405561963190925	0.008516463415034075	0.0024041732185105893	0.005475058548165195	0.017527561621759325	0.006871269218015906	0.006124805198166706	0.006090513568942715	0.006288540597740292
1	15	28837	117710	2150	514	1755	216	1980.1909352567882	398.623469847765	3.5219503939354806	36799	0.976659831888661	191.61526231364738	1	0.24498343386288335	0.28393358456209966	451.33595303337887	483.25666058524223	47.885279575251516	17.309698777129697	15.231546211727817	111.78681754920875	96.94331999135537	53.80044211478582	1129.7220048756972	0.783635424875676	0.15721880794704005	0.02870188895453878	0.0750082066801723	0.03758148937593586	0.02012533790333827	0.011048872673797713	0.03713874039614476	0.031559619851769756	0.018719632311880525	0.011802157727962378	0.010938874349710952	0.0056928472823052296	0.024690658388040448	0.01888293299434317	0.018381752954453313	0.011436744369378495	0.009865093175600265	0.006193668115121233	0.006927280391128494	0.003237264513527338	0.012759179997724418	0.014093115807124424	0.01127063635494134
1	16	14007	23814	994	495	832	348	924.1794102948526	429.1030199186121	1.810240673015464	15808	0.7040593433003275	133.54499729718603	1	0.5881834215167548	0.5524127343433397	163.2374001727879	172.7946758439044	54.120236510939236	18.564743817367766	16.278820596099706	125.85713929767799	115.92159372414613	-50.52748202687694	564.4762261269984	0.8860703441295547	0.575396685554743	0.11956115655802849	0.15364075938821423	0.03694172454434332	0.05253653708033878	0.009063854048832616	0.021036075715613597	0.03002268191856255	0.023801749582598286	0.025407979591423453	0.005476954192308185	0.008018242936713736	0.023392928762270605	0.006655487898113818	0.015596969684600104	0.0053607112038204	0.010657480700684662	0.00472880480790978	0.006160114570133985	0.014383572271413743	0.006633572239182635	0.004278345413381202	0.0004632678891475287
1	17	9799	15876	1124	496	977	388	1041.3355444433105	432.0745994489234	1.783384724453297	10652	0.8079987814986573	111.6981391915723	1	0.6172209624590577	0.5607315046990512	149.9652035134244	154.1460346554526	43.01162633521314	15.181016196846194	13.601470508735444	91.8145972815467	88.35712178700722	-67.37117298576902	468.6173157302028	0.9199211415696583	0.5250820377450386	0.09684962440444682	0.15460104751639464	0.06849839878748477	0.05965551896754106	0.01709906293524163	0.012396922399200623	0.03250193525860159	0.025267662425961682	0.008209475453958394	0.010476906838417767	0.0017484084711916256	0.013334586228772436	0.015914340123599952	0.020809750222124217	0.011329298103122826	0.014497913549046044	0.009196725131759795	0.005928340106736912	0.004680568735499017	0.009845302162989638	0.007424562757180865	0.0020313397869009967
1	18	9896	14280	153	552	34	432	94.37772837510106	488.0989288601455	1.4448094176126665	10748	0.5812170461160396	112.24962598912822	1	0.6929971988795518	0.6921328085280285	126.91669587713942	136.02940858505562	47.853944456021594	16.530832738079464	14.560219778561036	111.92085316089569	103.2782805688862	45.14138638273796	423.8772003600252	0.9207294380349833	0.669600861622959	0.050990316103454864	0.18545937453256348	0.051508579701983824	0.0035255945911487996	0.027053790382303423	0.03866594676352588	0.015679529233340966	0.01242080994847894	0.0179277619114591	0.02414026927779083	0.017051663246528525	0.0123376545234129	0.01859472789583238	0.0046312466952389076	0.017499568127056317	0.0071641432817953	0.006791774366466935	0.007049858846322888	0.007231282248316003	0.003408581766985994	0.007298364222547957	0.0011574933266026632
1	19	43291	99216	2019	655	1707	337	1878.322515072417	486.63662193065534	2.620113324018372	48786	0.879679295828257	234.77609148107464	1	0.4363308337364941	0.3816628810796384	355.7624804906317	354.4305291591005	71.02112361825881	25.98102048240957	22.47220505424423	159.24154822322745	169.18903208494183	44.87772334418377	1193.888527117068	0.8873652277292666	0.4320997849949736	0.08581871418879876	0.13516635473321142	0.06601075859544754	0.06509342070320183	0.03584873048525132	0.0032035086748440087	0.032359224128021565	0.012647893929396456	0.016181634577727748	0.023746143469286055	0.005022603249249818	0.008590535933298558	0.00511217364166873	0.011155920066851139	0.008749226394895173	0.002134372771638579	0.007516091256505829	0.004294266236580787	0.00777499401576581	0.003589367014081036	0.008766756779499523	0.005110168802690053
1	20	8177	15000	1111	572	991	447	1047.862908157026	508.8901797725327	1.510526317108678	8734	0.8628012478994929	102.03567884470327	1	0.5451333333333334	0.662020905345175	146.65161986434524	139.17614738165446	36.05551275463989	13.690172384120455	12.649110640673518	79.0407955234997	74.1387407306146	-47.69462047382168	393.9726547895302	0.9362262422715824	0.5353088997292695	0.03517621683387243	0.15907293320403443	0.10997822587255797	0.01784106624049354	0.023507681789947638	0.019259982867737373	0.0454014407524116	0.026973319905768674	0.010804776771738949	0.010898554727113104	0.013657380817703667	0.004044969849561087	0.011255673015395038	0.004397681847312543	0.009633512305336352	0.0025098173439242117	0.010127249067772258	0.010043181577002805	0.003092714946916878	0.012055684875485178	0.009962191460837013	0.01224522923493526
1	21	14968	25230	536	596	391	422	471.65332709780864	507.5004676643506	2.004010643939877	19416	0.67175988177523	138.05017024834095	1	0.5932619896948078	0.49899934564918474	177.39052651945457	197.46645284705957	49.25444142409901	17.151824032360206	14.422205101855956	140.34686095282055	131.40539693778018	-15.809406979628177	613.9554108468271	0.7709105892047796	0.4858115152185783	0.014496062153943865	0.18325641446822488	0.04425871323782313	0.03311463401375288	0.03815079108762861	0.02252669635495125	0.03131347825818545	0.03533441867735194	0.013659143811231015	0.02257753466345926	0.013651840349778285	0.010331775882160447	0.00332498631766646	0.022966949067829433	0.016325018194402293	0.01390503077181386	0.002547630790090252	0.014354129664382095	0.008887814090337079	0.011925550071250901	0.007357143482624871	0.009055696598220635
1	22	21491	63096	960	664	721	400	847.7185333395374	545.1303801591364	2.4160892295541743	25249	0.9505827031919611	165.41823072413567	1	0.34060796246988717	0.41389199859333164	309.16689134459506	333.0540496676178	52.92447448959697	18.25928154398413	15.811388300841896	115.1936474377662	95.98749460475963	39.59760165741875	807.7737367038067	0.8511624222741495	0.24650836339313392	0.03645960234684418	0.1193656794614876	0.05257310357097707	0.02305762294239449	0.013355486188368827	0.055983129435097284	0.039571654970793985	0.025424270926387937	0.010682482652463484	0.009542948970010779	0.00773881295429886	0.02854207660994691	0.018722737470126777	0.02123924318338563	0.01504551006162596	0.0036362459679092646	0.007107007527286325	0.006293679599533565	0.004968870527587066	0.008622917957532766	0.009081071858383015	0.009032634013294707
1	23	6407	11534	1719	609	1573	530	1647.6207273294833	564.5572030591541	1.6583732095400987	6550	0.9241432296744592	90.31968646490192	1	0.5554881220738686	0.6030005756528838	147.85734490937213	155.80115532305913	29.966648127543394	11.407605112030792	10.295630140987	59.60820355483365	56.488335238411786	66.27322048130478	365.4041122946064	0.9781679389312977	0.3359602572311411	0.010222661719521523	0.1621249673928764	0.06482785513916914	0.004943682765808601	0.008603842336559614	0.05806886683425025	0.049780767588830904	0.029258632196107713	0.006234884272338177	0.005495461491384769	0.007009325319541013	0.015188689974265087	0.015906361332306267	0.024844395620767918	0.016383861624500715	0.0024114427070412252	0.0016297695449933444	0.006071127063030388	0.005651338971616309	0.007954553206653156	0.0004085698459991549	0.006742291000069327
1	24	14551	35200	2179	702	1959	542	2053.51810872105	616.5943921379974	2.7802264952531197	20831	0.8401467908904778	136.11358718159386	1	0.4133806818181818	0.3596829257283073	210.3507820516579	225.32199182503248	39.35733730830886	14.062521277564832	12.649110640673518	144.97190577217503	114.08565626197507	-78.60272943662815	713.0031380615795	0.6985262349383131	0.36491842850977646	0.061984301974285	0.1380674030987541	0.055321854058745255	0.05540109578463057	0.00714426375386247	0.005948358860173547	0.04456660637490219	0.023830719688604757	0.039751211184609725	0.0063048989545225	0.004189652053689756	0.0029728346249142342	0.013975677640294575	0.02420559061400795	0.008536653590182349	0.008642524231310133	0.011469320992482173	0.005082687920923783	0.004544496863491529	0.0013204603964909135	0.00416526417239566	0.009477641844480104
1	25	15072	34776	1921	753	1705	592	1808.9250928874735	678.9972133757962	1.8669066353460546	15558	0.9449491439559785	138.52893711513263	1	0.4334023464458247	0.5356454260041973	245.92703595141322	256.56383221335	41.012193308819754	16.027615469478054	14.866068747318506	81.56049928885788	80.47156338391459	52.39923969557586	594.6366517139589	0.9687620516775935	0.2915346208621097	0.00843453161614334	0.14277518897004177	0.05972719360886069	0.012455729520940208	0.004643265727561471	0.05407108844005605	0.05134581746785259	0.02697474893180143	0.011705670589069675	0.0031546695895073697	0.0039321658009570624	0.020335750492115782	0.022881412199127687	0.0255848098955206	0.015667308888156165	0.005566652681707183	0.004146675977670713	0.002744224330127892	0.0034032093482961033	0.0016625532512248345	0.007771246587790457	0.009411234563426511
1	26	9149	15308	1602	764	1513	592	1555.9702699748607	680.3747950595694	1.9033397251067072	9934	0.9288533567690606	107.92992446389464	1	0.5976613535406323	0.5253922811619649	179.7105409490454	185.930094390338	32.28002478313795	13.098114658711786	12.041594578792296	72.29651918612957	66.57334277901246	20.645457292605716	467.78888860545663	0.9209784578216227	0.33696466863702645	0.029214063060120025	0.15289994082494804	0.06536678260774374	0.03135930490993242	0.017151120215915656	0.04160672002813859	0.05358558263923557	0.02514772111816789	0.013949280025685754	0.021150128621376288	0.008815375862560352	0.01332122919548468	0.015906402217804122	0.019416179119723233	0.01424219858549984	0.003926837495885414	0.010488770803590376	0.008666418558254549	0.00561128459493446	0.002188187073105037	0.004674920857192103	0.00043622385073091883
1	27	33758	74925	1078	788	745	563	894.3003139996446	694.0317554357486	2.529200385112998	41524	0.9288638763998686	207.32105669991563	1	0.45055722389055725	0.3953818787495253	366.55200436270115	382.15441905072873	57.982756057296896	21.471668070956934	19.6468827043885	144.33530736817377	135.77864999736383	66.78340367943164	1035.8214639185592	0.8129756285521627	0.2942537789314514	0.05180394042637278	0.1221129713461715	0.04931906993534409	0.062407330804042455	0.013270499395873742	0.013886811557866018	0.032407396355069965	0.02250042070600197	0.039668445100944014	0.019702270243965488	0.006676231870427518	0.010166999113923348	0.003585835508597306	0.020444812019370293	0.01294809815826632	0.011694106811404512	0.012976162860946173	0.010357868002980308	0.004160387975747921	0.005740729084375875	0.004986497046814996	0.00811918931818494
1	28	28592	51442	2304	779	2126	490	2235.553721320649	655.1083869613879	2.2618609620554238	35985	0.7484525256354215	190.79954156933337	1	0.555810427277322	0.4421138243136168	248.53595452042592	300.0	70.09279563550022	23.476441017180765	20.518284528683193	177.0	164.82615508321888	3.3392572318317333	901.4884194358181	0.794553286091427	0.4044940562563086	0.05767509938431023	0.1881867350058813	0.046451053346811336	0.02919668590234494	0.01332684828421661	0.03391493537243239	0.03627824793145704	0.01978592230331581	0.011135875821475235	0.011799375731069879	0.0029571874366735385	0.01004497492026381	0.016266746010723723	0.01745254248092001	0.00923594859088895	0.012765629625700756	0.018043039048493144	0.0028313695854375186	0.004681374056083973	0.008168865416058694	0.009457453072904883	0.005613401625381083
1	29	48736	94863	307	887	0	578	143.39880170715693	746.9756442875903	2.6518974243047073	65797	0.7651359107513709	249.10359783072764	1	0.5137514099280014	0.3770884917474464	325.06508903297515	416.1249812255929	88.81441324469807	29.82303050784325	25.709920264364882	238.6016166122224	209.2992704295804	-52.720127092030374	1274.407250356186	0.7407024636381598	0.3583541375156669	0.04769719529668752	0.19098958254523654	0.035174245666815505	0.031921306669599275	0.012366564855785734	0.052725249050852206	0.02306574176096468	0.016726231937976312	0.009576107066620125	0.012424237140243048	0.005448889492324127	0.00241981571586525	0.007439591102609609	0.018169271351384148	0.009243471326441304	0.010910544559769213	0.011386997423704123	0.0033220203325638226	0.003308474583101184	0.01501997061349991	0.012159453753456185	0.0075341340884901905
1	30	64823	124950	1471	858	1121	501	1313.591688135384	671.0036098298443	2.5225346819623495	79880	0.6672416810443581	287.28941332455577	1	0.5187915166066427	0.3964266605135721	354.86838645949626	375.7046712512369	103.24727599312246	33.47120542451886	29.206163733020468	307.09900017530134	264.320624794524	52.49986429789217	1433.468216900285	0.8115047571357036	0.5353954089316632	0.008192466738410722	0.19513914683429812	0.04859316349327295	0.01769216715737416	0.04248412606963279	0.0013730942936089631	0.03364584927707832	0.013673639094123476	0.008800793704586096	0.03218118734406652	0.00711057266800584	0.014035576879330077	0.014466566286821681	0.017712286004412135	0.014316344789219901	0.013769129245016916	0.00359099133084876	0.0012191217163215085	0.003031553664131584	0.0038024796404459438	0.012207858194182237	0.0037154226850427178
1	31	11969	28998	590	834	428	655	511.36786698972344	751.208705823377	2.0824344095325102	12632	0.939175705528181	123.44798139676145	1	0.4127526036278364	0.48020720144769985	215.52443420924257	224.73539997072112	36.89173349139343	14.505222103288524	13.038404810405298	74.78546866810059	74.01907175623742	38.90106924993419	559.6538956566621	0.9475142495250158	0.301734528787375	0.04172279007119357	0.13507623088342913	0.06605476743152798	0.02112057767019277	0.014575376195403854	0.04754069670895718	0.05167745744813647	0.028089724536183466	0.015278382445184473	0.0056651805954641265	0.005680304281230868	0.024103787976148847	0.016615600546847045	0.025743380620225263	0.013888403452936904	0.008570846543284731	0.006497852068673771	0.0010420753647227788	0.0027871340262721057	0.003714933327670796	0.006072374125512808	0.008071493024206271
1	32	10852	24948	883	878	729	716	790.2338739402875	791.5766678953188	2.3744039663387304	13163	0.8336599058053027	117.54656753587484	1	0.4349847683181017	0.42115832612172316	169.24436575433322	174.25555945220228	40.607881008493905	14.24501451714699	12.165525060596439	102.83092008336618	93.46996621042473	-39.240681566589856	569.0325753131025	0.8244321203373092	0.4270616512370125	0.07710554745395878	0.15261301834153929	0.05569472965430112	0.06347007973348828	0.025544870631102935	0.004560493075620096	0.03840596986470873	0.008303227914492957	0.021133173780071013	0.013058952495925012	0.0221778152771541	0.003165258282341333	0.009062167158691337	0.013679955911848824	0.012254174824759807	0.007816751688833518	0.007313953375098074	0.012305183032811773	0.009599735908025939	0.009024781120519606	0.002899921265063178	0.009928427293929098
1	33	13389	18871	328	945	215	778	277.61662558816937	857.6264097393382	1.5872965862747475	14761	0.7380113092487404	130.56570860857417	1	0.7095013512797415	0.6300019849138065	162.10644920976887	167.09278859364338	50.635955604688654	18.307554704104852	16.278820596099706	108.93481437255686	109.3875422004967	-2.007584143793621	516.7827919510468	0.9070523677257638	0.5987028058970086	0.09897693407537396	0.16390958352093446	0.05949591281415915	0.04245832085572189	0.0006949491907718164	0.017233261711994092	0.02545493737292127	0.030475950379164514	0.02454236643332888	0.0061751528854315655	0.004555200664184203	0.007688117384972719	0.0008932021198584599	0.012708829012769034	0.01543679567329455	0.013288516926587878	0.012307565250185766	0.0031749793015177856	0.006157601766073466	0.0017787209118690517	0.0019746177950151936	0.009706132290837147
1	34	23139	50049	1663	976	1462	727	1570.2542892951294	842.1278361208349	2.1059805933350573	24682	0.9335131822256266	171.64349631030862	1	0.4623269196187736	0.4748381837728084	294.5358417229526	309.864486509829	55.362442142665635	19.9122353012893	18.027756377319946	114.84941396076026	105.60378720254262	31.831241137465494	782.5361466505706	0.9374848067417552	0.3068393791204271	0.021706235095283903	0.1473326451441119	0.05886307700617477	0.030611733376903177	0.009240946360211699	0.047449645622667624	0.049773692707370205	0.025747310912172056	0.020506747880495127	0.011563279967559405	0.00454615910488325	0.014390703990533561	0.017377217331636767	0.02425794711648753	0.014857433052707564	0.007277424543907643	0.009799270946387925	0.003864923962250728	0.00247718297124535	0.00033041059675561866	0.0037019273392317024	0.006840472394242782
1	35	14661	29700	1125	899	927	749	1028.9730577723212	816.031989632358	2.2790270178343772	17909	0.8672681209696539	136.62710186987874	1	0.49363636363636365	0.4387837406816879	202.77046013460748	204.68756679388224	49.49747468305833	15.67720038492357	13.892443989449804	111.75744435542495	100.94751891704074	66.56154015583489	647.9797974644666	0.8186386732927579	0.4455441908815004	0.017415927101728353	0.17138021746968987	0.08255672549273253	0.023624311066879095	0.014713428706728017	0.04050869713179865	0.03820491279859209	0.03199612954617375	0.006270805479179341	0.019204103930868317	0.0038295183993781	0.002813578958253563	0.020525112005150035	0.021752485061441267	0.00897787787905671	0.008251877918411537	0.013652959460121673	0.005766896095959056	0.003259263750360959	0.01919969250125285	0.011307440851760522	0.0038354078701027627
1	36	16034	24840	745	933	565	795	657.0362354995634	859.9882125483348	2.0229310566831833	18023	0.7838405394646826	142.88149936322617	1	0.6454911433172302	0.4943322199223188	183.78871041289844	206.31286920597077	55.46169849544819	19.430846030526617	17.0	119.41330487090495	114.12583527344687	-61.2428650998213	638.4345955666557	0.8896410142595572	0.47962229203062606	0.04061741336385655	0.209054808087283	0.05507594473784054	0.02477479296343402	0.021329697842062578	0.015738857055913515	0.03770168146183749	0.012112416181869513	0.010057484399021982	0.023115324844390613	0.0034647241459197834	0.0172547897749125	0.010293442517872307	0.006303794509246623	0.008701835507654332	0.013357208993961683	0.006662346644362326	0.0040665621574491675	0.0030678587291914725	0.011675221338511784	0.014069899601986527	0.006506919656693114
1	37	19181	45173	616	1004	389	805	498.3533183879881	910.1463948699234	2.290491554220435	22267	0.9171525827215296	156.27542259602166	1	0.42461204701923716	0.4365875081082097	253.62009592901785	270.29613389761977	48.010415536631214	18.576831141399047	16.55294535724685	108.5746637535132	101.07680114263314	-48.684325956138295	743.0275246792191	0.8614092603404141	0.33427330560587404	0.0470903246726401	0.15048408163552518	0.06720497804622348	0.012047070674829033	0.023688594758283384	0.054944459743376806	0.04848380731291378	0.02588067617881574	0.006596273703029659	0.012947647020413263	0.012115369462606485	0.01842322514775336	0.019381710240789978	0.018696042946470575	0.010375373380393283	0.002623487625505997	0.003936263955723188	0.008866111064646928	0.00596924442264248	0.005099848531622931	0.00678447741504436	0.0033033542725087453
1	38	7198	12800	763	997	663	869	722.6033620450125	930.5880800222284	2.2991538524572075	8525	0.6466217279956908	95.73284829672467	1	0.56234375	0.4349426198387097	115.08750335877825	130.29965464267354	36.05551275463989	12.510987394431204	11.045361017187261	97.54475360062814	87.7899923392549	2.681909006484388	456.0315292925759	0.8443401759530792	0.5247500430117382	0.04686037921777593	0.20174687217196	0.037362356037911076	0.028016862266702316	0.03655230101915125	0.0027131890854523526	0.02728332078151656	0.02681887528042294	0.00806972311584994	0.02809120867297145	0.01030374751013236	0.020278909780126027	0.003314114482754469	0.016058366698680958	0.0005454830764250065	0.015980265437518737	0.00658512693707159	0.008200084699700023	0.013202481488049762	0.003984499528770512	0.00844908554562735	0.008993111055431985
1	39	12287	20956	1428	1018	1304	849	1372.7099373321396	934.4466509318793	1.673331669524668	13616	0.8124031556577793	125.07715333409593	1	0.5863237259018896	0.5976101559615274	165.60077468701857	174.72263734273244	45.31004303683677	17.312081176318255	15.556349186104045	102.59985007835954	96.56117309661782	24.973044152740716	508.2985565973347	0.9023942420681551	0.5124572289753978	0.009452757680569693	0.20367668896235724	0.0761311173044207	0.0018988352182924722	0.008528612950661067	0.010294781097668454	0.043909553561788904	0.023197398665547094	0.0034677579751864703	0.0055214182391843695	0.009256596176897273	0.0192952502627863	0.013252795025110032	0.0063908649012573565	0.012819510845550181	0.0024497729840794917	0.010083510237924318	0.011504400252035116	0.004503784087531938	0.011728116230550005	0.016201164716453012	0.015263988216883025
1	40	23646	42158	1361	1054	1147	857	1250.9529730186923	958.1005244015901	1.7990657981923313	26078	0.8251691093870416	173.51375240829663	1	0.56088998529342	0.555844039170097	236.34474408758894	268.6428856307198	61.032778078668514	22.653002250332133	20.12461179749811	145.9490735683913	133.5077843737647	47.61917405533079	731.1513703397204	0.9067413145179845	0.4171386023877038	0.04886724612331532	0.19279739786753375	0.053226743253318075	0.03922249719265568	0.0066966055073751736	0.029893794182578898	0.040608992121740614	0.018889718633734898	0.011452118310872504	0.009336560781208517	0.0018102677967570665	0.014774206271413364	0.009040260145719287	0.01282554582947991	0.011900616546832722	0.011115599762486801	0.011259179072755305	0.0035924673334008996	0.0022254521609116396	0.005837490521834819	0.008497889959028346	0.0038609227225608056
1	41	11616	25146	856	1046	729	848	790.8108643250689	965.2830578512396	2.4880590427978477	14383	0.8915713831635287	121.61394061391009	1	0.46194225721784776	0.4019197224819431	197.18743146249818	205.24375751773792	41.14608122288197	13.711154548492761	12.062320276193434	106.19805840781977	89.30228191170475	12.86083973403268	602.6477990022522	0.8076201070708475	0.35109674900044274	0.07543069421329418	0.123413840843021	0.06292052455368899	0.05848973058347976	0.017324257461910575	0.015443187039953997	0.04106654376914713	0.02291761345455829	0.021846033830936182	0.028892958355776932	0.0013788228020440785	0.014914897334083516	0.007046289896267491	0.015393017708363902	0.0148427273590912	0.007921756606171476	0.011367583238081016	0.0053366883599462985	0.0021261782723047823	0.007441057931628486	0.011402277659680238	0.009276338086150965
1	42	12231	19436	714	1034	542	921	632.6021584498405	976.0203581064508	2.1114296009530595	15064	0.8037322750295063	124.79179809448927	1	0.6292961514714962	0.47361275959597177	169.72064811742774	174.34735443934903	44.27188724235731	15.77923456872537	13.601470508735444	111.22470850505057	100.98227811074334	86.94380454441625	569.6711395993652	0.8119357408390866	0.511103901815089	0.11623006680451833	0.131134245352863	0.05621107535419642	0.06610481168441616	0.022584149889197016	0.01802303303847681	0.030314612466417097	0.006440699791436049	0.0031349993684340162	0.006093545821768627	0.007956644870665296	0.011027744790123615	0.016525154178308337	0.013759220009054727	0.01971964059993384	0.0031080365932792116	0.010546169451694317	0.008385920696851174	0.006825575511825361	0.011946734538278844	0.009408316845558819	0.011831203831427084
1	43	10495	16464	2065	1077	1967	909	2019.6326822296332	985.61076703192	1.5291211349988099	11011	0.7971997141033227	115.59692479471732	1	0.6374514091350826	0.6539704259602548	151.2770279993542	167.14664220378464	47.0	16.539033380546904	14.7648230602334	96.48913848798654	91.328313019616	-0.36239214939645226	449.0731598529186	0.9531377713195895	0.47829655028976786	0.0408502661578775	0.20402867329860433	0.06526120569676395	0.018628689910308922	0.008075320011515088	0.022308110172712843	0.03537467043537896	0.02603589878976589	0.011691608409441603	0.015180078410204438	0.002249905646020028	0.019569191798533083	0.010508637708346875	0.015469735345129887	0.013310455611787866	0.010715893862226293	0.013638935928972066	0.008639505633388526	0.00020633418769462684	0.014055661281655524	0.01299135157502426	0.0033983263036859498
1	44	36000	54696	394	1100	76	928	247.1121388888889	1022.5475	1.9064434003471413	39505	0.8504558034437687	214.09489393833255	1	0.6581834137779728	0.5245369465560381	301.2349702048464	320.17807545177106	78.23042886243178	27.354828317207158	23.600847442411894	167.23859448102587	158.46360353665173	-78.8430968636562	928.6843789287116	0.9112770535375269	0.44712550100928516	0.0378439329175455	0.18806645827785448	0.07457241783666262	0.017291775342042466	0.004216868048389219	0.0304335219558087	0.04913431339503715	0.023828046926829435	0.011428886987581936	0.007510548777582416	0.005848522484549726	0.0017632117637452604	0.0054668781070374445	0.016024484846168086	0.008790034119249833	0.005965340874522844	0.012447020961960046	0.00942957803976574	0.005409552150587428	0.01471310365588464	0.011586976047572533	0.005315990230921022
1	45	52591	79794	2304	1277	2018	998	2166.3501169401607	1129.4787511171112	1.8975308523024197	59060	0.7427119128321323	258.7681218720091	1	0.6590846429556106	0.5270006539217127	325.7244770264084	360.6688231605277	94.64142856064674	33.72692049329429	30.0	235.5100506476934	218.10872275468	59.82450511374839	1119.8376618407358	0.8904673213681003	0.5147594663148394	0.055717086442978396	0.19865133207898897	0.06194938607970249	0.02552890975857669	0.006446519238594094	0.0011761252561949588	0.03987432688676463	0.012438712226663786	0.0179757532810979	0.019170175351024818	0.0037087597706087043	0.011770805640223715	0.01159232959039209	0.002203742360540216	0.012517853356857789	0.01173540767635563	0.012046401499569247	0.010440934883815894	0.001986787858454236	0.0023147365966171883	0.010279833024512361	0.005843109894868653
1	46	12011	30740	1137	1152	925	1007	1025.783948047623	1072.109816001998	2.7962964690605507	15105	0.9457618722755061	123.6643852198928	1	0.3907286922576448	0.35761587194506667	225.38571454911957	241.36486902612816	35.805027579936315	13.076218962981317	11.40175425099138	86.76332980793799	73.21896326901346	-54.310674051341564	649.659992311072	0.7951671631909963	0.2625071694700043	0.01861236483048585	0.13333941944298802	0.05088670483921426	0.01908043515898019	0.008861015193689663	0.0571670239843336	0.04250141992112931	0.023856000374813145	0.017032160276578397	0.007154676186135724	0.004743269696163965	0.02422159846205393	0.020307714985683522	0.023044886732789257	0.013959201564036999	0.011183182062651006	0.005313299830445236	0.0042336350330731826	0.0029259695865225237	0.0005618222674319005	0.010648210928646101	0.009693665652596153
1	47	44226	96798	1616	1289	1397	847	1498.2829557274001	1062.702867091756	3.552383363916481	62718	0.9531054490570754	237.2978973894571	1	0.45688960515713134	0.28150114938538223	457.0316494810443	452.19575407117657	59.033888572581766	22.575123253291782	20.09975124224178	173.79366380872133	138.31532852492634	11.114901939311787	1405.088491223318	0.7051564144264805	0.2753815371866203	0.03014763235912144	0.11524687265401347	0.06058419085507339	0.025624719292228596	0.024529672684480017	0.03186034426139948	0.053196403395554155	0.017706892284014248	0.01236699804313095	0.030013129350722267	0.012943585848959018	0.023477944788504127	0.019427298692508484	0.0169447216568629	0.005342466739371233	0.010886772215347866	0.012480024453196506	0.01889772669929603	0.0064187055828074805	0.012984960622860125	0.00690505380140865	0.008024393839010649
1	48	14639	20808	993	1132	789	1030	883.7775804358221	1076.4662886809208	2.027616998295155	16251	0.8858016432501228	136.524553452403	1	0.7035274894271434	0.4931897892160167	204.64687573393297	210.16184239771025	45.0	17.078264663420992	15.231546211727817	100.94123022215891	94.96925936491114	-80.7530481545319	610.7361107568208	0.9008061042397391	0.4220013062710118	0.029596694288191002	0.17469123995754607	0.08056231926885392	0.006574131399158053	0.003537090138297731	0.03358287037861254	0.05935850778273183	0.023630156660168617	0.00477164635382759	0.007487353022993235	0.0028552662596236997	0.006901919998867015	0.005852919532039977	0.016660917803403872	0.009950929576277329	0.003917169101782747	0.011113690121031446	0.008270873182356406	0.0041047738117257785	0.006526961991113966	0.01028022654389259	0.0029477395576967026
1	49	24105	48530	553	1171	342	941	451.6163866417756	1063.6682845882597	2.384335745075344	29424	0.8623852668855444	175.18972351665238	1	0.49670307026581495	0.4194040214619189	256.42093415168233	304.6112276328632	63.52952069707436	21.329830210479777	18.384776310850235	149.01214269679897	129.81375358001188	-45.13007027706847	849.8498551495553	0.8192292006525286	0.3307420436559861	0.025059804216438195	0.17976815308139818	0.04166912303262573	0.02787925137094768	0.007756295179438823	0.06015371694852612	0.032068902191366815	0.020455007960546844	0.012414907877771357	0.011463863911838422	0.005509592135173678	0.0038831565756520664	0.005983448856367921	0.022078771341167095	0.0112965405093579	0.0049365445630284825	0.007769256965037333	0.010328002119901524	0.00348206845045026	0.01437752768665965	0.004061333810158254	0.010589317803688703
1	50	11995	19758	1997	1197	1819	1086	1908.8530220925386	1146.488036681951	1.6387258982828359	12953	0.8826644728030754	123.58199035093372	1	0.6070958599048487	0.6102301800733517	182.911404567512	182.02472359545007	40.496913462633174	16.30761832654848	15.0	85.84949661676227	85.96902727481992	-68.6899077929232	497.00209204105306	0.9260402995445071	0.4581072707334371	0.014249875150043315	0.17657603202016908	0.089647550062843	0.018568291896745158	0.010275204204162364	0.026968738390336162	0.0560628784578078	0.02973402175961748	0.01148550525709385	0.004934213577131887	0.005892647912082542	0.0005678989104219542	0.0014641718618617718	0.015619396536868365	0.01078435506841612	0.006181972801815068	0.0031810120330892588	0.006285030428185612	0.005177965320944458	0.010280654443551546	0.009188048761055145	0.011689687121049189
1	51	15076	28405	1837	1209	1590	1094	1723.8058503581851	1162.1838684001061	2.3656074851269593	19240	0.8837478584232509	138.5473181856196	1	0.5307516282344658	0.42272439797692435	223.56957931175072	246.16457909293123	48.373546489791295	15.666664545374081	13.341664064126334	113.89904306980199	104.62237545318993	-84.03872370839063	669.451839509359	0.7835758835758836	0.31677078694369876	0.05473151153549901	0.13860413939928845	0.04909256463170046	0.0519661678008094	0.008522088877861714	0.03589701753367171	0.03031163837165012	0.028120312917930258	0.02203033098019842	0.002238975818476371	0.009488243457804947	0.012328421265929887	0.00942212787807846	0.030494152978600135	0.01241185712135272	0.00243157631169062	0.010924837833338115	0.012289544717143207	0.005551913557108922	0.0034796999633706594	0.006451970762042826	0.01395724598417846
1	52	29433	43940	1370	1203	1032	1073	1203.8933170251078	1139.4364488839058	2.092364766329687	33096	0.9294479782771733	193.58527712661945	1	0.6698452435138825	0.4779281395347456	323.8633411528201	337.5929501633587	55.00909015790027	22.63423471832173	21.0	118.14755143896018	119.49041251993485	-87.74767150529559	879.7127701597078	0.8893219724437998	0.3288197625686814	0.014174138007730246	0.15569162061781458	0.06497391437950106	0.0176898703053508	0.003358004090805645	0.03804098721993238	0.06402304207535406	0.02264441190699838	0.01292009392827072	0.00656477263325328	0.0014847349285840167	0.013149564445748423	0.021196367446187275	0.02462187663772318	0.010448204171465835	0.004162827882770538	0.007415323889258685	0.002530474813463236	0.0016412861385160225	0.008305143617764663	0.0021665423045941538	0.006297666014215723
1	53	19502	34307	844	1266	641	1097	738.8125833247872	1201.3660137421803	2.041175640027842	23785	0.6202260044466233	157.57765578096772	1	0.5684554172617833	0.48991374401585547	191.90944773013658	204.07106605298068	55.036351623268054	19.183940941275065	17.0	164.18066879286138	150.53821657998878	-87.64386365339612	707.2691193458119	0.8199285263821736	0.5564114347647418	0.00661777653544635	0.1853998846135318	0.04415199062841283	0.010037989847166461	0.05684447633505499	0.004685516297333915	0.028174319378274488	0.01831110919240722	0.00785096556777023	0.03697788597270278	0.0149535615959933	0.013020562296891282	0.00975711382102683	0.012729607132202916	0.01841319311116741	0.010473448059797724	0.00932936735506641	0.005530326691934318	0.011484718173394809	0.009963775327215162	0.008834513267301287	0.00868861551103156
1	54	15964	51404	142	1388	0	1026	82.3589952392884	1229.1520922074667	3.700957761508273	19672	0.9802453064547562	142.56926769873	1	0.3105594895338884	0.270200327709891	349.9183490289659	381.0577384071868	36.40054944640259	12.775590314590104	11.0	73.84723017151933	69.20880672686881	21.928732989948564	861.653895656662	0.8115087433916226	0.1399813786863547	0.02287409657603688	0.0711779386711618	0.031202145735636577	0.020413764104500503	0.007980023909605513	0.02877181270053728	0.032582557552763576	0.013997128403618142	0.015630173673191177	0.009360739246126881	0.004201834989837492	0.01620323883316629	0.018865275465796777	0.018083164768177232	0.008064277140517601	0.012640688390315853	0.009107148344747506	0.004853466862762728	0.0026864806275385166	0.010434676736432552	0.00962904124666671	0.01238105267520288
1	55	9265	14725	2304	1318	2149	1223	2221.411440906638	1277.9466810577442	1.7424061947927958	9885	0.8777417583884545	108.61199004700762	1	0.6292020373514431	0.5739189879997634	160.04907261025596	157.56268593801008	38.01315561749642	14.235622884043936	13.0	79.90874305415426	76.68495496574005	78.12512119354649	450.40411229460636	0.9372787051087507	0.4750365366897329	0.04457888328112153	0.1654585794774537	0.09754670859144855	0.011692669977286024	0.011788996608325959	0.030833501849296605	0.04790407467978779	0.03351492102547262	0.009374648224489883	0.017875005199668063	0.0037606404551354506	0.005337720133864852	0.002069570567825474	0.009856044514329676	0.016539080177972783	0.005958837264895477	0.010460627521905597	0.012807881112553836	0.0018043734240425957	0.011616509748781426	0.008114866056008608	0.009756676927172187
1	56	29969	90896	1400	1331	963	1123	1156.829957622877	1237.180119456772	3.834113573522995	45303	0.9760620387962197	195.34000080927638	1	0.32970647773279355	0.2608164783916781	487.05616676121764	455.25487366968406	45.18849411078001	15.971268152788193	14.866068747318506	130.0318302387268	105.93096130436331	69.2584487634396	1201.6376977344855	0.6615235194137253	0.18410821306960967	0.02572814067110242	0.06656949995717623	0.04834871805743642	0.031058509168799854	0.013511800468233677	0.016757188336558287	0.03160778423922665	0.02450680195886192	0.0286498367090725	0.018209767095645073	0.006722475975607864	0.007003344087218361	0.008909013621610163	0.019330172370202982	0.014934122858936007	0.019073584549118013	0.01792612288953294	0.009697039982432796	0.003461210371307762	0.0030779114263392773	0.002966054540077655	0.003472835229450725
1	57	20318	37908	949	1369	787	1135	866.1926862880205	1250.499409390688	2.5013849335526652	26690	0.8637738638353536	160.8405454788345	1	0.5359818507966656	0.39977853331822893	237.60882043053124	259.53805116013336	49.47726750741192	18.173214637199212	16.1245154965971	137.15467332706564	119.72625174425228	-19.089745388169536	799.1635636485402	0.7612588984638441	0.38405108476735506	0.05583708179435088	0.1660046102888304	0.053091738320104255	0.03983532512546634	0.030473997836670076	0.03168931061779628	0.04069024218510188	0.010969223788442997	0.0018041447860149302	0.03526671618255465	0.006135287424481617	0.007557563241020507	0.011824540127683532	0.006441215763260718	0.011924330874753235	0.010290155232838737	0.00983531799346041	0.0009589859365320843	0.0040046852606386825	0.005410832477997997	0.0047533247460427586	0.012815463091932816
1	58	16975	36259	565	1340	206	1239	413.719469808542	1286.8264506627393	3.0714067582717224	18895	0.9767925466812787	147.01442538703265	1	0.4681596293334069	0.3255837076306686	332.4397899459004	364.58880948268285	37.48332962798263	14.366304451541124	12.649110640673518	76.6281974964897	71.20447512988144	77.41714814325732	809.4284989122459	0.8983858163535327	0.16259726365905125	0.02693316897118899	0.08298060295970332	0.036637717006494395	0.020700001935499132	0.009313797112153695	0.03849944506169007	0.03602564736188876	0.016904685654805657	0.006122505544466835	0.0113883119594672	0.0042020316776289444	0.02576208957743224	0.021459035768989138	0.019754794978136793	0.009938661816357905	0.0020437751024403325	0.005809978427198475	0.0057293795959269265	0.0022393161313215017	0.016671429652493207	0.014364972088414652	0.012596756360909333
1	59	44269	92496	1273	1518	945	1236	1097.7968329982607	1366.0130339515235	2.5817401938958464	55296	0.8864411245429061	237.41322921412976	1	0.4786044801937381	0.38733564375081436	367.51527935581936	400.622016369545	84.8999411071645	26.47021844233092	22.0	185.20066795486017	170.10127497040358	48.09069073312703	1198.4255403194156	0.8005823206018519	0.35117256867245356	0.01643765368341948	0.170237830098582	0.058632464775086185	0.02046832408944258	0.0011195570936466948	0.04135805509402329	0.0536590320498626	0.01886529093100239	0.009716886535495179	0.00605018803262363	0.0047703868251039875	0.0009658848323279991	0.01884754315653427	0.012433720870778564	0.010984257594811296	0.0015050666597145287	0.013247826835070396	0.006153927783647826	0.004557601016880735	0.00039114100178651225	0.006379267778048587	0.003930966915432727
1	60	16742	37932	2073	1397	1855	1223	1961.5693465535778	1305.2892724883527	1.8206900349623374	18046	0.8706836036286935	146.0019741577356	1	0.44136876515870505	0.54924230967227	225.08507143124243	240.65119987234635	53.31041174104736	18.037117498025943	15.811388300841896	119.61851184617719	110.70663708281587	-57.34279022436902	618.9087296526011	0.9277402194392109	0.36803532849043613	0.09107761384944128	0.12310191610786272	0.0525891780976164	0.07136772929328421	0.02217774003226078	0.0026559766935636106	0.02888644222163358	0.020973244608790444	0.023819681102469323	0.024631040506859294	0.0017645140595405205	0.0020362135427047495	0.012490477064367041	0.015787189433972306	0.019653300487744087	0.005959185287106155	0.006616270431015822	0.005471540448187458	0.006206756093494466	0.0040919197053971845	0.010305398965666936	0.009487611110608076
1	61	20218	45067	1583	1438	1342	1251	1480.6756850331387	1331.1856266693046	2.2620558551017105	24076	0.8990440880886308	160.4442492439524	1	0.44862094215279474	0.44207573289786706	253.56823078944956	270.31278179176064	50.11985634456667	19.153069446048335	17.029386365926403	114.47649656589489	111.02690721032978	54.69402073107517	758.0985924910844	0.8397574347898322	0.3523020311685601	0.09600677588175727	0.11525510223784456	0.03659954646712494	0.08557536423570516	0.027886390696874885	0.02220596190527584	0.015985390401883137	0.009144512444260582	0.022966395278093892	0.0330229153443398	0.006627610071130834	0.008770458904111177	0.009783799965633649	0.003909320914932653	0.007386664228595233	0.0016778334629966084	0.008202827148425167	0.009767183199686644	0.001027371410155847	0.012787857108322967	0.0016649185006286165	0.001155762548601684
1	62	2532	4896	745	1420	677	1348	710.1919431279621	1386.0406793048974	2.5148008855629067	3244	0.6250414327692687	56.77889156429026	1	0.5171568627450981	0.39764579603134764	70.3317402218881	85.42833253669417	21.93171219946131	7.257909442806599	6.0	59.526818720156434	54.90036388854678	-35.135068109723896	282.8711037056154	0.7805178791615289	0.437868603788584	0.08175220790795773	0.17097857782049253	0.042327714971213216	0.04596543700100489	0.020163335301269455	0.01974744826911663	0.029250028237266034	0.019275154892178757	0.01288421663462977	0.020250840195013907	0.013799428077432872	0.0056515075838170226	0.008620965018502954	0.011778311991963124	0.011646417873036326	0.015169951087037562	0.015666363823685723	0.015742998287100914	0.005291239895072423	0.0026249601904264107	0.010213193594982416	0.010969843224479229
1	63	41315	77546	873	1487	491	1284	688.3654120779378	1393.8745733994917	4.037997139670312	53918	0.7971280153974025	229.35538317365314	0	0.5327805431614784	0.24764752559523767	330.63565163634115	385.24018481980823	58.034472514187634	18.56789726967152	17.0	194.97615026130185	199.6412253340669	82.88801632842534	1447.9108216936543	0.7662561667717646	0.35437600605352176	0.10410684334335266	0.11515341291072127	0.010890494742356562	0.07016402231609337	0.009319604842901594	0.01386811496138291	0.016333811137466167	0.01304274345911399	0.004798160511835152	0.01986271492202639	0.01070310290674458	0.0025905864605132068	0.01718473330242903	0.00991301968635407	0.013625758289656092	0.009836736110043457	0.017974418047538528	0.01071197562336865	0.006745791881964249	0.02185850274642481	0.013274914442526467	0.006664709511785682
1	64	21776	36480	1723	1568	1533	1376	1624.7370040411463	1484.2989988978693	2.030570759517491	25578	0.7547323476234776	166.5114540389126	1	0.5969298245614035	0.49247237276164774	212.43235905821246	229.4733099948663	62.00806399170998	21.063634989850915	18.110770276274835	162.34866114324956	139.36260322055512	52.5750964633763	745.4234482783626	0.8513566346078661	0.521774079557433	0.07742479058028204	0.18190652795412324	0.055692014636413184	0.03457514213402769	0.023045653767608115	0.010711021790668821	0.02606891559044998	0.019620765256868816	0.01610282073056117	0.012770328198135821	0.012922733323933618	0.004583899966187194	0.008161223313744059	0.018643085051856217	0.009685547678883435	0.014833639990116308	0.01066616209722	0.006428465350324042	0.011624056873974598	0.010534433725755294	0.0033040429481816535	0.005962199161447996
1	65	17335	36010	2304	1551	2027	1421	2179.5376406114797	1478.7567926160946	2.762702325000618	21952	0.9565242450577897	148.565162497754	1	0.48139405720633155	0.3619644400160905	292.9095891976399	281.82441342083905	38.63935817272331	14.863105046349748	13.601470508735444	87.77488450466366	85.42790829846105	80.02339562767278	775.7716446627536	0.7896774781341108	0.2754162889718409	0.06229994636686139	0.08728181602882977	0.054796578819783844	0.05940492796990278	0.03481346250392261	0.006178564520342569	0.02415831665965033	0.01761621828652043	0.03323082114969143	0.039067261159496505	0.015378539047950545	0.00641013792492628	0.004432028878359836	0.0013655270845755268	0.0088721894310659	0.01697641303911342	0.017062967421694126	0.01780078516639116	0.0069304990325433575	0.0096385389704568	0.005843012337606217	0.00950757492393027
1	66	10819	16577	1492	1567	1355	1446	1420.5597559848416	1501.8822442000185	1.4068630355850866	11342	0.5864340739737318	117.36770694909961	1	0.6526512637992399	0.710801246962978	134.71948750213772	141.7603611733548	49.33558553417604	17.299416449139557	15.297058540778355	113.26978006919178	109.1223754686445	55.570279508015346	437.34523779156063	0.9538882031387762	0.6409951372424098	0.06560948941463542	0.17939186324645096	0.049382710423117204	0.011596574742634305	0.04782756744621333	0.022240299484542966	0.020436570173552635	0.022385161846521156	0.02679801314947747	0.022131325078529794	0.016091423411906714	0.00878661506773947	0.01607423009023825	0.008530235660273	0.009022088223863288	0.00525623745471682	0.0042682919720462365	0.004782451016292457	0.012492846064658522	0.006490880399689794	0.006320067668276763	0.010672893179668852
1	67	11030	19680	2197	1589	1992	1493	2094.636083408885	1528.0728921124207	2.2528826819884333	13449	0.9307818265754173	118.50667567031338	1	0.5604674796747967	0.4438757543812191	204.5840188873422	204.35263639111682	37.53664875824692	13.310810128229535	12.165525060596439	93.26355432399853	74.79083367758449	85.40140456741318	558.8071785686863	0.8201353260465463	0.3362986632765528	0.02289549967344971	0.14212757671069542	0.07144519234389855	0.027575103175371016	0.02342663861227712	0.04438795316007163	0.05049754867998767	0.0275518057365042	0.012910414912921967	0.01902654888386425	0.01738177694857657	0.013450402398061905	0.020239540275625627	0.017570802137739372	0.012240536953229127	0.006977216322333186	0.0056263190807291155	0.016549619634270516	0.011362769999164383	0.0022485918513744556	0.00984561790376381	0.0018301385544964178
1	68	21883	38502	1104	1615	897	1429	1001.1802312297217	1527.309326874743	1.521922199109457	22752	0.8558279096385096	166.9200436060318	1	0.5683600851903797	0.6570638108736069	239.35729004883854	248.64633518312712	60.802960454241045	22.33692410762101	20.12461179749811	130.27021860576258	123.81010952572574	53.58717496259342	646.9259735953043	0.9618055555555556	0.45066398637184907	0.06631227118660363	0.16646977737120683	0.07863020325143051	0.04348793294498583	0.006348255953382699	0.01830235047431456	0.04516216655172578	0.02537296735798329	0.01925360785539885	0.01290332885076525	0.003335126294816498	0.0027417917401106008	0.00756292427865287	0.013394890105632747	0.014855267011510721	0.007785256069651565	0.009348980859932026	0.013052680821781407	0.0009743639992096018	0.0002733869815277883	0.007032413495150145	0.009890298162433683
1	69	20350	78432	2003	1715	1699	1457	1867.2149385749385	1561.2564127764128	3.3040883403839	30792	0.959142623232944	160.96715421277895	1	0.2594604243166055	0.3026553460382995	364.60985444897625	363.60693062701654	50.20956084253277	16.0059442061809	13.152946437965905	121.8035741831258	103.15651666537518	-49.0905468114738	919.2062402294093	0.6608859444011431	0.19597931121216666	0.043024334037175295	0.07067069292320656	0.05204583288770045	0.040775782549951615	0.010247632623512599	0.013588207315811361	0.04353199870114708	0.020566057518535002	0.017619191676894172	0.018721367876893536	0.0032305115809196454	0.017971684275052743	0.013423834084103439	0.02145790616653285	0.01038872212836392	0.013372346732159264	0.01215795605178147	0.00627147505307791	0.0030321003575112452	0.009935170342817308	0.005836532737219146	0.007708594179206136
1	70	25208	44544	852	1660	504	1532	672.2991113932085	1593.3114884163758	2.14183080320878	27321	0.9427786588234542	179.15306986955034	1	0.5659123563218391	0.46689028773974667	315.8884268923387	357.2590096834508	58.0	20.74498977417826	18.384776310850235	117.9661762550582	105.32328436604318	-77.04102983379886	823.6955262170047	0.9226602247355514	0.25146765316204134	0.0194649867788147	0.13922648836204052	0.043196624840508444	0.021583396404373522	0.007393163549206491	0.059253347511286476	0.04183801399614729	0.018951085794337397	0.016660443634412696	0.00978384642690255	0.004756264343088161	0.02180067054608908	0.02131547499480407	0.021265553491401235	0.010904571629727161	0.008502653744786906	0.007845478638056177	0.0068776412013001	0.003374504418243849	0.0035781196512770248	0.006489023285084788	0.01239418655907098
1	71	42493	126003	1457	1839	1024	1548	1230.2494057844822	1669.984256230438	2.8345993479398586	58040	0.9685231896175855	232.60216674491937	1	0.33723800226978723	0.35278354266425127	524.4329323984564	492.5708070927468	58.52349955359813	21.097676758468875	20.0	152.57417004145375	130.54359922037597	-64.49286078295472	1230.2955980045044	0.7321330117160579	0.22299245742183968	0.02687779639632673	0.08229476825484484	0.05621964283177752	0.03624370126809386	0.010452364296705945	0.01439753391261769	0.0401827168943762	0.027020693753077783	0.03115140230627105	0.019056765018599674	0.0043489176824082045	0.0042700957560980095	0.009776298692678868	0.024468743997093815	0.015485313617492218	0.020157212231052088	0.01851006902685651	0.00882300941720259	0.0022351250941423225	0.008180294324671109	0.0032577427663103443	0.00357014228710094
1	72	57841	93896	242	1889	0	1501	120.73662281080894	1682.4379938106188	2.072577981678007	66539	0.836811649898279	271.37694910774303	1	0.6160113316861208	0.48249089242489046	379.191952797497	387.0826785068017	99.0	33.77179475938542	30.23243291566195	236.38495036458662	207.60413554901933	-7.802981977936297	1227.3778131046631	0.8692796705691399	0.49151687883861733	0.03173394321893609	0.18088580865014514	0.08401335973368348	0.016601168281103813	0.01166152982885492	0.018947920689406057	0.04507956916203878	0.032441060780133056	0.004309338851868291	0.010622389089338954	0.010570612842622515	0.0051145133221505885	0.022868059389967797	0.014553009483599869	0.01410559215121416	0.005050404655718043	0.007353760967412982	0.012969795079627073	0.005639402449562806	0.009923910742557317	0.011232187156594787	0.006586017241004938
1	73	11422	26299	2129	1901	2038	1612	2086.6181929609525	1757.574943092278	3.047224429618581	12627	0.9872792056927363	120.59412124960747	1	0.4343130917525381	0.32816749244989785	308.6959896679451	293.393933134276	24.698178070456937	10.402322999201209	10.0	49.02903378454601	49.08146833641274	-11.96162539257864	661.3452377915606	0.9045695731369288	0.1689468178434599	0.0024129762766172827	0.07299919388357606	0.04559328347544849	0.004134635009928964	0.003491173870112297	0.027438915526651023	0.041752675662238656	0.02203397638294043	0.003207644032448113	0.0008812751549336521	0.0031651186041591227	0.020582115018002216	0.02242005908556211	0.025340730985036544	0.01292446917597243	0.00035357858624125417	0.0019885696994124597	0.0018474502911144176	0.0027538531168868658	0.014465114257362958	0.014997199811690457	0.015927308437497956
1	74	6984	12160	433	1733	305	1638	363.70661512027493	1678.926116838488	1.6689498063311945	7490	0.7750443793716141	94.29901897915151	1	0.5743421052631579	0.599179194129434	122.46628122707176	134.73678042761748	34.9857113690718	12.66048746769663	11.313708498984761	83.91626475508701	77.38727647096871	70.45909693228029	382.71782079359116	0.9324432576769025	0.48982620802194415	0.09009200873690763	0.1735558411088441	0.044343948384335634	0.06054894314309388	0.008369526059369912	0.004304999000342487	0.030621991866547845	0.03018197408783559	0.0060714221179067425	0.004507678306237652	0.008226412546987805	0.00036294673984249223	0.009495640960309873	0.021903993335162606	0.010436201279767266	0.017051710174209464	0.005325260690555035	0.008313835937494922	0.006598028145291256	0.013554274826965439	0.004069320874657212	0.002488422884124051
1	75	19729	36480	1610	2000	1530	1544	1571.5296264382382	1772.3444675351006	4.241756147326482	26062	0.9913873739600373	158.49209121618665	1	0.5408168859649123	0.23575141174258346	467.63829305810793	455.31747166125746	28.30194339616981	11.515675605912955	11.0	74.2002165041021	61.242898462974466	-0.720594725433592	1025.4873734152916	0.7570025324226843	0.1211553320035818	0.001170007300087881	0.056154283748442196	0.03138500741293494	0.0038792432763619673	0.0015396149114195576	0.029808320146397154	0.025923688057755228	0.016520287038372855	0.005555677518675818	0.0008097527990160568	0.0015297745586570414	0.02026533323140555	0.017690709985101173	0.015864845043359166	0.010732128237268507	0.0055208492790433505	0.0025053970496515497	0.0020486043471987687	0.001273254761333559	0.012155734205519155	0.01429279344519763	0.011504375105799441
1	76	13004	21230	1966	1850	1856	1657	1899.8890341433405	1767.562673023685	1.7785088197033023	13972	0.8671843166381478	128.6748112092497	1	0.6125294394724446	0.5622687888423425	192.0764227671958	194.17775361765828	46.0	16.3035245696108	14.7648230602334	107.29475997103204	95.65162109901834	6.4454768819353365	539.1025971044414	0.9307185800171772	0.4325443562479316	0.07324980124799439	0.1475971111738457	0.08415034788902066	0.028139038514073737	0.023504011696256096	0.031390938761205675	0.05123440163902699	0.01484769627378259	0.013588779458841824	0.01650576242588262	0.013258393214629658	0.017584096871438824	0.008714030548293413	0.014637799218599245	0.01664511160307116	8.024169438482374e-05	0.011362715269002868	0.009051531133201965	0.00486526960622671	0.005036637378428701	0.0034597113556926024	0.010026258528956155
1	77	20750	63210	1815	1874	1600	1580	1712.1806746987952	1768.7556626506025	3.007395887765795	28155	0.9309687119678218	162.54144257159348	1	0.32827084322100936	0.33251358893853633	298.5951814099188	347.2002304146701	55.44366510251645	18.463103944288974	15.524174696260024	125.42507276441503	109.0167929515099	37.22901120977299	885.5422433049806	0.7369916533475404	0.21916349133336616	0.06189866472458163	0.09234743906061356	0.04592959800294531	0.050330740992938654	0.019425877021824727	0.03190205077070743	0.02912859086296973	0.020655323751915845	0.026385365616428524	0.020817547803162126	0.009664024023453283	0.013976332572695154	0.007515893486728586	0.01023831257232974	0.012896745224862142	0.011923894887952561	0.014224442572607063	0.008842683964388167	0.00614059059563576	0.004082557961870632	0.003690025002022078	0.005014188845129489
1	78	12105	16430	467	1846	361	1691	413.5505989260636	1772.3627426683188	1.4337155459755118	12863	0.7117294170141923	124.14735071284906	1	0.7367620206938527	0.6974884263527964	149.3587352433792	154.1590088188167	52.55473337388365	18.619063506077058	16.401219466856727	105.0	104.91760005953984	-1.634779400757727	467.00209204105306	0.9410712897457825	0.6420589109053788	0.08811712698824951	0.17237463387816335	0.06905253153867151	0.019025086336850478	0.022670799797629836	0.01682462558734517	0.017565187648712084	0.01210589171986845	0.026667251938772885	0.012214610588987639	0.006683164921906183	0.00978497729016393	0.012351749570053685	0.007171370205098468	0.013369188433461828	0.007563362761815058	0.012809547669300618	0.013859930356547473	0.010284906319844684	0.004925224302918471	0.007767767353224236	0.0012686376285737495
1	79	18735	32706	284	1938	146	1701	220.3826527888978	1813.3507339204698	2.3210236016364183	22646	0.8361918140491562	154.4478645712309	1	0.5728306732709595	0.4308443909381009	219.7307987777939	239.88538930080756	52.172789842982326	18.294446981212122	15.811388300841896	137.0	120.50852155370708	-4.367090765368893	739.216341497176	0.8272984191468692	0.4145302436460731	0.01952846578765253	0.18648359104202988	0.06170000912771055	0.02817295718452304	0.01097046453009161	0.040133235764887046	0.038718640137549235	0.02838584356096536	0.005372573892478598	0.014231228927012013	0.005482575200715006	0.006219738625348929	0.01151584275454103	0.017631171805792507	0.017385461665520185	0.013711880029327207	0.0168558487282727	0.0017691045840307119	0.004839675061211762	0.013031355396653984	0.005855183407564889	0.0057517243641870336
1	80	13996	21112	902	1925	720	1809	818.6859102600743	1858.9097599314089	1.5138003512462244	15089	0.7590616415727014	133.4925491108524	1	0.662940507768094	0.6605890923309391	172.8976851377347	181.22361876973983	53.33854141237835	18.267248894961327	16.1245154965971	111.96037704204672	112.55963637556533	82.78062714784987	515.9898987322333	0.9275631254556299	0.5400878127961771	0.11435118265315007	0.14337924065458116	0.0645339443473244	0.04668845024364905	0.012744141126011027	0.002956972582087394	0.020244639916929652	0.0330684700908822	0.016210228109915795	0.0156815230593968	0.012174774225221882	0.01637384554940183	0.018923551701864497	0.02657181547959662	0.012761167519814633	0.007310751673145118	0.007557278412500969	0.010458381339265273	0.008920840222876623	0.0014817285415248105	0.0057461031563748495	0.005415914128286069
1	81	20450	41106	1061	2004	840	1818	956.583129584352	1923.1927139364302	1.8696184964755498	22267	0.9023817527179062	161.36216622812822	1	0.4974942830730307	0.5348684781869228	251.18073876988186	266.8332812825267	51.85556864985669	19.952140410742075	17.804493814764857	110.18775323943997	108.24321227811164	-55.518583940648796	693.1513703397204	0.918399425158306	0.3656987175538494	0.05003135476678109	0.1598930957210272	0.059963072737953586	0.05080225585270074	0.01799085944216412	0.02981884498770523	0.04453800948323176	0.020159433505676397	0.023440096294235328	0.021615177222861902	0.008184953481924644	0.000972076661391543	0.008496747956529674	0.01415975000573718	0.011041980842703511	0.003489981999413166	0.0023812621043220114	0.011115273897977758	0.003212609868670172	0.002713308885124644	0.002605067012394235	0.002845858769251805
1	82	8311	15360	1308	2023	1188	1895	1251.899169774997	1946.6759716038985	2.081815715873288	10177	0.7559262196153463	102.86833262133658	1	0.5410807291666667	0.4803499139598512	132.43959455425733	152.6106156202772	39.59797974644666	13.988063080905773	12.083045973594572	87.29540667965308	86.70248366383483	-45.83819870375731	466.28636328851496	0.8166453768301071	0.4542441982483671	0.08375814154157024	0.17916388086818202	0.04504010677678553	0.05074004153571597	0.024167479421299036	0.02040166355237084	0.01395968459004286	0.019956721536967408	0.008262491770034618	0.013246651879272982	0.004344696231262125	0.004414195403679214	0.011840879498112515	0.016357009282875427	0.0147334885806042	0.01762232065723484	0.015166033019845466	0.009957285643191179	0.0007694829072388158	0.0010171632832224574	0.007145192991158891	0.007770574502550735
1	83	25848	47840	463	2028	255	1798	341.3418833178583	1932.2961931290622	2.396212845355163	34918	0.32321174558644666	181.41305287193225	1	0.5403010033444816	0.4173251979424147	205.00922263905085	249.8039231077046	63.06346010171025	21.121489971536704	18.35755975068582	203.07939422930335	194.0056951051322	-65.84808239000216	882.2285348059958	0.7402485823930351	0.48053671763278877	0.06217436010412602	0.18498467859074405	0.0017535489071654595	0.026412865818039827	0.04520921626187774	0.016393858763447303	0.00257306964412348	0.019639793778734108	0.011102165468718176	0.03854121423889528	0.017889919835228488	0.006358940028364032	0.009928450754510104	0.009501899934558918	0.005836924101157024	0.008466333978872045	0.010817318245112539	0.02292754511689272	0.008017536227162092	0.007430175985633302	0.009193900734599319	0.015697680861086274
1	84	13812	26554	1923	2030	1781	1843	1860.754706052708	1939.5209238343468	2.037493327105579	16509	0.8921829745480132	132.61215853714947	1	0.5201476237101755	0.49079915339923064	205.0404194874405	207.60780332155147	43.266615305567875	15.98487383628489	14.7648230602334	103.22905598782609	92.61145767528156	-26.830527205049595	594.677236253775	0.8366345629656551	0.40801801795508386	0.05532406519998769	0.15342377763476497	0.07453643822134044	0.05124274423653294	0.0162368557995704	0.021289455081759515	0.043390778385031525	0.02988528513456972	0.023329820426704877	0.007079104667238682	0.007482810988586014	0.004532512751090157	0.005287785329509369	0.0301111484855146	0.0077467190694764	0.006191878581522049	0.005249438754107996	0.010477267559846872	0.0037525260548292084	0.003676050499134024	0.004620077723644304	0.006674457507907864
1	85	1642	2400	1231	2017	1183	1967	1204.3422655298416	1993.727161997564	1.4462189541325008	1804	0.522114814793079	45.723728330650566	1	0.6841666666666667	0.6914582312329322	50.91285925950178	54.20332093147061	17.46424919657298	6.840123299618497	6.082762530298219	43.65767630932648	43.42231542343634	75.3726025164436	172.7462120245875	0.9101995565410199	0.6814526808184339	0.0895731484253014	0.16078160373197672	0.04117807486219967	0.02345338500210713	0.049297790565602656	0.0260002893049281	0.008695165444221184	0.013709181092177869	0.0223629633887003	0.025199394390945304	0.005414626228156225	0.00646263152407312	0.0084751578789585	0.01675271537186146	0.012263408924555142	0.009852291875805516	0.011359839396613005	0.0021863420134563224	0.005294403238725216	0.0005168009964693163	0.007495284081493714	0.007871312073624253
1	86	5414	11220	1329	2068	1219	1966	1285.4857776135943	2014.8503878832655	2.1938619938520567	6252	0.5998896129418082	83.02601336446409	1	0.4825311942959002	0.45581718576753605	99.928918402256	113.05308487608819	32.55764119219941	11.00642817631033	9.486832980505138	85.35312955200007	79.95140667730077	56.11888435942821	386.3391411371508	0.8659628918746002	0.4765496207393092	0.07599579826272859	0.18252552211774056	0.01822861066454532	0.04941428063312841	0.04016587186634051	0.013279335947181633	0.02280269968881809	0.026481602480595418	0.00849666423155403	0.018277627723160883	0.007974109198713487	0.007792520841248854	0.01584435424001124	0.02334037979329692	0.010135710731693596	0.01834371712283402	0.009470898610723855	0.008548650169049389	0.014133766398659197	0.0002513308835552227	0.004426351476760205	0.0025026547309104194
1	87	30495	68160	1626	2153	1386	1869	1502.7148384981144	2034.2953271028036	2.174025145919922	36198	0.8848439592194461	197.0467962609359	1	0.4474031690140845	0.4599762803464989	304.13782349807644	353.3624201864143	67.11929677819934	23.730988724446995	20.223748416156685	156.20059642572397	141.69401193463986	35.44762960200434	912.7493500861672	0.842449859108238	0.31095535111279216	0.059614909782344926	0.14792008180976318	0.04864982175099035	0.04750009507163352	0.019058777897112352	0.04193062514826076	0.03860567397441126	0.012866480858586323	0.015346538315504163	0.025370545486011916	0.005755032781339524	0.01735624112475848	0.010108242967589259	0.009853963305167645	0.008174423542636217	0.004621927528978594	0.007183300671932315	0.011956986242343665	0.0016373324213400401	0.0027451241120600733	0.013268643727365333	0.005328283067554176
1	88	18089	55188	2132	2131	1913	1879	2037.971308530046	2024.6600696555918	3.484789125036512	29735	0.7036799311046796	151.76175448614964	1	0.32777052982532434	0.2869614097494414	232.75356427733223	257.0933682536366	40.496913462633174	13.620054790355834	12.041594578792296	175.11801998843862	165.37538835148595	55.923148963834244	890.0214280248093	0.608340339667059	0.3340726013548229	0.03936085894859799	0.1272884912911377	0.028474059857386262	0.03423368277526931	0.04906478282681646	0.030205097551675924	0.007958348103779482	0.013942336094003057	0.02659574480243145	0.04243318458046674	0.02296269549484446	0.0028096742401375655	0.012036513292061447	0.011462887877652993	0.014008328643345919	0.012755202868414302	0.017936822575603046	0.017914715417970024	0.004574085511996093	0.012098314491720526	0.01379063375507398	0.004113268082122967
1	89	8980	12296	594	2096	488	1980	539.297995545657	2039.8089086859688	1.1656063086058948	9103	0.6313601526305808	106.9284392092289	1	0.7303188028627196	0.8579226044135214	122.05891019808297	121.37956994486346	45.5411901469428	17.03076895992677	15.231546211727817	91.26830211139588	94.65543417308132	-31.816814027572086	362.6761902332486	0.9864879709985719	0.766048382286846	0.0298842816845935	0.15146433856579034	0.07672494822133748	0.010495523872759866	0.02016101857498897	0.05229754940399363	0.010199611972451597	0.011412442020618377	0.010456208472795898	0.006194828237846123	0.01697062076330495	0.002177774460818341	0.022499263562265483	0.007358968961941647	0.012026024491309791	0.005010836357038455	0.005773810478569406	0.007512279774058657	0.004389805021319379	0.007556397057877397	0.014523586511957677	0.0013566618207065714
1	90	12991	21128	1319	2088	1041	2012	1181.7935493803402	2050.7565237472095	2.9789171140460753	14461	0.9699643584815834	128.61047751118298	1	0.6148712608860281	0.33569245524987534	263.8924495112281	278.21754078418564	32.69556544854363	12.67658971315476	11.40175425099138	73.0231920365594	64.19106850825345	84.33043374605347	697.3574311003805	0.8983472788880437	0.21368974776376848	0.008791522221634622	0.11115319271783368	0.044926469674266535	0.012060476499788893	0.003767939294353868	0.05092210775362219	0.0423408592843037	0.020997794400897888	0.011065188209302005	0.005608766527405872	0.0027416487094008993	0.026109564741911877	0.0250146719626319	0.022680557392074772	0.012620630104775193	0.008607636404510274	0.005100485453873472	0.0039898795754367234	0.002246917034538006	0.010514182953032096	0.014077256904801928	0.014012369652501133
1	91	21729	44290	1853	2206	1638	2000	1741.722490680657	2088.395140135303	1.8079049997380094	23775	0.6469787526384234	166.33166285331953	1	0.4906073605780086	0.553126408823978	201.8909978186906	217.89217516927954	63.41135544995076	22.10796453369714	19.4164878389476	161.9724572977669	153.94350673285552	-49.9517366674944	702.6072144624362	0.9139432176656151	0.5050042841108541	0.04424862163692235	0.20018361180672914	0.03862609856149973	0.025066464726914466	0.03857435346489894	0.008756830754678192	0.03447072751693855	0.014977083389663807	0.007126749545853325	0.029765146835421016	0.018502469805749586	0.016447675943430336	0.008344520171644295	0.01181391804078091	0.005468003567581846	0.012517063092155783	0.002648901118258892	0.014324047763549314	0.004011219132862888	0.004603647186548605	0.012320192662067034	0.001576790392090585
1	92	45547	115128	1397	2291	929	2045	1167.3753046303818	2140.6521615035017	4.655129624230231	68666	0.941040068656201	240.81578341971786	1	0.3956205267180877	0.21481678937465878	489.1558958731799	472.3261584964356	64.89992295835181	21.66761767696194	18.0	207.76164227306253	165.47905319275804	76.18999332154192	1632.3027406794406	0.663312265167623	0.2524871836007115	0.008614463420220432	0.10533395906748734	0.05836375421985172	0.022095069876964073	0.010249362870235361	0.06568248684083333	0.030891456967559867	0.021713111240959353	0.00446789414022592	0.014030632538735571	0.009574460634759837	0.040313787649100305	0.015347670027535733	0.016877956153691906	0.004021100554107773	0.014622974585254998	0.01257531890283001	0.011332706001606551	0.011547683587567824	0.00043743841327672367	0.02101602286092282	0.004803771523896655
1	93	25409	52668	252	2297	0	2088	82.993073320477	2175.707269077886	2.2842910348429317	30940	0.7957780101145644	179.86590447379334	1	0.48243715348978505	0.43777258884560655	264.9376172649548	312.40518561637225	63.0	20.30307411320295	18.0	185.2292853966606	160.44315832727924	-61.50848005107261	854.0325753131024	0.8212346477052359	0.32895579589066004	0.07976914129683439	0.1298264332713166	0.036302966718887955	0.061166317223808365	0.014336147422759696	0.016140524153575093	0.03569257898854249	0.023399438653479886	0.017767168110223452	0.01832140915651592	0.007821430628161923	0.007195820823828584	0.016300476342791023	0.022226560814319726	0.013204625141087837	0.008429256922931297	0.014276856292047656	0.010110676325629843	0.005333976169319055	0.008306866675980008	0.014068644884436831	0.00913127022110861
1	94	18325	30049	570	2304	371	2153	472.65849931787176	2236.8786357435197	1.448626285229681	18710	0.8752286453536701	152.74853405932203	1	0.6098372657991946	0.6903091640653539	221.63021131454605	221.92115717073935	51.42956348249516	20.78430218707418	19.026297590440446	102.41191336949038	107.20462448732786	-61.33186841003143	577.5706345359769	0.9794227685729556	0.47373605371979144	0.06535009701525488	0.16419676555287324	0.08905894759721145	0.03914343245880145	0.028044407821282008	0.02538874735572858	0.0433086999758076	0.02392539632395026	0.008834938716792801	0.014208805844352452	0.009279437934153367	0.00045600455362532883	0.0047303466563634175	0.013105542778905627	0.005845585226193098	0.011190609159982358	0.007049187983809852	0.005354193235022167	0.003934748660529706	0.006820952109396826	0.004506053209725434	0.005303725246881754
2	1	8871	15750	748	90	573	0	656.9048585277872	34.637470409198514	1.8581000494785358	9251	0.9269983314249186	106.27750468159114	1	0.5632380952380952	0.5381841522907466	179.74153056117976	191.0026177831079	34.92849839314596	12.89761374681304	12.0	72.09993065183905	67.4148384633521	-71.21606150821383	455.11984104714446	0.958923359636796	0.3096022148277404	0.03203113513837495	0.14660423904865533	0.05607552506395883	0.042375073248301594	0.013151473240208674	0.04425963238003294	0.04291189570418118	0.02572616140863394	0.028618378646548693	0.012893154685967429	0.007671874850058683	0.006484460080916636	0.01386453468704377	0.02245375200189613	0.014722225114851398	0.009163473021189887	0.01033573103876457	0.0047995850882916954	0.005157802230807971	0.002291079354314838	0.0018142269099461928	0.008740875156046332
2	2	13408	19422	1104	117	938	0	1021.3177207637232	54.963007159904535	1.5218438362787203	14414	0.7783823777558374	130.6583170556282	1	0.6903511481824735	0.6570976444240456	167.52879522567926	167.4305826305338	47.853944456021594	18.083629836533753	16.278820596099706	109.07540234272076	105.17298106342164	65.60092477913906	506.3746750430836	0.930206743443874	0.5987814294409889	0.07803412961898835	0.16758774054011846	0.08328158274469638	0.026179498455172964	0.020924471402250837	0.006215143584581059	0.028458145430527514	0.01931470848947435	0.022371175612917633	0.015062210453046882	0.0049683054411143925	0.003504655507023386	0.013985218989883983	0.016565276393418604	0.0024748354135477866	0.010402473984778232	0.014800053701398742	0.004513978421015852	0.012022950215402221	0.011107798182387486	0.0018529391580852685	0.006172861070997059
2	3	12897	17385	339	95	156	0	241.60673024734433	40.52019849577421	1.4576764545467658	13353	0.8717929077610681	128.14433428150224	1	0.741846419327006	0.686023291986924	186.24294905919552	185.9247159470736	45.0	17.247848410731848	16.0	94.0	91.23569060134702	-81.27766806822096	486.048773235279	0.9658503707032128	0.47503385814769133	0.0327979686798547	0.17498026798291882	0.09086802611154585	0.019260078085228383	0.010722279791481675	0.017615509636087268	0.05864875838760114	0.024025519237357407	0.008370047148494843	0.0116246108845064	0.0068695212410825515	0.006846713343455221	0.005011727589356262	0.009042320762906644	0.01051854944779917	0.003437671546513864	0.008238713940329545	0.010997665091673775	0.002118314041176932	0.005258641521911595	0.011462269860265446	0.009902139331920499
2	4	3308	5829	2259	118	2192	31	2228.0541112454657	76.71251511487303	1.5787404000798606	3669	0.8004267721907569	64.89897082376514	1	0.5675072911305541	0.633416361517964	85.73815550837374	90.35485598461214	23.706539182259394	8.99050804430408	8.06225774829855	54.907890184329446	51.394069575558085	19.96681663846251	256.17871555019025	0.9016080675933497	0.5149764105762744	0.08296929396180588	0.17376446108991175	0.0651901604818386	0.05105528139156951	0.01905479288984251	0.004527289930736898	0.02612614291681908	0.02765219293906866	0.012569297284501884	0.002817131250696809	0.006337013417892156	0.005352442449779406	0.0016151109868227042	0.013098644100248392	0.014708577465941433	0.01925709907290423	0.013307852530931934	0.010432115156640383	0.00655187661821067	0.002177564853668402	0.005988101705693407	0.004810599813851875
2	5	11505	26712	2304	282	2178	70	2251.194263363755	170.8051282051282	2.482452324213322	13659	0.9372727735827295	121.03148748229961	1	0.4307053009883199	0.4028274743672653	215.72221602716067	239.4159560263267	36.76955262170047	13.329876833418233	12.0	83.82613647639103	75.20008005329622	32.9650025356495	599.0853531617383	0.8423017790467824	0.25555863506940063	0.024923925385092062	0.13435122034589217	0.043176026553465974	0.03558108023993347	0.006406035708739466	0.050237757991679455	0.03742972900357647	0.020238954553760503	0.030083553518184716	0.007907648141966308	0.004489881445473533	0.010309838183132839	0.01757977857373406	0.02000207727109952	0.012393085625768234	0.016133040333529806	0.008890066533016263	0.0020165829068689656	0.0038343357991400314	0.002389869585953343	0.004136990600515334	0.010888537113680862
2	6	11296	14840	1019	201	879	95	950.7847025495751	146.51584631728045	1.3280881573347254	11823	0.7046030249474966	119.92711910709936	1	0.7611859838274933	0.7529620639091087	144.15988833148285	155.65346125287417	50.08991914547278	17.93007105303043	16.0	104.87196675835114	102.29610229827138	60.598706310794356	434.19090885900994	0.9554258648397191	0.5936319092508007	0.05868686883886491	0.19922822165202825	0.05835958133967845	0.024885664971435073	0.01596644931841431	0.015732308696242266	0.013822428033300308	0.03439550611948769	0.022934266295669317	0.003062655737310761	0.006111343214086048	0.02200284571699862	0.013637473892793794	0.016506677294650406	0.012181905644032869	0.014144047477152673	0.003921276759287668	0.010466269321211764	0.001546195976884207	0.000453243119362571	0.0038370686792955945	0.008803542536207994
2	7	16721	29555	486	227	229	112	351.76353088930085	174.92177501345614	2.1096107972479587	19415	0.9384394126319244	145.91037806652636	1	0.5657587548638132	0.4740210854554431	254.55464243992355	264.3709515056448	44.294469180700204	16.49880655063012	15.231546211727817	99.02325486678343	87.93434136301902	-78.24536524865903	665.7899346259832	0.861241308266804	0.30461051948029316	0.01298261188058886	0.14544888971251432	0.06239733720329836	0.010622932356364917	0.010939743439085742	0.04703945346479076	0.056422736590252	0.025374612956171213	0.011242280880994566	0.010617194688859322	0.0048222354788576465	0.016999757486641166	0.02475243107255875	0.023809904073522122	0.013955082602618907	0.001958874663160435	0.0067547664558689265	0.00325160453327546	0.002256405162391469	0.0045821227277530385	0.007256945646499274	0.006217579172814151
2	8	35020	224256	2126	438	1614	0	1882.6739006282126	235.14089091947457	4.916856307841496	44510	0.9936202435117851	211.1607180718644	1	0.15616081621004566	0.20338198584432512	663.1137685458392	662.2122016393234	39.81205847478876	14.4801030457085	13.416407864998739	90.43867324680885	74.78445172965213	49.90667982867154	1470.979976933216	0.7867894855088744	0.10167914909440831	0.00824273920394078	0.04871625408116034	0.025740130803312448	0.007011560094312807	0.0031952372500382727	0.026313608863356396	0.021989666955296215	0.013507005094482607	0.0062658797273749895	0.0030309072137477125	0.0018771542096949485	0.018528181298485585	0.014854101470571215	0.01366509911995932	0.008778671608198854	0.00539645608582345	0.0035599030046788455	0.001492773035305776	0.0013301495825376749	0.012025212097532871	0.011913191269689314	0.010032166797786948
2	9	15860	36778	434	450	292	191	346.63184110970997	305.99659520807063	3.0774960368071103	20372	0.9336521464039245	142.10411387253953	1	0.43123606503888195	0.3249394923794917	264.00215426811366	287.563905940923	44.0	14.433956942196687	12.649110640673518	111.15944540215051	94.56057063717675	-18.318958805146824	783.1686142824235	0.7785195366188886	0.24419878753766494	0.045164412452709024	0.11137953976759375	0.037556904779722323	0.054056385436656064	0.017491139692319815	0.02233887054058998	0.032856291049042446	0.015224081997433931	0.032663088593496606	0.025247901502676615	0.005648813238648425	0.0020326096136420824	0.009142093591944818	0.0129760618434994	0.010971577108191917	0.015167257967885437	0.019148865017804065	0.006666604046516143	0.004858614759722843	0.002303791267621775	0.0050053462666609615	0.004233242709908467
2	10	11271	14762	892	364	771	242	829.2479815455594	301.1950137521072	1.3442000117315756	11796	0.5417692968930732	119.79433587908078	1	0.7635144289391681	0.743936907656932	131.55163851938772	139.62807740565648	53.665631459994955	18.73981199456183	16.492422502470642	109.57228453610675	110.57273468448616	35.7509274109855	436.3330444827409	0.9554933875890133	0.7360834483335053	0.01565791607866982	0.17791482361951189	0.04761362318079156	0.005637978098525979	0.020174928665780602	0.06772457144172127	0.005980539480027634	0.019444839164138267	0.011731889759287266	0.00764205994096476	0.006199906104362808	0.0026071817340055136	0.015406163548787	0.005155567962096766	0.014428286331246636	0.0011410658459537384	0.009430154503210695	0.007670480458267738	0.0073268249374977635	0.01799142925416838	0.009143466486419402	0.0069676038996830435
2	11	9790	15120	1941	380	1801	272	1868.3171603677222	328.6191011235955	1.4956488000289443	10202	0.8622071921324923	111.6468322119228	1	0.6474867724867724	0.6686061594009554	157.68785630578063	159.20113064925135	37.69615364994153	15.528466063049844	14.142135623730951	77.77851244200117	79.87769498269044	59.899354143874916	428.95436482630055	0.9596157616153695	0.4918135783372359	0.03396981102043079	0.18396133864234998	0.09201748392899006	0.004424991136350844	0.011500371342627	0.02492147677922379	0.04880753198253925	0.030506442987705357	0.007772119407662577	0.0043359041372206105	0.0009140976578315924	0.008135023918663366	0.006182878304106769	0.006682185355506278	0.013390012946274059	0.0035109224671010615	0.005059199889265432	0.008527488438832153	0.003046805373186247	0.014045700170403384	0.014037873792660211	0.01429839958347818
2	12	9884	13431	1582	391	1471	270	1530.5351072440308	324.7041683528936	1.2132439096603076	10153	0.21008845042006752	112.18154777039916	1	0.7359094631821904	0.8242365710947495	115.19052492102696	120.7683733433551	49.0	17.61208011414901	15.811388300841896	109.33706286614513	112.6197469610437	40.58091402548118	388.19090885901	0.973505367871565	0.7650918815495888	0.04409065416819048	0.15644211931611396	0.009276354379318643	0.012665502559819167	0.05846783108727343	0.05868259802975693	0.0072877383262169235	0.01312366983012062	0.00937893308412169	0.007587902535238459	0.012086815509544198	0.0004909294736659142	0.006398738354222299	0.013034565425011408	0.009877020067559422	0.00934437512343561	0.019562299745992433	0.004386818400115831	0.0012927932003997116	0.008774671199911125	0.00456344600735286	0.005482543877637266
2	13	51196	99567	1192	551	859	252	1021.7685952027502	406.00289085084773	3.3502453180654337	75966	0.6689551392610685	255.31308570510325	1	0.5141864272299055	0.29848560480264774	336.57613215187325	357.01260481949373	77.89736837660179	26.34871619305397	21.93171219946131	285.41491928295284	250.1779744611962	-86.3661348491512	1468.118974495367	0.6739330753231709	0.4893246179182595	0.04016607978517946	0.15972058559248697	0.04829954630215831	0.018091099018424244	0.0529895550554952	0.01974844250333956	0.033155842572407036	0.017941680183670566	0.021260189958536603	0.03561256718068236	0.016112272274367914	0.011768284115724911	0.01128925197475816	0.01870967584410942	0.009693831121075462	0.006776105661463032	0.0011294024223488346	0.015968017886352194	0.003640564520978776	0.008952710454330094	0.0021323612534258876	0.005204542819671758
2	14	13734	26910	1714	506	1507	376	1601.764380369885	442.9167758846658	1.954439078164553	15400	0.8530294019092522	132.23718050303674	1	0.5103678929765886	0.5116557539051649	189.15973050303367	207.17142660125697	47.75981574503821	16.89828877387056	14.866068747318506	96.7624895372339	98.71543702033159	75.05134914223895	580.7838379715733	0.8918181818181818	0.4074247881498771	0.03341270665904531	0.18586247427924937	0.0645285302944391	0.01393601469896842	0.004436471732050665	0.0385203347532811	0.05165536604189351	0.021247530551281313	0.008875760965138736	0.003986683090876142	0.003677920830541248	0.003636721373008541	0.013475187041529625	0.009033920474298159	0.015283834282509137	0.006587665247363414	0.00836607615642992	0.004485850394769101	0.003403947398465143	0.007923460055827605	0.00974639284040566	0.007613778798691361
2	15	24754	65148	2304	524	2060	257	2202.7093399046616	406.0969540276319	3.298501948402682	37810	0.9244438610329572	177.53245249918174	1	0.37996561674955487	0.30316792763583345	337.2182107110114	298.21636440678435	52.43090691567332	16.332536820232143	14.370013082566155	152.17426823990945	128.5874314528139	-43.22440293309428	1012.9453095790603	0.6546945252578683	0.3540240951299385	0.08024875571616295	0.05866645822835339	0.08852632183685082	0.052737744910228763	0.036088249947068905	0.012504408717576973	0.03214802623342499	0.024214676001158425	0.015977229396603104	0.03972245600453197	0.0071875899983940075	0.004205725127359616	0.0043698765721637955	0.001733554461707626	0.011379543200638605	0.008176076900428542	0.019598106982548217	0.006009049191117511	0.00764294408467306	0.00768502681691561	0.011033944459018877	0.01450541559213164
2	16	13254	31174	821	536	603	393	724.1184548060962	469.99818922589407	2.3074904873957323	15334	0.9478869446847479	129.90580020122215	1	0.4251619939693334	0.4333712340147563	239.87123203920956	239.35329536064467	37.589892258425	13.887300228142717	13.0	84.49855819263227	76.42462337851009	-62.74461802259344	619.9381669041239	0.8643537237511413	0.29456304635922237	0.03387836482317961	0.12383520241035109	0.06577954907374507	0.03448879487184792	0.010372280613018732	0.03303735292404857	0.05191657558912307	0.02748785941733072	0.02243728600650858	0.019774201106204748	0.003040109363817183	0.014717775415075239	0.01753413339306125	0.021833412988635885	0.015751779731440783	0.00934373427059555	0.018327302997339964	0.005159290337012261	0.0018790516380975165	0.006457920994413646	0.005847062652526444	0.004035644266159276
2	17	7687	10676	1818	524	1661	456	1731.4584363210615	489.64498503967735	1.9416822008895367	8431	0.8998856784221458	98.93125077739185	1	0.7200262270513301	0.5150173388528119	152.3172224353211	158.47397262642215	32.0	12.2811682996493	11.180339887498949	66.39194644232552	66.42947962915756	-84.7737361648006	433.0843071412118	0.9117542403036413	0.3896171817030233	0.03955799220583607	0.1675371833893094	0.07676285523758247	0.007989725933077415	0.022025954065169648	0.04810317194670013	0.0521513155666627	0.02812990188959558	0.010585738553284787	0.0036363554215847428	0.009498461866168699	0.009610425633095583	0.01209589225553478	0.020514453391310052	0.010042942575984782	0.006062894784302323	0.006713780656532877	0.004720754622500333	0.0033830992910919393	0.011769636887126378	0.005519815193254708	0.0028517458028893593
2	18	11146	21054	363	588	242	414	305.39852862013277	505.18849811591605	2.408435656025335	13183	0.8737348041631486	119.12819970778591	1	0.5294005889617175	0.41520727261209456	175.65138192413664	191.637678967368	43.73785545725808	14.596917694509049	13.0	95.8342620161145	85.43728935031415	-30.75849179587109	580.8071785686863	0.8454828187817643	0.3864269017186691	0.05544886719104571	0.16978809050332117	0.05406143840860411	0.0539555375009571	0.02165347302206017	0.031050946217037256	0.032870661980719716	0.022726224152372826	0.018368341796615537	0.018910182495896675	0.013493193770795543	0.0014882863168650172	0.0064536406249953385	0.018311009241503497	0.009503207481946415	0.0100993724637535	0.0016212741141553397	0.015195375549911553	0.00830014636105306	0.0030214703180456975	0.008740059531192518	0.006836309025265048
2	19	2319	3432	773	550	707	498	741.3712807244502	521.23113410953	1.6127209740765125	2544	0.7422004114468334	54.33822323411801	1	0.6756993006993007	0.6200700654821129	67.24466175328718	67.97793759742936	20.0	7.728179115973984	7.0	45.0246485616733	45.065892802289774	-73.58251971802174	216.7878425849301	0.9115566037735849	0.633727480887701	0.06976775219394261	0.1727201301910482	0.07777503793574661	0.023497786048908707	0.013796450738411088	0.020172416989578605	0.02744096505058739	0.009558454123808043	0.020988200402370073	0.00036453535506549207	0.017539739979034307	0.003595773827641209	0.0181429439253336	0.004642413612640731	0.012629550969807796	0.009873324198318491	0.017921483144081714	0.009311730216362205	0.005402215793780296	0.003432552811524093	0.003886056728147499	0.008209052706989352
2	20	11621	18720	2304	623	2187	463	2257.4677738576715	532.5393683848206	1.7405898444662995	12593	0.7160915563753537	121.6401115971509	1	0.6207799145299145	0.5745178872433445	151.82389043801317	171.39719951037708	49.49747468305833	16.907474842360543	14.866068747318506	116.0	105.97404159196223	24.638879448119948	504.16756826189703	0.922814261891527	0.4990145231028511	0.0828678430758261	0.18305103325669775	0.0634790133919023	0.018589476893264883	0.012828210412008944	0.014342237680084718	0.041099384749003376	0.00864303635253446	0.026314371436700706	0.021425395594085014	0.011638246161506672	0.0011055348969751183	0.007699696739966541	0.004085530230150756	0.004374661342140122	0.0018910498328410551	0.01688153410193823	0.013520776074036891	0.006802262319297091	0.01096458751419577	0.010429652259171541	0.005569360905675612
2	21	12116	18144	1153	593	1009	467	1078.106058104985	530.7835919445362	1.5535709612304125	12769	0.7797880833529608	124.20374520927794	1	0.6677689594356261	0.6436783545490643	157.99356765458558	166.6433316997713	49.040799340956916	18.086428585614378	16.1245154965971	103.53542664099538	98.91085631413908	-47.46232247949693	486.3513344459705	0.9488605215756911	0.5555120750454171	0.05718154304014468	0.19621676749154857	0.07014660749818807	0.031781057712778366	0.018462827093544267	0.004776553520776727	0.028578345778314883	0.022664124343288603	0.01560586426830942	0.010583643633177403	0.0052757146481802325	0.016674691435831637	0.014554296944743582	0.0061847927766925295	0.01514306931050197	0.01834454614917998	0.013705968604818878	0.0025723485143994236	0.0041961659584853804	0.0018550627561627693	0.006219610384256679	0.008472061211061758
2	22	9342	22960	254	612	114	448	168.59259259259258	535.3698351530721	2.2040125249123985	12162	0.8258045858929984	109.0623850230495	1	0.4068815331010453	0.4537179297743539	157.3865488025538	181.5736765062601	38.948684188300895	13.447023095561187	11.40175425099138	90.10833073868673	88.75914656177017	44.0754757499614	508.6650429449553	0.7681302417365565	0.3590927013182903	0.039375717269045464	0.173573102812842	0.04966339849685173	0.0265159994324096	0.006160893262358587	0.05118144563610718	0.043253872779105154	0.00912733444411975	0.01501416756620181	0.004314413786702727	0.012166660555655958	0.003553325438296687	0.014376060214942457	0.010111604014314062	0.014915989087510104	0.0056902793077137385	0.007308753486538371	0.01284526783501187	0.008569810583429835	0.010109799473607201	0.006964819752000949	0.006454946267808015
2	23	10712	21942	1936	612	1777	474	1855.409634055265	532.627707244212	2.356412195368241	14552	0.7324371266249693	116.78588100966256	1	0.48819615349557927	0.4243739707193835	153.3568444498582	168.46661390317072	40.11234224026316	13.660947165472878	12.041594578792296	123.30950859636626	104.41065744678923	46.009490224228216	563.2041481883563	0.7361187465640462	0.47782636815211643	0.062088692050693194	0.17364575386627576	0.057333432829779006	0.01612905111579483	0.021554114463339536	0.017559453363203085	0.041278903110744614	0.02974682908174813	0.015132479587501045	0.017198568949848565	0.010142722055469207	0.0019727518049610917	0.017507139130645232	0.02098279045825105	0.0103887658760238	0.009845030394993676	0.020626218873360528	0.013333339589024426	0.004138263236944056	0.0028824250112381693	0.00588395173876528	0.008310384331480026
2	24	16401	67650	1022	746	747	500	896.0039631729773	603.5136881897445	3.902859433377721	26277	0.966624477288383	144.5074453901992	1	0.2424390243902439	0.2562223972116137	364.74819105812645	324.2298567374695	45.254833995939045	13.060577217903482	10.770329614269007	116.77541527785432	93.4475468457954	-53.01045365047936	896.874241767195	0.6241580089051262	0.19864353648705257	0.05381528577538647	0.035537591722604775	0.062358730776741214	0.03339114699936041	0.029780514059954535	0.013827501156422487	0.0352357395568752	0.020173717854662827	0.015375909444437888	0.032165209783210365	0.014357724410209114	0.0027972976943149946	0.00354889137884021	0.012171166434490696	0.005903183436313287	0.010298993333557414	0.017372559201100025	0.016399224514181514	0.005760561366053825	0.0030597634772130317	0.0027049627752943617	0.007155643420288716
2	25	12455	31750	125	641	0	387	53.131031714171016	516.7365716579687	2.7394613702908144	16793	0.9742755183907869	125.92933943158938	1	0.39228346456692914	0.3650352623493437	291.3722011890912	268.8884527085535	34.0	11.880363818062833	11.0	78.45276436614915	65.66369399202834	-19.660080722439165	654.8010819142763	0.7416780801524445	0.2193358118100227	0.006566377826075694	0.0836275512954933	0.06092501260704769	0.019772004880285562	0.011398503945312922	0.022517042768016776	0.05247205664157441	0.026558002119799563	0.00966215763396018	0.011534785544767244	0.008401706137600296	0.020452972731761655	0.023335986866906158	0.026731955780994153	0.014104503842947782	0.0036330539841491058	0.004530164195153634	0.010350758863569955	0.00510648382016352	0.017872391519258325	0.012083298796008387	0.014724523919595814
2	26	16656	33488	765	695	557	534	663.2433957732949	605.9892531219981	1.9396714527234904	19366	0.7755671076314375	145.626501218387	1	0.4973721930243669	0.5155512283257565	194.74779548733238	220.62184841941652	54.08326913195984	18.720381893437324	16.15549442140351	120.54986550383497	122.93749200458888	-59.58561554613097	637.1686142824235	0.8600640297428483	0.41728566678818424	0.03335123779947385	0.19422128255747717	0.04917267100594071	0.016312127215490326	0.014531228885095471	0.03963278283498695	0.042395536914818295	0.004675310601266059	0.009289065193817494	0.014681250240659017	0.022481039052060406	0.010348998183926452	0.009895651166510146	0.0044104059567467825	0.008760683389692598	0.006325196627753264	0.007619059240283434	0.02265099093424221	0.013134314793275184	0.015460667133443323	0.009584345152741093	0.002316850596727643
2	27	29413	50432	482	694	285	438	386.3314860775847	571.7384149865705	2.027542539010059	36501	0.7109363481272003	193.5194944425376	1	0.5832209708121827	0.49320790107232304	246.09333155439506	265.80067720004024	66.88796603276258	23.773773135037292	21.400934559032695	183.1897570430338	173.06670074962736	-14.615443454814487	865.6843789287115	0.8058135393550862	0.5286293273852252	0.03203157020113963	0.18704142991250913	0.05724693441372249	0.017273381864076478	0.04144448339118701	0.0013463067334958177	0.03132689528892501	0.010207709812767155	0.010180976866038048	0.04282152989433077	0.019024585991095015	0.0017322469634422674	0.007252807629970582	0.004455525432682554	0.010962406016667111	0.0075091330652462705	0.016242094498475256	0.01819925200180544	0.005881739352258119	0.005619000046512659	0.006128379401658353	0.002716158371694664
2	28	14136	22939	2042	679	1839	566	1949.595571590266	621.8343944538766	2.382131671817446	17695	0.911614326873616	134.15854130235712	1	0.6162430794716421	0.41979207607657165	222.84731896499406	220.33610689126738	37.656340767525464	14.786040247158283	13.601470508735444	109.96021511572694	91.60063594234093	-81.85932401475117	650.5056633785213	0.7988697372139022	0.3707364712115074	0.05127117781138998	0.13489998755100446	0.075696617933437	0.027594420361608234	0.03400952576987031	0.030426687992171006	0.0579114655435982	0.01198669899814233	0.015644663561154522	0.029816814498578932	0.009281386008084723	0.020381256653981102	0.01420678791641629	0.012155471804839758	0.015243928311917074	0.003033843444926019	0.00839021554416573	0.010772117804869776	0.004677806315573782	0.005012544447101969	0.00525701191764476	0.0007753060335965779
2	29	19712	36800	1755	659	1387	559	1565.7724736201299	608.4913250811688	2.8930480156984926	23645	0.9714226306881377	158.42379210781291	1	0.5356521739130434	0.3456562056950727	346.97633200766495	368.57156699886656	39.0	14.948714400851427	13.601470508735444	89.49587506812057	82.3570617966974	-86.02767474689344	846.5411972844539	0.8336646225417635	0.18475540436394075	0.030951457355858008	0.08790293389305068	0.033528487915089694	0.04131529238919609	0.01213292907488455	0.024721777025683855	0.02573734832750819	0.014764979230551735	0.034351614219014455	0.021164718858335048	0.006996977823066176	0.0011902748914125905	0.005014321751359417	0.012628218081664765	0.008357681181166086	0.02159233193924771	0.01865875132625973	0.013660489212270473	0.004610206675855191	0.007166674852478207	0.004894786067781899	0.0023367743597430784
2	30	5153	6396	2187	670	2109	588	2147.1123617310304	626.8994760333786	1.1137417676587533	5232	0.48257574419705745	81.00002082728308	1	0.8056597873671044	0.8978742012182456	86.75616677339208	89.1403387922662	37.8549864614954	13.44382612282717	12.0	75.42857938629955	75.98575658330006	35.131441666477855	268.5512985522207	0.9849006116207951	0.825698889255008	0.048958713222771726	0.12884207570167563	0.045508505177003555	0.019293319023232888	0.015307526596265417	0.0655747744232364	0.017902095364225133	0.016272902206190685	0.011634334762029373	0.007187899925123875	0.00930316981414842	0.016758369569914593	0.00652343004417367	0.007140268530693768	0.007096557689246838	0.014964746704012506	0.011912571273637856	0.00047626687325526653	0.004758266171460593	0.004063365295732234	0.006651942753622431	0.0017744928781511648
2	31	7601	10656	1997	742	1886	646	1942.4133666622813	694.5884752006315	1.6640255962938264	8279	0.6390994477066289	98.37628667281548	1	0.7133070570570571	0.6009522943801067	113.17901703125037	124.35433245367851	41.7612260356422	14.407166439085794	12.649110640673518	90.89803987042487	87.04871069758367	-58.05877040077896	398.6761902332486	0.9181060514554898	0.62583379329617	0.03881977938139653	0.20848383503561452	0.05069292555144898	0.013706726297118011	0.009057954129733578	0.03562073600247768	0.008207781464850409	0.0231585752681606	0.018686836473938203	0.005550564272132316	0.010329232951438876	0.02794316551085396	0.01724471372462069	0.005914017212114117	0.015017553949353437	0.006628338323019016	0.007317166453655423	0.008527582614010787	0.0044050738157546355	0.011675453678498053	0.0018718142669274817	0.0108723399832122
2	32	9064	16380	729	809	603	679	671.9105251544572	748.758826125331	2.167245387629642	11240	0.6964406602159746	107.42738586356607	1	0.5533577533577534	0.46141521661915696	140.52120379960817	142.57980221616245	35.90264614203248	12.573727485177498	11.40175425099138	113.35622545170357	100.8400373654251	-26.55998453601475	496.8427124746191	0.8064056939501779	0.5264929667919354	0.001795035299336427	0.16725366050157126	0.05756287806752318	0.030008044048801353	0.06284942152113204	0.0058893429370934286	0.0381117136242561	0.01820108415731876	0.014409574972450398	0.03757332008571763	0.014246647505991025	0.0012621942102813834	0.015245381781126553	0.014292847824429524	0.013089592713088708	0.014639532727793484	0.0027358988362366555	0.0030334367308418654	0.010896976410264436	0.0012553817194561512	0.006442923973427142	0.0013817209056847877
2	33	9609	15408	2164	761	2020	654	2096.031220730565	706.4416692683942	1.6287355665655348	10365	0.8690278844294258	110.6099398126596	1	0.6236370716510904	0.6139732075162266	160.887577227153	154.26276284314372	37.0	14.474743967303823	13.341664064126334	79.31946351669569	79.60123824279523	70.08491377426827	443.4751801064719	0.9270622286541245	0.5137353504120422	0.04574089575118957	0.1581213688394295	0.10192693347959925	0.025709625468192054	0.026655653842031096	0.01770259998823828	0.05069238318081612	0.025570194651636097	0.009878146660126411	0.013759091946070256	0.006651278025158343	0.009183404079639874	0.0074534257704409945	0.004875532323601042	0.01528113699621192	0.00516063702804113	0.009473389554309777	0.007783206620910631	0.004247539597493906	0.009920648358122373	0.00593914727822555	0.010027383852042519
2	34	13534	28730	970	832	800	663	889.9078616816905	742.4104477611941	1.871660727569508	16778	0.8514101911710737	131.27080405956875	1	0.4710755308040376	0.534284865451323	196.36081448712318	196.95684806576287	47.70744176750625	16.029443777645056	14.317821063276353	118.99648600786252	102.99132888194858	38.70701774060727	564.1980515339463	0.8066515675289069	0.44406203877419426	0.088523530348759	0.12746429909321907	0.07590500511660914	0.04476613029227413	0.04479964940543409	0.01807384509660973	0.03992708501890842	0.01864122813430617	0.008167716767306096	0.023066898378015847	0.012249951742586333	0.018146172622064364	0.016337216693739564	0.019551779982983335	0.02261785918324071	0.0035727898246538763	0.006247893985304692	0.0030680660883196254	0.001865434014811918	0.001886304596237528	0.012443487934192962	0.010461700303254858
2	35	15266	28992	2304	796	2153	604	2240.299489060658	722.7071269487751	2.7353066140982834	22301	0.7608881784138763	139.41762761547406	1	0.5265590507726269	0.36558972761803465	206.1888828471431	206.3225629929989	45.221676218380054	14.975743468506193	13.0	149.61342478344028	133.79246599412795	-41.947992262646466	724.3868683519033	0.6845432940226895	0.4492726597259554	0.12666301589616738	0.06420656959297644	0.06118777391389488	0.06661512923650403	0.017883703573487723	0.05830641572494603	0.022306113588517747	0.021651012575032144	0.01454184188110074	0.008104899992515693	0.004483715771427807	0.017921347753258994	0.025351771182163505	0.01776896048981237	0.011745249207557297	0.013061537377226129	0.012293421454748045	0.006558137882886285	0.0076196496716189705	0.00932624213872329	0.009378882694589991	0.01279500977021471
2	36	10236	21976	1907	799	1743	665	1824.7467760844079	727.6954865181712	1.943774428193524	11154	0.9032768805100285	114.16163970401409	1	0.46578085183836915	0.5144629878320629	176.56489490013044	177.00282483621552	36.069377593742864	14.482402786537541	13.341664064126334	75.01161759381732	75.75660326262354	-52.47429666365641	500.0264786586926	0.9176976869284562	0.4149813933701777	0.06450101594008606	0.15104797925033264	0.07787506614813881	0.04339413587009768	0.03708047850955099	0.02904469802193316	0.04496757986079931	0.017907896485861694	0.013807600353060695	0.028165519338327907	0.015800766024195105	0.01207021741300507	0.006002892076103526	0.009861108251625237	0.007440517976784135	0.0038412893600528546	0.0027655091045858645	0.010392044306221794	0.003929371431506567	0.005073527644697338	0.0018433469206718123	0.006372197099137877
2	37	4701	8600	783	811	697	711	733.6211444373538	760.5135077643055	1.837904301900761	5506	0.6797506188167609	77.36600739213573	1	0.5466279069767442	0.5440979701531792	94.35273179295052	99.18165152889924	27.730849247724095	9.989110509804645	8.94427190999916	74.0496257766515	69.20238037909802	20.54386575234111	329.5046173579948	0.8537958590628405	0.5900484775391572	0.012396495202208218	0.19150130807676063	0.059538250860234274	0.0172535972551158	0.02492706334154065	0.014696621534474597	0.03617830371417809	0.0316373563758721	0.00869531762183107	0.007617182125121826	0.02025732085834451	0.01557568626789386	0.014968379018455909	0.0203310815482912	0.011032090383504006	0.005153443871634058	0.013471067539965704	0.015132593047287306	0.00637527674156283	0.00044165819175029803	0.011582814180410557	0.008137450812218562
2	38	12686	25810	168	881	23	703	94.91195018130222	791.4610594355983	1.6494307470935252	13170	0.9043783049307716	127.0917655259784	1	0.4915149166989539	0.606269770199269	198.8526614872618	213.01643129110957	43.840620433565945	16.217055779409357	14.7648230602334	86.97413408594535	84.85671979035416	37.90801681076217	512.7838379715732	0.9632498101746393	0.35596608040616784	0.03376382187362734	0.1662158604326587	0.06305896223205443	0.031230305365952553	0.009720065708561744	0.04076007056487121	0.054159242600385404	0.02248037232412453	0.011390197893229042	0.016412765608373313	0.002294977366962267	0.007594601956512649	0.014920398642360805	0.017308848268958153	0.0137840115609667	0.006560027040461238	0.00898596983479422	0.006681139751887959	0.000134741507527332	0.0008926756718390163	0.0076289540030944495	0.0028930848322809926
2	39	15734	36300	1847	888	1572	756	1733.1199313588406	815.3955764586246	2.6331357867363736	18774	0.9357915260747198	141.5385141820524	1	0.4334435261707989	0.379775325312579	257.3372522572598	289.03287010303865	41.012193308819754	15.171631032576087	13.416407864998739	100.63818044277161	90.7252399721967	69.39680090177495	721.541197284454	0.8380739320336635	0.23980310027367788	0.05263858091486247	0.10983386118603611	0.036779099408731926	0.05939804615584666	0.013652226564253647	0.018614505273327586	0.02681616615290346	0.015852691699465373	0.038470849999966555	0.021852005761292054	0.0064067494658038545	0.008572839377153004	0.002353409766945795	0.01317039395437517	0.009159573008877953	0.015727819204663162	0.015373933097952304	0.01222703901510703	0.0036010642683276524	0.008630519431413358	0.007173016777220651	0.003264265986901606
2	40	20667	35904	344	943	168	739	247.89761455460396	849.0812406251512	1.8618802411073505	24643	0.7026173920000474	162.21603395176942	1	0.5756183155080213	0.5370914723308152	202.03096320028465	215.3903433304288	59.033888572581766	21.092193409445517	18.867962264113206	164.08288397542748	143.75873745140575	-18.87360522920731	695.3757210636101	0.8386560077912592	0.5439308270392609	0.0346503828212008	0.19388782010616745	0.054585478435858655	0.03249678254100414	0.035466715517588884	0.005515658775667871	0.03495602664462788	0.01197651140317279	0.001495271905769822	0.02071531013466877	0.020604817865150435	0.015146297631390786	0.004528112158412434	0.003907126954766212	0.00519297717177825	0.018547846205233556	0.0009848580351987147	0.01874247416538342	0.015137551202012517	0.0022054483139523524	0.006322228954742387	0.008642342174396531
2	41	9314	16074	1979	968	1885	797	1933.041335623792	869.8549495383294	2.124218737758353	10813	0.8841504713857966	108.89882056139683	1	0.579445066567127	0.4707613120178389	169.07506338829876	177.2004514666935	38.3275357934736	12.810987221152004	11.40175425099138	81.00030651283002	78.99225031314091	-11.50068524491954	498.6234123846127	0.861370572459077	0.37759256817114134	0.09241407906647754	0.12308720585267989	0.05361997887219731	0.06854363450742887	0.03315859574583439	0.003960152784814187	0.029006091309539787	0.01683992482330818	0.018515036088734338	0.027225591231884512	0.01073362262110054	0.010298192525678809	0.006270931449823948	0.0177109492904409	0.01244338095550188	0.004652060924201494	0.000888139043091236	0.015198866501901295	0.009083429972883045	0.006529641073818948	0.010734914844566897	0.012472516868083303
2	42	36558	77472	651	1035	363	766	479.85445046227915	877.4080638984627	2.5796494132425343	53059	0.8067322858240801	215.7477491804447	1	0.4718866171003718	0.38764957550686435	309.4746701535226	329.81509971497667	76.53757247260981	25.217554293290444	22.20360331117452	233.16381065026394	182.87387459398596	-46.54052280795094	1088.6204537917824	0.6890065775834449	0.42598859996987054	0.1292993710250525	0.09563139932477169	0.032531193335134594	0.07656429724590386	0.027115308641410815	0.0343660347258237	0.018816750913116794	0.025920243991685354	0.013864101524981748	0.0173617325013382	0.0053527659450459935	0.005687446340023036	0.012921601717264095	0.01616432171989418	0.01680663338163411	0.007595058109279012	0.01486893296259809	0.011351655574093084	0.004188149147263138	0.007577667870945839	0.005719978216610162	0.003180210086133121
2	43	18309	29058	2304	1030	2130	863	2217.057403462778	943.5545906384838	1.4439550269171142	19582	0.6525664073986943	152.68183528028504	1	0.6300846582696675	0.6925423447120987	179.43333119030538	195.5326059765992	60.92618484691127	22.101392754623056	19.6468827043885	125.56792004892465	135.96229404147593	-64.02183173628505	576.3868683519033	0.9349913185578592	0.60918294101515	0.05911572207192397	0.19432746172028892	0.06004509236711609	0.015783513774018765	0.012803464629499963	0.016700189304351683	0.023965874939847046	0.0225219590623742	0.016458911188236107	0.007058142686494769	0.010863525334098022	0.020918517196332198	0.018593558415519514	0.017841181774582524	0.0209596835062154	0.014458827788763083	0.006007727543109644	0.0081546663780854	0.0027820201854271403	0.004256807672546375	0.0069255344285279	0.004845141876531661
2	44	9329	19866	821	1034	667	905	748.3008896987888	967.1986279343981	1.7738297667427	9602	0.9372995796344695	108.98647490782668	1	0.4695962951776905	0.5637519556548592	185.8022648133666	193.72403051764127	33.83784863137726	13.308665122335768	12.083045973594572	67.39607384136534	64.75668700174731	-54.02896104496528	456.0142853498728	0.9715684232451572	0.3165032831366232	0.01593889220253732	0.15164135563236672	0.06471882789958404	0.009151286356758227	0.00408410266515284	0.04974360184969696	0.05737664783713118	0.02703208034741777	0.002730377946081946	0.0016675474234190606	0.002010622035550523	0.0207627769403758	0.018934178187715832	0.027999694624419272	0.014177078544739267	0.002134223885068165	0.003825248116487488	0.0020945468099064267	0.0015112603010170944	0.002882899839962449	0.0024902128619051457	0.0079704713535264
2	45	6298	9384	1834	1038	1742	936	1785.4745951095585	978.8812321371864	1.4213226222741102	6591	0.6352578426004309	89.54810245193393	1	0.6711423699914748	0.7035700300048726	104.81438851753333	114.9086593777858	38.0	13.274108170350672	12.0	81.46153846153845	80.94816469835054	-17.44432597251674	335.3919189857866	0.9555454407525413	0.6039943804246056	0.11929570894791779	0.1579869710832862	0.0359835019601072	0.031355926993865815	0.025993917647926988	0.011268134771871037	0.036141604652117264	0.035295788518272996	0.02408319854149944	0.002333862098902851	0.0027933636237087263	0.008420942475929111	0.008913749753555068	0.015255568689911023	0.008769831264664055	0.013936448940719855	0.007027601143604892	0.008764147996693382	0.008591898555779598	0.0029512652351492497	0.008303548476374642	0.007960757307155338
2	46	17096	44784	1913	1183	1769	872	1843.628275620028	1015.0225198876931	3.3240503601340547	23732	0.9481424863829652	147.5374639093147	1	0.38174347981421936	0.3008378007725705	298.6048412980286	312.96804948748365	38.948684188300895	13.571128696619871	12.165525060596439	111.64109416151115	94.91023498105558	-16.822309673376186	845.0569619307419	0.7203775493005224	0.2222309901764422	0.03295073762829764	0.10109023252018157	0.04123879819192555	0.04213227933812801	0.014137076379657812	0.02432652564100267	0.034453534579462486	0.018397963467026327	0.03186269351286124	0.023226320194803904	0.005014973857280684	0.000517151921353411	0.015161485905645339	0.01524445405679477	0.012287505789208446	0.01661944252165844	0.021640242948675253	0.006048120940604813	0.0024383133706461784	0.004302075442067062	0.004238142297294372	0.004328112643543004
2	47	9776	14388	321	1142	255	924	286.0644435351882	1024.5373363338788	2.0805605174716315	10265	0.9597730538727017	111.56697445629217	1	0.6794551014734501	0.48063970819519075	213.21243736417696	217.1128738697915	30.0	12.381047766407605	11.40175425099138	59.853887132566825	59.8651338437925	-4.430836763619885	505.56349186104046	0.9523623964929372	0.26400448280031996	0.03027233245581466	0.1198054914159468	0.058598501938421164	0.02448105838572005	0.017168394005967327	0.04328078835178672	0.049127178072293054	0.02383645062360246	0.014657025096058712	0.01993269033981169	0.011284505778215412	0.024552070569155895	0.01956520405962819	0.022270266473269462	0.011497750154639197	0.00979888682351867	0.009546586243412564	0.015187634458733595	0.007555411946784066	0.00807183667211652	0.01001882016118528	0.007937320188246865
2	48	8181	13908	1926	1135	1850	952	1889.4553233101087	1053.4767143381005	2.234239330040856	8855	0.9532089942884635	102.06063254496499	1	0.5882226056945643	0.4475796243286585	189.75254021958824	185.52627846210896	28.160255680657446	11.348267881414502	10.295630140987	59.339210211394885	57.36449123686679	-10.627083546362446	479.2619766708754	0.9238848108413326	0.3025516047759703	0.03454817737813977	0.1220602621272036	0.07576818146898172	0.00991985683286579	0.01312253342389854	0.04470155394722078	0.05513728299332402	0.033208436796464784	0.0033198396767092353	0.004028224128856626	0.004983835703152739	0.029275762009564516	0.019354344888337174	0.02747511206390161	0.016575612779736897	0.0007912656669214552	0.004565962895238568	0.004893003277458579	0.0015483253583831688	0.008140515750840863	0.010942627095426908	0.008286637215940723
2	49	25868	55566	2187	1256	2025	913	2082.339299520643	1078.6163213236432	2.3679656667155626	32436	0.8804487028426415	181.48322386162636	1	0.4655364791419213	0.42230342021260353	295.4976632510098	342.47335662792807	63.06346010171025	20.089654106395297	17.0	157.4458528656856	140.10768025921914	4.9207373823803975	877.3523804664972	0.7975089406831916	0.2808144101972	0.0553820320070935	0.13093932288080778	0.029757145500333645	0.06407828657391954	0.0034742347514352357	0.02951706094185861	0.013239939126274917	0.02343475526679982	0.035291982847484034	0.005734758654159456	0.00646737182818489	0.002781339373049575	0.0015003182075523436	0.024082553545565585	0.011936663383239251	0.006311422163177476	0.007741846410390345	0.01344190394385328	0.003131161400740746	0.0018775189667585557	0.005270535450630679	0.01143321356526962
2	50	26696	85875	684	1235	309	1006	524.6397962241534	1114.9370692238538	3.783227070262006	40949	0.9748475688026168	184.36486348068036	1	0.3108704512372635	0.264324604742994	442.2312688942639	426.35665821000146	48.38388161361178	16.004394591702898	14.317821063276353	124.65243878674482	98.56125429701875	-69.92127109286224	1126.57272657703	0.6519328921341181	0.186986483035812	0.030342414777090123	0.07155788788780283	0.05259994493175866	0.016328690555772275	0.011390895886181099	0.016221396192280472	0.049119382434346576	0.021725472557916122	0.0012543225494382594	0.010131691004654421	0.004557654394205666	0.01894139815964542	0.019458608614806822	0.028275101475104786	0.009424347267228678	0.0016920330865631886	0.0012387287285695763	0.0065271036627669405	0.001487226938902314	0.014078797079501798	0.013169883419896089	0.013890031299816611
2	51	13894	34020	946	1202	676	1076	798.8181229307614	1136.402979703469	2.914928516947557	16498	0.9753704261490609	133.0052263429913	1	0.4084068195179306	0.34306158596546854	298.3631188588617	287.4456470360962	34.36568055487916	12.690827452507587	11.40175425099138	70.47342877961705	65.81090466631746	68.04728890976831	713.3990616607231	0.8421626863862286	0.2141045716738318	0.02187989896423536	0.08868250956237772	0.056410796963477144	0.01848549322651588	0.010116051195060002	0.038231254376277224	0.04238045173002692	0.0275886297464517	0.009865611844840616	0.012132157287602719	0.006791446280274903	0.02811785750172169	0.019732311043721747	0.024151839677494197	0.016077271158164704	0.00359028959163839	0.00895878509086223	0.009012306518076238	0.005006221220832539	0.013987220187578236	0.014732760053503925	0.009967280920146386
2	52	7063	10769	949	1166	828	1077	893.2198782387088	1122.6422200198217	1.535442886968466	7392	0.7017011960214252	94.83085417976818	1	0.6558640542297335	0.651277887629133	113.94428949605853	123.45444503945575	39.44616584663204	14.050966127284877	12.529964086141668	86.65536033858399	81.18204231630126	74.9990447504437	369.1614716074871	0.9554924242424242	0.5860427854972405	0.06988128720984363	0.19568577805169793	0.061465272581841084	0.025647839201594014	0.009223300199160372	0.011724622031684883	0.017970386270488907	0.030118500665891584	0.02291827211823523	0.017277028853366204	0.0025993144128873386	0.018582421130898964	0.014759806567987558	0.014614854787635646	0.00782038515311599	0.014796535302720798	0.005264446740132825	0.004961361151576083	0.005328581768247222	0.0035235456273670245	0.003456805402346471	0.00938581939193592
2	53	12579	23760	187	1259	11	1124	98.12330073932745	1186.5688051514428	1.5868896834039183	13860	0.902406463531402	126.55465314726129	1	0.529419191919192	0.6301635270921762	199.25150414996796	179.51323071016242	40.24922359499622	15.91378459683289	14.866068747318506	84.13454495377802	85.8546442142816	-62.611520653214846	500.842712474619	0.9075757575757576	0.496904458546245	0.0040787953661035005	0.1340113826439083	0.12457665304604042	0.022097206378857	0.013387422463313118	0.028195201014874674	0.05382625043656658	0.03486727512986277	0.010670800745687459	0.002276440055595377	0.007921336407841829	0.016198796115800707	0.003907273781385581	0.007189600282263254	0.0033814664297386996	0.0007192329577694091	0.008531764643076329	0.0014261542165140229	0.002601319627531655	0.0067472624101048	0.003065859664375684	0.010613508618193776
2	54	13624	27652	1302	1259	1178	1036	1240.0017615971815	1165.2406048150324	2.420837511816244	17680	0.8515260524514621	131.70655092846314	1	0.49269492260957615	0.4130801820109543	208.34110587775783	222.08106627986098	44.82186966202994	14.790816852800162	13.0	118.59973333230046	109.2358032281706	-3.734636923229364	643.7838379715733	0.7705882352941177	0.3472724501595405	0.11820433040736716	0.07449896705564649	0.0515169717356016	0.07110279485426806	0.026032633049891202	0.022127986830212023	0.016492844037846614	0.014410313539796818	0.030290372609675945	0.022477948113224584	0.01018552990873307	0.008113565277866103	0.015209168958024448	0.015907130372893933	0.019129394777642944	0.009375121360094479	0.011784030654546725	0.010961225631488478	0.006172957250936888	0.008298794221864582	0.005305507102513883	0.002690823286359445
2	55	7925	13056	804	1295	668	1199	744.4148895899053	1248.1712302839117	1.5897015224793016	8484	0.7503648964443927	100.45109950630787	1	0.6070006127450981	0.6290489037466593	129.36343943748497	140.80127840328723	39.81205847478876	13.805948725643308	12.206555615733702	90.65797220613476	85.5123179951013	-80.80581315663592	397.8893936688449	0.9341112682696842	0.5088318318782878	0.08998000859932188	0.1685369752222092	0.0574264465517951	0.04494103425199076	0.023254090150425705	0.0032716012147179555	0.03516251745640413	0.025986080980750646	0.0174317051998252	0.013962356375990217	0.01028428993858404	0.0038103029574813444	0.013842231002314381	0.02177037748194501	0.020150267998785984	0.011798573638301694	0.008841369029833639	0.008227013740449532	0.0030649810943155745	0.0022196085151552857	0.004018056248855478	0.005283718737706904
2	56	11601	16836	1628	1326	1506	1188	1562.9186277045083	1259.9426773554003	1.2231613316725591	11892	0.5986849046342515	121.5353938508146	1	0.6890591589451176	0.8175536408043517	137.79247957449218	144.22205101855957	53.665631459994955	18.8500850675336	16.64331697709324	108.89444430272832	110.36965891101322	-41.29220623232953	422.2741699796952	0.9755297679112008	0.6663729967917993	0.07417503461476198	0.18135800576934025	0.05503938744547086	0.007826244213605059	0.02833195099543464	0.029274593160889113	0.012822781036720425	0.008646847243735918	0.024350596342203053	0.014490683210627995	0.024489213777307558	0.017342646276127277	0.019023718641469425	0.009023907353041533	0.004815324530698968	0.010224928155650433	0.005469226326885319	0.004766677161108223	0.011603742319072225	0.0014376011392663124	0.007479061597291056	0.007596644219537551
2	57	6643	8549	863	1315	780	1212	825.2682522956495	1265.135782026193	1.5579226285220031	7267	0.6889450773289351	91.96809390041574	1	0.7770499473622646	0.6418804000226233	110.96930614159601	115.6027681329474	35.0	13.216361976054307	12.0	79.83737004390233	80.43205658472242	-13.532248191869144	360.628463018496	0.9141323792486583	0.6301978427705122	0.062443493782109956	0.17683609348686416	0.06887732943484492	0.022176842657222803	0.035663569619843204	0.015715954831215635	0.017616226136802547	0.024916099594572697	0.010726891495564163	0.02184967198620303	0.014082660292095414	0.014378834144332013	0.011276579453431438	0.017477407903176832	0.008548073591513158	0.0140953044342209	0.012264334888288415	0.01848433514829242	0.005506585031134717	0.000781564830128374	0.0036985050565734247	0.004458585574402179
2	58	13538	34300	277	1372	32	1232	155.99120992761118	1307.5564337420594	2.5618482099651803	16354	0.9427698099662873	131.290201297068	1	0.3946938775510204	0.3903431889954135	242.85611756258697	266.4301034042512	40.22437072223753	13.521027664366065	12.041594578792296	90.6875324031523	80.97898237256706	-62.787332827715005	660.1747109368334	0.8278097101626514	0.2427917232871052	0.006477953264980908	0.13042291627192285	0.04488895805194979	0.01433492767283723	0.0054807891812559215	0.05494946849705969	0.04457258754632845	0.018625151942438405	0.010170328095771917	0.007732060159748135	0.003664607776595301	0.025703269493973932	0.023317906553798815	0.019967811128603474	0.011075415517358748	0.004063981212725144	0.007619342755811135	0.006342894393966472	0.002105627415185396	0.008852767003473053	0.010188914201346357	0.010386657705962048
2	59	36893	81270	1458	1542	1200	1227	1341.0213590654052	1357.260320385981	2.6936340379931196	46409	0.8818379951461446	216.73399946458414	1	0.4539559493047865	0.3712456799606845	337.47913563294367	392.7772905858993	71.47027354082255	23.318272279546747	19.924858845171276	176.5338329969333	159.13912654877578	42.236370151704996	1117.4966081312812	0.7949535650412636	0.3044818084960159	0.051357137977187016	0.14977417156959455	0.03836298204539085	0.055024881645984	0.012428485543845964	0.04006444011083143	0.02310574736193914	0.019092203394600757	0.026512391349035967	0.018092829573660627	0.005556489873670419	0.0045597928426706555	0.005679234461719524	0.01666934545392689	0.011048305779653175	0.004364516610127092	0.011597953353244914	0.011459690484965031	0.0033756369417870602	0.0009391766180796441	0.009291743220010109	0.00440223234527351
2	60	9323	14490	887	1444	782	1306	831.653866781079	1370.448139011048	1.6394645791251012	10337	0.8344219603390796	108.95142163168832	1	0.6434092477570739	0.6099552333931173	150.90835777549273	154.46682491719702	39.6232255123179	14.750084222181702	13.341664064126334	83.8780487804878	83.16953659530594	25.430120051957477	438.2619766708754	0.90190577537003	0.4961104434162115	0.03339331414371851	0.1838370974023041	0.08381014138311764	0.01822619285271349	0.01863552711112937	0.01864327604882687	0.04603647558074548	0.024461102999943165	0.014635802732733101	0.018774781612001308	0.009616017299228525	0.0013145226854754748	0.012949257673786596	0.010401742021993215	0.015607749148776745	0.005546291535399267	0.010853635475217109	0.012594575568433932	0.0026300566174855015	0.013251239736778938	0.012956439981636347	0.006072064223328052
2	61	58110	177600	1337	1846	1041	1246	1212.8933402168302	1557.4010325245224	5.046681061942885	93882	0.9585345717282501	272.0072608305894	1	0.3271959459459459	0.19815002924219216	612.9245960411777	629.9412671035293	67.06713054842886	19.613741493819916	17.69180601295413	197.52548527839895	174.66896553522992	22.51276658836716	1919.6997102991106	0.6189684923627532	0.18644935045727926	0.026065175994556843	0.08373811533649116	0.03984446111706825	0.03173982175676746	0.006711395770806444	0.02619133962119217	0.031728294984214415	0.01878230645368437	0.02745676283951558	0.011400524479246629	0.0019187721149496128	0.014936354313380279	0.0074852180237101424	0.021571517396216423	0.010627856866683107	0.018539431741609363	0.011572504709161411	0.005261218006875729	0.0010151649407712168	0.006850009908652145	0.004734194284852172	0.01352918908347244
2	62	8797	17292	377	1502	246	1370	308.99499829487326	1434.8016369216778	1.5171372591207604	9057	0.9093443286965822	105.83330418651411	1	0.508732361785797	0.659136142091414	164.9131586313881	164.01219466856725	34.655446902326915	13.819684091715711	12.727922061357855	67.88225099390856	68.61118604614612	43.693655643046	409.5290039756343	0.9712929226013028	0.4141429205789056	0.02695253076970523	0.16642215182912715	0.08712321596370542	0.009968090758748147	0.013709001382334477	0.045447693736115125	0.052229064570685504	0.03502308665436368	0.005177702650698209	0.007567627820651061	0.00539571872118399	0.006736173297613113	0.00794256410871738	0.019840373786352512	0.015492318874081527	0.004330081820677841	0.005039743213895372	0.0032150854495584776	0.004661834850350417	0.012136039575925283	0.006173140954892672	0.0038321719509216315
2	63	12612	28392	958	1584	789	1416	879.465429749445	1489.2352521408184	2.333344161233961	15420	0.8191863236924045	126.72054741911381	1	0.4442096365173288	0.4285694397825831	182.14549478507416	198.59506539690256	46.010868281309364	15.232580930900474	13.038404810405298	117.13212220737746	104.46544610297146	50.13351686330494	608.1158364337876	0.8178988326848249	0.40548259239553797	0.07783935879319846	0.1499531768516373	0.053261303692059316	0.06160719249493891	0.015914110006884395	0.011368661625279186	0.038415208366625514	0.018422345657831945	0.021404537505510763	0.012796285461388904	0.015413678012158503	0.001900778334285021	0.011167869272775249	0.01724820530238228	0.01594751981312537	0.00631968178970233	0.0026605288710248786	0.012795258842149174	0.005462334113307802	0.005854356859136572	0.01137640238351287	0.01266727824279799
2	64	23209	110385	1056	1876	833	1381	941.3331035374208	1614.431642897152	5.680342218859588	37718	0.988943299141132	171.90292782194953	1	0.21025501653304343	0.1760457313082036	498.8760420716846	535.2307913414548	43.382023926967726	12.575084073518457	10.44030650891055	109.48287880060994	73.98039215469569	-19.605827252480488	1287.1240251292506	0.6153295508775651	0.10315359474489093	0.005490206975942645	0.05677559469668725	0.022202985660422024	0.009249115523811545	0.00028030145430968335	0.03493810791319123	0.019909910851018866	0.011387055278838097	0.008568670563586489	0.002313878067092484	0.0004380887464081703	0.025517371828377402	0.014101293886849123	0.011985812196517918	0.007332367111289327	0.004879451693413026	0.0038607676682674095	0.0006651590630887866	0.0006299752240584448	0.017046851254383526	0.01183074993747216	0.009022560983964551
2	65	23122	38862	649	1713	496	1459	577.3035204567079	1599.3562840584725	1.7483553009655086	26169	0.8661679778640791	171.5804323148955	1	0.5949770984509289	0.5719661212156143	260.94382557076494	257.51310646256434	60.8276253029822	21.100828902146507	19.1049731745428	145.05877003710916	130.40745264122455	1.4444442433559912	712.7422074112307	0.8835645229087852	0.44395284112265215	0.0802396017276399	0.13009130062029609	0.08173568653745979	0.05710065721124973	0.02044013351141049	0.006816759202669875	0.04233440576282004	0.02948170413031232	0.017858857059304883	0.022217990508024383	0.008368735043937085	0.014486187718682653	0.014534652111998695	0.018739750896948355	0.019793002775413602	0.003939241876130635	0.0033701186635411735	0.004842276156635205	0.0031583726043588802	0.0007416015663136052	0.011275466778205014	0.009785688277738904
2	66	4501	7224	1235	1707	1151	1621	1190.4239057987113	1664.2192846034216	1.9883566321226396	5300	0.3681367565809821	75.70238563515001	1	0.623062015503876	0.5029278872032455	81.86019269894558	94.03190947758107	26.40075756488817	9.655689099003256	8.54400374531753	77.44417344126026	76.1112867568287	-25.59451659782469	335.3563850798539	0.8492452830188679	0.6481396958666554	0.051283026727924313	0.18210361403865533	0.01955315294289661	0.009691134895175488	0.03983555135023503	0.029766721935578628	0.022084284556295485	0.02841621222251781	0.016687939109106417	0.028992533432648616	0.020932837131043856	0.008078068538529395	0.006918250442932507	0.017388902607913106	0.006941861265709584	0.011002544405826728	0.009969160070315727	0.017926286814406982	0.0040058368717513365	0.00264044783284723	0.010104639039456288	0.007366104432063395
2	67	81835	141588	428	1993	86	1579	269.4186472780595	1756.4929308975377	2.5325607305081483	98909	0.5698367492735263	322.79336756414625	1	0.5779797722970873	0.39485726362003326	381.35581391287025	441.83481076076384	114.49017425089369	38.823709063613514	33.28663395418648	339.10443000967956	313.38216044291045	-1.3991027207404674	1613.8174593052022	0.8273766795741541	0.4806776029655494	0.014680016488511747	0.20965732848598	0.025870806902245573	0.0015551035770505627	0.038922730930389546	0.01768545419681868	0.02485657957901537	0.01507217378725604	0.005241021128006049	0.03601079637825343	0.014263273593963491	0.0237463334449393	0.005655807356646758	0.01625102279633001	0.008064241738035237	0.001283754287871843	0.008896268029638884	0.010711387000276884	0.0038013048969322205	0.009091738969789046	0.013026368814307798	0.006475531971083978
2	68	6550	8190	562	1921	472	1830	515.6334351145039	1875.3358778625955	1.0934829741682546	6632	0.3106329628228036	91.3220620552083	1	0.7997557997557998	0.9145089805907941	93.71336555159253	93.81364506296512	44.181444068749045	15.355516501808866	13.45362404707371	88.28225618297687	89.0773595166501	-34.197395475715425	300.0071426749364	0.9876357056694813	0.9387153379686477	0.014692082158234204	0.055110939450020525	0.02224801754785641	0.010383640980185203	0.014011977940799657	0.044315657476414826	0.01649432043695897	0.007399714922074512	0.0048673544002155785	0.00748814013541975	0.0018521808870012903	0.03144688077048841	0.010131256437916299	0.004157483897505096	0.00041807084075616	0.0008587131573121128	0.001686685167612585	0.0008718208207676437	0.004086109536614831	0.019177899568022936	0.004979935070581996	0.00265168998474483
2	69	63274	142688	1200	1994	857	1578	1016.7585264089515	1775.108575402219	3.1721254141969992	83027	0.8459375238053044	283.8361480741533	1	0.44344303655528144	0.3152460478152762	424.08784064677235	471.9851692585266	90.09439494219383	28.840271216131327	24.166091947189145	249.1073149630978	226.1584175194408	-36.4360495725835	1588.1545084012998	0.7620894407843232	0.3616418680862445	0.05971260364910388	0.15442329001744368	0.053950892609803534	0.03408970923669576	0.020896806790923022	0.03647672638105905	0.04315171311699531	0.006525325564859329	0.007594387649574307	0.01965535141890764	0.00929935455030143	0.014666688651962466	0.021034288397855466	0.008316929614946594	0.014193106565184794	0.0012464149942922947	0.006759613155037152	0.012437997042182115	0.002299424830239013	0.000512794104484721	0.004777362315939758	0.005984403451512407
2	70	16601	25245	1271	1971	1136	1784	1193.4695500271068	1877.3659418107343	1.9057872721957245	19144	0.7530184295693025	145.38586479485699	1	0.6575955634779164	0.5247175351569354	187.07895477528928	189.44656238633627	52.009614495783374	18.55022531833325	16.492422502470642	133.3435892635461	123.09784487483459	1.39386575239947	630.5351006300441	0.867164646886753	0.5764256024216589	0.0778103073402562	0.16123648423107348	0.0680641409454239	0.05071520220678892	0.01598164716977254	0.02049985820941561	0.03411650750062025	0.02269094676365073	0.007593420585794566	0.012886090463629528	0.0185756010006605	0.007525836056451397	0.0015713203629628102	0.011550166231916894	0.006854297893928736	0.01598065758865779	0.009048458484989821	0.009744503148304034	0.006788470201488502	0.009483378648984861	0.007078574412558975	0.008866676142435581
2	71	12582	22375	1526	2051	1401	1872	1470.1572087108568	1953.49682085519	2.1566600430615255	13969	0.873526095334255	126.56974342969104	1	0.5623240223463687	0.4636799402934326	186.23325487424756	208.72230355187247	43.382023926967726	15.623108407963239	13.601470508735444	86.25614152754291	90.6541249902105	26.858297779061445	583.9432175380074	0.9007087121483285	0.3677240893345075	0.051845946266233456	0.1720447451911035	0.04860984818064551	0.05046365879321802	0.020604394829699623	0.03375283114868908	0.03899675627413448	0.01334938240094993	0.016258557515100164	0.025273445955559908	0.007018730277688371	0.0007875976675180616	0.008558237304111356	0.006679346985073565	0.009980023128642533	0.008425619037880782	0.004100503286512018	0.00835525999010149	0.0018742829376072931	0.0012022823100546586	0.0021846671972836117	0.002096116470175844
2	72	14684	31396	1026	2073	859	1885	945.5237673658404	1984.4173930809043	2.2872730107522665	18456	0.7979821907994267	136.73422934617042	1	0.4677028920881641	0.43720185360430924	185.06035845447846	189.19038030513073	45.69463863518345	16.506172195150825	14.317821063276353	114.7795083653007	111.53236732961173	-37.61468671742926	649.659992311072	0.7956220199393151	0.5038793305567525	0.06263192110344147	0.17133961821340868	0.06628199375724321	0.04659709884332927	0.008474091204770124	0.002271182808454578	0.04621474731668023	0.005736751360294985	0.006902711224321613	0.003839539513104913	0.019714983191111358	0.0010718421542647307	0.0007882739968199809	0.005015408540046721	0.004491479768249271	0.012915725293447058	0.006886397360646151	0.02158762652713297	0.01790142022277397	0.008390348003781958	0.006215456742421513	0.00448018760286395
2	73	10891	18144	2304	2066	2115	1970	2223.638784317326	2017.791846478744	1.9799825578260069	12121	0.8966386422867965	117.7575979786895	1	0.6002535273368607	0.5050549541698923	182.63020644008733	197.9595918363139	40.024992192379	14.661277548214194	13.038404810405298	88.22282906123317	80.86191273476685	79.45232042941414	520.5584412271571	0.8985232241564227	0.35385454429189184	0.06814447607537105	0.14750063174043707	0.0594991019266438	0.054600482622862684	0.020335564585691194	0.03156616257280168	0.03616561834747287	0.024133636418224944	0.026975029610549442	0.017201781760541796	0.01159261879607965	0.005761582870071519	0.0031597929005500766	0.01756988063146442	0.011059808077620773	0.005353345630384082	0.009540181833980728	0.010852800516625048	0.006638666032289374	0.0016360142562912672	0.007104857423919137	0.009256169397843662
2	74	17109	70200	755	2148	404	1948	533.9267052428546	2044.312993161494	3.909364580081394	23290	0.9804926137759987	147.59354786329212	1	0.24371794871794872	0.2557960454993378	370.51512129854086	395.0607548213313	37.33630940518894	13.391655954346325	11.180339887498949	82.56267606419755	72.82694491748455	-65.04582886582277	916.7909806465096	0.7346071275225419	0.1395747846896894	0.032633141219064604	0.06055888038748312	0.03418534336047002	0.027521482330847235	0.013819641899946443	0.02985707900755312	0.02455714883451397	0.016157318120053166	0.016960509245548476	0.01799965699885721	0.007908184199195794	0.021617950956202104	0.011019023349894347	0.013240409015516362	0.009214858099903996	0.013213026666701776	0.01217348708461819	0.013044247320193518	0.004982479959844492	0.010732551848391197	0.007608888751189803	0.006187725757404684
2	75	16516	47736	1434	2146	1218	1925	1339.2540566723178	2050.754843787842	2.444372191037246	21823	0.9196917109996467	145.0131867136432	1	0.34598625775096364	0.4091030014441702	254.0341643824953	273.1483113621609	49.64876634922564	16.477424323468902	14.142135623730951	115.8952439652479	99.74429363055816	42.155491353152755	712.2640687119285	0.7568162030884846	0.2818158134533773	0.05082025197075628	0.12287358224290033	0.05958957363497698	0.03875206347064836	0.008274993586033752	0.03701890519536315	0.05013788912577346	0.021144972342235228	0.005367111743606281	0.01306273405558983	0.0019240473295898143	0.021843334935151344	0.01967010059891429	0.014826206797966755	0.0134384409796281	0.004870468523213258	0.010193133847916508	0.005370519548244561	0.002553383610879576	0.013427537046272814	0.010039200967696992	0.0031733181269318457
2	76	10511	14600	2304	2146	2158	2046	2222.8538673770336	2094.594139472933	1.6272060550782759	11197	0.7994219603894936	115.68500704374485	1	0.7199315068493151	0.6145503188604442	154.02782083884222	157.99050604387594	45.221676218380054	16.08468596413402	14.317821063276353	99.0	92.53528576554767	-78.9019110742289	463.60512242138304	0.9387335893542913	0.535951391990767	0.05955172995406988	0.17627705614169137	0.08669528510351414	0.017365329016015087	0.012780211290609116	0.010813933334822333	0.04014995555352473	0.023124429783162034	0.015904096517390148	0.02426499461101912	0.015638793636986774	0.0007143549653659373	0.015960008243926477	0.004594157965929807	0.015002964236473817	0.006495897815827599	0.01041590700472641	0.01664900286828107	0.004318989638231647	0.014772698778242475	0.00882654475081357	0.007023357560491483
2	77	10416	15925	951	2219	860	2044	897.9330837173579	2121.7199500768047	1.7644637984488234	11154	0.8982758582146674	115.16103116055125	1	0.654065934065934	0.5667444131634328	178.8472929946678	179.97777640586628	37.69615364994153	14.582088731143209	13.152946437965905	82.46211251235322	78.59122363991003	-11.957194373071008	480.5756851698602	0.933835395373857	0.40942402747473006	0.06524549569458486	0.14744573027070063	0.08477070950163407	0.034933178055026506	0.02317841640514039	0.027975819006665827	0.05290026823733526	0.023116042461955876	0.016235978423139803	0.018833849380307324	0.0070897000896331655	0.01532861951664564	0.009979090707230607	0.015088275699158613	0.005711876930413494	0.006136811046548703	0.010478844895695697	0.007872543241768684	0.005758794368557634	0.0017863349981235882	0.003368692239925248	0.011454421306187249
2	78	28708	81872	1331	2304	1093	1960	1199.4038595513446	2166.9134039292185	2.8421302827203023	43324	0.9191616909441539	191.18619419366308	1	0.35064490912644125	0.35184875446415675	377.9295836055238	372.0013440835933	51.86520991955976	17.765331194389262	16.0	173.9071495472827	148.85906342863703	27.97064193594007	1012.5777772109133	0.6626350290831872	0.26411543426793066	0.09722670733231793	0.03511759518156403	0.022347205755463243	0.06788402160545608	0.028472161177007196	0.0563590868984479	0.008693606693291157	0.022975554612203887	0.004543055042424993	0.028963884757800696	0.017257588666023022	0.02278981500335394	0.018777823260826297	0.017729497490153	0.0054954971994271695	0.011031167352599175	0.005203028322800394	0.018597898142497158	0.0072117807407486465	0.0051093222016547445	0.008363118726285498	0.011846847378341751
2	79	20475	54684	1646	2304	1460	2010	1554.0849816849816	2178.0529426129424	2.710603565499684	24350	0.9613810849162057	161.46076823319174	1	0.37442396313364057	0.3689215246109424	319.97468248526394	336.2647766269908	47.12748667179272	16.697105702087892	14.866068747318506	102.96452551902699	88.06364206132173	30.988397917544834	835.1219330881976	0.8408624229979466	0.23055326315910335	0.03172747397079432	0.10953648008338258	0.04732199884594084	0.036697228028494115	0.012875634200933789	0.03871009589853328	0.03947190861052184	0.02055306278787666	0.02586177662412703	0.018741868820797085	0.008420261943515542	0.013209375268589755	0.017053316444501674	0.01815174244681305	0.011539707051310638	0.01688774595074799	0.013411635985805909	0.01174828558402081	0.006465607480429092	0.0016766615778681109	0.007212657913253063	0.0067664742971543694
2	80	15534	27522	1908	2250	1630	2151	1791.6217973477533	2208.1883610145487	2.3388780464758443	18953	0.9500280148865141	140.6360660994043	1	0.5644211903204709	0.4275554262039322	269.8308028202734	278.7418160233588	47.41307836451879	15.954148267375444	13.416407864998739	95.85578366302786	84.23163908158261	-82.72091810280423	675.6944801964781	0.8196063947660001	0.25455941784001973	0.04153362648694068	0.11011174662807952	0.06059352852763963	0.034122608286100184	0.008388323848541657	0.04109489987336986	0.047752834545422375	0.026837574320043436	0.004266293457050366	0.01097767364464516	0.0014681879082568189	0.02398047952115989	0.021765814803098714	0.02107791881262754	0.01539308665310349	0.004892937038983023	0.004101318040792009	0.002510565627065887	0.0016520245712713178	0.012237055678027993	0.011346850963550502	0.00680645443173742
2	81	21497	44525	286	2304	149	1979	214.22272875284924	2170.655765920826	4.025143987839396	35504	0.9248148840761999	165.44132039237294	1	0.48280741156653567	0.24843831749153816	320.4910798364257	339.67631651323586	44.721359549995796	15.915321370650467	13.92838827718412	131.7338128859838	121.92039678079394	3.644746809117864	1042.7604973744603	0.605481072555205	0.23722335320828392	0.04902712202599927	0.0960860246542008	0.04924298687820925	0.035821068135637325	0.026268919034012215	0.02828959765778859	0.033577984030432086	0.01846180350362116	0.02418935349260302	0.026323876941218526	0.013021929400328784	0.018239182850769243	0.00566326621759285	0.011946455630439496	0.010781173378643615	0.014961630377373835	0.014291630226684936	0.015269266142585796	0.0056673833061251224	0.006521748316146116	0.0033375289207045384	0.006432517907752165
3	1	25234	44541	836	176	533	29	666.8104937782357	106.22128873741777	1.8372713241851562	27248	0.9250618524948978	179.24543696241503	1	0.5665342044408522	0.5442854230817039	298.6741861631549	306.96742498187	59.033888572581766	21.674940320019374	19.697715603592208	122.00970740176886	113.44138221487525	72.37473154785188	763.2813126546316	0.9260863182618908	0.3405501247023488	0.05668297131665102	0.13745266295507585	0.07479078851408393	0.02932724866000056	0.02020702902215866	0.04178743597493736	0.05033427310914857	0.0293535166176582	0.014735660705391604	0.014602392117190641	0.009322595182198499	0.017392430867606248	0.014543352603567618	0.019192258584503824	0.013506623572151044	0.004306404298671817	0.013343576983722613	0.007359723525878481	0.004736650073035341	0.002345743623982088	0.0052516380848050175	0.006308720954513901
3	2	11208	22330	1463	154	1318	0	1378.9213954318343	76.49018558172733	2.7245463766445788	14258	0.7052606057747979	119.45906753943672	1	0.5019256605463502	0.36703357614765664	158.4692349766931	169.09464805250343	40.24922359499622	13.074503308192968	11.180339887498949	125.62976957771345	112.34647080700287	-27.982705397445322	619.4640328181787	0.7860850049095245	0.47451496034280144	0.02006262621240852	0.175181361709802	0.049736355640216605	0.010366856092807863	0.04754480323601887	0.029061542862136153	0.026636201206466086	0.011954685516215625	0.011969424331675471	0.036386265273347894	0.029569339987750284	0.00383667086039314	0.014777909606098538	0.013354793863528268	0.002004468556206615	0.007124982096295984	0.009819246420888323	0.02729327438942925	0.008287586672847855	0.01681165549751541	0.008451689466769548	0.003994673783059769
3	3	14504	25872	1336	228	1204	32	1271.907335907336	127.29619415333701	2.0122545820746747	17721	0.8399822284088676	135.8935846787434	1	0.5606060606060606	0.49695501200895764	200.02862933141438	197.9419106707824	43.829214001622255	16.07231207832503	14.7648230602334	115.0020403439715	108.53831678990969	-16.402977049064077	605.6061684419096	0.8184639693019581	0.4513567838674139	0.0891676263196825	0.13048921271943223	0.07204732922515601	0.07012080824025942	0.00425000197886193	0.012377065889199769	0.033809506340097016	0.01821823920320706	0.02464433156627551	0.004059623775696703	0.018389177136140276	0.0062264824031767535	0.014004055480092292	0.01963839574952058	0.005103261260242744	0.010266422935908242	0.003310048101163985	0.01121715229164674	0.01789181234722602	0.0035170934773911524	0.010501130053767634	0.008184480200267887
3	4	7343	14259	1632	155	1485	58	1541.1240637341687	111.57605883154024	2.1608068832839398	8246	0.8491790021355088	96.69228499208351	1	0.5149729995090819	0.46279008445226033	143.31397567526614	160.01562423713506	34.828149534535996	11.934580685555854	10.295630140987	80.4744578526111	75.68484494065761	66.28916389362057	446.5290039756343	0.8904923599320883	0.36513954215935557	0.10384341065565203	0.11878406336676979	0.05307845772900958	0.06919516902185503	0.018159318522817863	0.006875975000114294	0.02664516407842682	0.020189586158203935	0.02416631918077622	0.021023186146299732	0.009081049990786832	0.008046946625293792	0.01402146252950674	0.014134720681447114	0.013820946424432053	0.0074566841746537965	0.004170062898599258	0.008500398849711826	0.006130171202290368	0.0023090019081976275	0.012104314470832489	0.009686639108621335
3	5	7626	12600	1510	191	1370	101	1444.147783897194	146.84933123524783	1.7926816341015537	8539	0.8146223485487842	98.5379356803782	1	0.6052380952380952	0.5578235315057347	132.72088138695395	139.35924798878617	35.510561809129406	13.369243013000922	12.041594578792296	80.4742695511957	76.97701616297452	-87.36191518187985	414.48127676088177	0.893078814849514	0.499960082804714	0.03336595321078016	0.19250449393142122	0.07745661311610484	0.018079946185264706	0.021363216293550775	0.012907252830608042	0.047509852683261	0.01652588676109884	0.01724423449290969	0.01771747720217191	0.010559025307008344	0.0077417629359340006	0.011256201011133914	0.007163578686637826	0.009488480516236705	0.00879207970620933	0.008498016046606214	0.010787623557487653	0.002428117409467707	0.012525386736773222	0.012733260340546032	0.009405305303876793
3	6	79402	151040	485	320	13	0	261.2570842044281	151.0029848114657	2.225801211654565	103784	0.7580334503438247	317.9587494173755	1	0.5257018008474577	0.4492764199982814	430.90692255266805	471.2387929701883	111.36426715962351	37.869321034848944	33.24154027718932	294.341244264596	281.0442498319163	67.17821622077861	1490.2661607529817	0.7650697602713328	0.43110395445531463	0.10082751613971115	0.14066869803728244	0.028524724870421573	0.07461362213518971	0.02739593281326852	0.01461728567179235	0.021124735793157004	0.01317322882398974	0.01094384318815188	0.012874134416355393	0.019195526841330236	0.005952383112370681	0.019348444322418973	0.017960542886059874	0.011400072642546293	0.002420916946662314	0.012716830459515617	0.015391727571570143	0.006174082360523055	0.00916295054320695	0.011925532955042046	0.012051168415830309
3	7	15391	28684	1745	235	1461	134	1598.4088103437073	184.42648300955105	2.722903118264103	18956	0.9540780241526318	139.98724882295133	1	0.536570910612188	0.3672550790707225	271.3630730394906	285.674640106538	37.16180835212409	14.29652356615136	13.0	90.54950412196213	81.28903762037142	87.49671927668088	725.6955262170046	0.8119328972357037	0.24012289955910907	0.037739632662079636	0.11020544661595509	0.0440519715282285	0.049231438382912725	0.012547697871095552	0.02572500758108979	0.034645433929201046	0.01877854378071624	0.03588129279081504	0.024523408113790175	0.005317125991095396	0.002286894798650425	0.00588319849211223	0.017037507008492152	0.010546381940911731	0.01803118907748084	0.01911758409964764	0.01377551279548521	0.0022175475462838062	0.003786283034970688	0.004247867661444295	0.003639469681198309
3	8	7354	10450	1171	257	1061	162	1108.1105520805004	206.21457710089746	1.3134170697456145	7719	0.4042694321344485	96.76468163530734	1	0.703732057416268	0.7613727756665156	104.64792971994524	117.13667231059623	40.22437072223753	14.338681820449056	12.806248474865697	94.0	95.71517652621428	-59.301882294151014	348.3919189857866	0.9527140821349915	0.6343975957638879	0.03575283225348099	0.19812551380233814	0.018762710004707518	0.006185170352802294	0.054681217146359685	0.02944808477899868	0.01061387596431945	0.017650626793463676	0.013012043314087141	0.02763204410197602	0.02174414405086697	0.025019717198971746	0.0037338038905079802	0.0042195178377522746	0.006348637657055446	0.0025885655402363185	0.016176496128629075	0.007987882823310368	0.008066279226183241	0.005464540041552012	0.00713196732411304	0.011231147144502919
3	9	16711	42167	1907	364	1758	81	1827.4617317934294	239.48064149362696	2.751616229132153	22742	0.9018416471291885	145.86674066444792	1	0.39630516754808265	0.3634227729189529	254.3659191180943	286.75425018646195	50.48762224545735	15.917514105634133	13.45362404707371	124.34552242925966	109.90304628430903	14.043394458222991	760.1513703397204	0.7348078445167532	0.2587574309489383	0.08133322318866514	0.08681988811803652	0.018690943021934046	0.08012883030666079	0.0113879081395843	0.014784166611085689	0.010159807515301883	0.01866529594135703	0.02995608771523443	0.01461182335529531	0.011478088214873595	0.019516888369819425	0.018107658974493446	0.010905181065058953	0.00845957047368236	0.0023517044189230287	0.009280779204150014	0.01996902684153243	0.005357633762232442	0.002387556001464579	0.0019131302808161365	0.007587862697979487
3	10	12462	19126	1964	382	1891	120	1928.8744182314235	242.72339913336543	2.453752755440768	14163	0.9697073920477095	125.9647220712593	1	0.6515737739203179	0.4075390227408507	261.895651312757	263.07793522072507	35.35533905932738	13.054338611640942	11.704699910719626	70.42508506919881	63.97311185245543	6.054698413319932	619.889393668845	0.8798983266257149	0.22923388034060457	0.014202664008351825	0.10712123222813569	0.05410212741446465	0.017929893714731672	0.002902048919556689	0.049614495592865404	0.04319719348185216	0.02671443628483076	0.009977194704660084	0.004651358146913961	0.0022972664775308582	0.031056319048849854	0.02074764511326022	0.025156775362269405	0.016103610328616562	0.004394840654213353	0.004142833977026062	0.0020630497677548098	0.0021274938431784618	0.012681454804429844	0.013510859829108032	0.011501802863077932
3	11	11654	24066	1337	377	1211	186	1284.4461987300497	275.0806590012013	2.4546853479858295	14370	0.8336731390912026	121.81269906846161	1	0.48425164131970416	0.4073841891061684	178.52320968748643	190.85072700935672	39.6232255123179	14.136031440037062	12.649110640673518	107.01400371434067	98.59090283435772	-0.2046181539905268	599.5706345359769	0.8109951287404314	0.4040827391730409	0.029936094766831654	0.17081254443560265	0.06117129497150711	0.022309474136689614	0.015280159756792658	0.041198440456852274	0.041429813951536346	0.026817565517680452	0.00925762495827207	0.01592265859503122	0.013455941222295688	0.0021672037371457853	0.011422385014100615	0.022882110512157293	0.021489364240791103	0.0034924945679630616	0.013798449180992104	0.00939569409513452	0.004466160425893682	0.013180076588645574	0.003388655542741118	0.005631013800184425
3	12	13788	22125	743	337	618	160	682.6983608935307	260.80773136060344	1.7654443296275255	15667	0.7291475110582291	132.49689371003544	1	0.6231864406779661	0.5664296422255244	169.41965308712608	180.9447429465692	51.0	17.66780464091227	15.620499351813308	123.76548842593056	115.94345171371886	-6.881216371725071	553.0731598529186	0.8800663815663496	0.5098692490708157	0.04745676003991597	0.1889797112698443	0.05972206303532202	0.022685097817553894	0.0327819049008909	0.014413919058229028	0.0366128670267195	0.014053608238708592	0.015637340078151825	0.02451790426492613	0.02882231006252786	0.011925705333259698	0.003027319765001739	0.009042540335736215	0.01047511572578867	0.010310783518999094	0.006244940489697336	0.017898858679540205	0.007967750772963134	0.009448287652806545	0.012619108869954952	0.00633467155488927
3	13	12889	32929	288	368	67	219	177.7431918690356	284.66079602762045	2.333635500715356	14742	0.9487139450071237	128.10458419623987	1	0.3914178991162805	0.42851593562639007	242.6198482195775	246.0081299469593	36.22154055254967	13.64217883479797	12.529964086141668	82.85755733289673	76.70082230983391	-59.721298768736865	614.796031280393	0.874304707638041	0.27116299557322393	0.04707088939897527	0.10976897101907884	0.05632010379589665	0.05066640805164124	0.014680379665756737	0.028755702777320924	0.03459379333288083	0.026632188066711353	0.03446548123805812	0.022928129507805692	0.0069073534770045285	0.007314365952374661	0.00619105497807239	0.01720278875438432	0.01635057807961279	0.01604832676751035	0.01765042266725791	0.011048686671541984	0.004258779321462002	0.0016056832345960146	0.0035132246990518395	0.0013253652523828802
3	14	29817	111254	1729	442	1340	156	1558.0749237012442	276.5768521313345	4.602780803891048	55450	0.9084737818759328	194.84399786847	1	0.2680083412731228	0.2172599657916864	436.7491863955602	413.168246601793	50.44799302251776	15.381305861762296	13.416407864998739	205.25693536910688	182.53576172687315	60.13165986228046	1313.2489168102786	0.5377276825969342	0.22239252703662596	0.03940845208877137	0.06247119026330464	0.05693782158561725	0.01815456443089457	0.015612142975442814	0.01550076631806519	0.0487474516540522	0.012453101713981259	0.009385813577575002	0.007743715929842536	0.00961256623156781	0.026665822098489386	0.02401502808815962	0.022370520058008794	0.017614237430364103	0.002049097745827532	0.010353207828451824	0.0031777803440634746	0.004616031228915902	0.013766873943571518	0.01192439159956069	0.018868891204005655
3	15	8369	16637	890	316	763	185	820.8876807264907	253.591349026168	1.6363774972552643	8904	0.9019050575499177	103.22665232336355	1	0.5030354030173709	0.6111059347108624	158.96278301381946	159.45532289641508	33.24154027718932	13.3698124104497	12.206555615733702	70.42215768775147	68.66148349496432	43.37010641415933	414.842712474619	0.9399146451033243	0.4189882510343392	0.037226031176518085	0.16547063148191135	0.08181246348773306	0.03837597311763176	0.01066268229498827	0.026719690955811882	0.05353321884931194	0.03056981541794297	0.01749611602602869	0.011730687040789521	0.005312969939642345	0.005754736028607282	0.0010576440879097075	0.020861597234300172	0.013589382959246409	0.0033657756109139792	0.0025977915561413577	0.0045324474224099865	0.003462875169230228	0.004471995973656394	0.0037953713644710567	0.003622533519977765
3	16	21266	50508	1052	480	808	273	911.4973666886109	359.27814351547073	3.1788059749666737	32403	0.24128051951693183	164.55002934772747	1	0.4210422111348697	0.31458352849311094	198.91051966802038	256.49366463910957	45.221676218380054	15.875282132541209	14.142135623730951	177.881783397489	193.03379074820023	32.385981128289565	921.6793282948282	0.6562972564268741	0.4101584309384957	0.05669616791044186	0.1558164776589235	0.004437676657562392	0.0390824609210814	0.03177120016138948	0.018251041501465923	0.0250440843428396	0.0354012499126068	0.0369633801666995	0.018323958619720263	0.00344794595804041	0.005033342785510388	0.022459227907798036	0.03394914765994442	0.011220257149990372	0.01076369025095445	0.012213354215688817	0.006961527043234221	0.007261175463077867	0.010476209213312422	0.007443743662531207	0.005122457629504169
3	17	20634	38962	1435	536	1274	294	1343.37254046719	400.34801783464184	1.8094829879627252	22141	0.9035367845711256	162.08647311254987	1	0.5295929367075612	0.5526440462012233	253.53801975898216	257.0291812226775	53.36665625650534	20.1057094754511	18.35755975068582	115.00342935775848	108.64371258469151	-28.00412425069392	684.9737008100567	0.9319362269093537	0.39623763073203605	0.05791927982734321	0.15195939601621297	0.08680378495835477	0.010925906892792594	0.018495606968548496	0.04614922306910593	0.050938462754404466	0.03197214709333217	0.008891054166041894	0.004893965688057011	0.005369269695057266	0.012051385135393665	0.012511326255515043	0.016327111995079593	0.011955215036475	0.0021633118339434805	0.011691315143415426	0.009893119063208227	0.004506570365471507	0.0045799716511943376	0.0034450449823803376	0.001928483597466293
3	18	16296	47676	640	451	366	277	528.3885616102111	359.6657461953854	3.376494989101331	21692	0.9330446186044328	144.04413081067972	1	0.3418071985904858	0.296165107079325	262.86656486115226	308.71507899679926	43.01162633521314	14.787429671433577	12.206555615733702	101.54084144693614	94.56905150032922	-61.62348871418939	831.5310960166873	0.7512446985063618	0.21770853177697086	0.04699275980913121	0.1082844106957229	0.04277622159440537	0.03452736457194456	0.01572232007573819	0.04384440241725233	0.03627014572788024	0.01878463292252458	0.016257704942735665	0.014633015990187587	0.007091001359472366	0.023822925201920482	0.012670323073183807	0.021608015335759474	0.0088309402238636	0.009951514471042757	0.00046703360137916055	0.008758783107374605	0.003188500688940336	0.008646082046018666	0.0061018488556981495	0.011205600264529905
3	19	10528	23562	1905	438	1752	284	1828.886208206687	363.6772416413374	1.984592043457396	12282	0.9009109300380845	115.77852100874235	1	0.44682115270350564	0.5038818951717052	180.96767434291343	177.80044994318772	35.0	13.919123107601694	12.727922061357855	79.59169815748739	78.5406995646073	49.02267289326	512.405158315133	0.8571893828366716	0.4232153036294065	0.03053240451937761	0.1588251005992441	0.08809275548158808	0.02491823860196624	0.012510335694739243	0.021587100091885927	0.06397370711753078	0.023886952179599352	0.017747797604752955	0.003231418771126478	0.008702053121463861	0.009367776862522237	0.005611515915394656	0.018234463230702196	0.005784320201334418	0.005236488965634271	0.003609207878869074	0.0037442018301009528	0.0056261732553820835	0.0008932847145884102	0.005215745520345965	0.005756634444132509
3	20	18839	31866	2095	511	1869	370	1980.0820638038113	445.76856521046767	1.6156434719672403	20736	0.8570035862859577	154.87594966057748	1	0.5911943764513902	0.6189484359333187	220.36836976834198	226.497240601293	53.23532661682466	20.56249498760274	18.788294228055936	122.36862368082132	113.5581223400597	73.48369601202343	618.4528855298855	0.9085165895061729	0.4675651504505902	0.02237812399349485	0.18535579693738685	0.08079358651339154	0.014374576411207611	0.023638862623094344	0.025183936374052748	0.05109595395813451	0.024412076659579715	0.01132822304945314	0.01922185353993696	0.010782644166827084	0.0009772564818208642	0.006529392975464683	0.013473619554986896	0.011984346528950314	0.0059868571576755574	0.008185703456559654	0.005522276623165434	0.0037192682976121163	0.012712300748991011	0.012817709109554211	0.007171395990401019
3	21	15175	36040	1152	531	940	361	1036.7615156507413	447.6027018121911	2.3388120388129834	19026	0.8399237447360443	139.00147514093544	1	0.42105993340732517	0.4275674929856825	214.30209663904463	228.66788143506292	46.51881339845203	15.598514704343298	14.035668847618199	128.50585440699905	116.30269812968571	63.83855266885729	667.8315651863257	0.7975927677914433	0.36895102081093517	0.10322341418747658	0.10178575203692698	0.033381599752815516	0.08091502389904578	0.00858625129875938	0.023202736703389102	0.012884544178440357	0.035472981678879155	0.021868976583847	0.012667821379153413	0.0122731971884793	0.013241549575351492	0.0077179837415437096	0.02557492088994996	0.018029999890582658	0.005382080107136598	0.016475425726679965	0.014110080263242697	0.005841285799770171	0.0006614303556127136	0.00500643988873424	0.001894812560764012
3	22	13959	24752	734	566	513	454	637.655491081023	506.45798409628196	1.9604144901526395	15977	0.9267780856774231	133.31598105612895	1	0.5639544279250162	0.5100962092573287	224.5567465077597	223.2576986354558	42.0	15.818852523713131	14.560219778561036	94.5133195246446	84.34561242829344	78.11712194631906	586.4163056034262	0.8736934343118232	0.3565244427788433	0.07802676049549052	0.11666319323856804	0.06770173990015699	0.0602789372765401	0.0394851222762733	0.006794195059701908	0.0392021009600491	0.014558694300482471	0.0281165483838679	0.03546773166714826	0.01449648673976401	0.004416102481211467	0.008340078824062777	0.007336125463118657	0.003149230629856281	0.01175940176476581	0.00705317908657518	0.012257071748273627	0.0029979751081436233	0.0018142307628078408	0.0027379389742232633	0.009411278268059455
3	23	34227	200220	733	607	23	325	391.05355421158737	500.0973208285856	7.6014389069936135	57026	0.9933867962962708	208.75624517041499	1	0.1709469583458196	0.13155404025939904	691.6165014338545	753.4626732625844	37.73592452822641	12.773720921108596	11.180339887498949	97.5297134555343	79.4085170085371	-70.39762199477575	1808.1616510762365	0.6001999088135237	0.07676362394910467	0.00930286849580334	0.04174304817982971	0.01483318574048896	0.01343495231087716	0.0043310345477217	0.021171834357322304	0.013232499438097471	0.006836588260302709	0.013722886197568413	0.008254761960151477	0.0027034589787050386	0.010378132019565963	0.008453896794948512	0.006052425399461356	0.00418750532309451	0.012207901808949428	0.009532299110227217	0.005510824872107098	0.001971679379982429	0.003491027442414903	0.004860876948699974	0.003172110137335677
3	24	18540	56118	1044	590	762	391	897.3247572815534	510.7341963322546	3.383494126296771	25013	0.941756905425979	153.64199022204158	1	0.3303752806586122	0.2955524563284815	288.3434298923093	339.3302226445502	50.15974481593781	15.532180231442293	13.341664064126334	121.21348314606742	96.96828401251707	49.99320757228588	887.8559518039654	0.7412145684244194	0.2050098672056096	0.024151930219635742	0.11693359695513965	0.0315742781534954	0.03275211822783418	0.004594480005274537	0.05265962405931813	0.029646982300355486	0.014736009597133172	0.02650436509810847	0.010599779345474642	0.0017122918900681502	0.021263346879519765	0.01456746610309844	0.016473375077984242	0.008971823252741736	0.014709258788817953	0.01218997325006788	0.005396039519206268	0.0007172433117889681	0.005764596371321141	0.0034934989227756895	0.009459297547182114
3	25	15195	34662	1164	641	946	482	1084.0637709772952	547.0500822639026	2.9296842937834278	20624	0.6449726110105305	139.09304397507015	1	0.4383763198892159	0.3413337068850475	180.59421487924413	217.33154395991392	51.40038910358559	17.044293564411475	14.317821063276353	156.77913168721366	138.01112593222857	-82.52533758476888	747.938166904124	0.7367629945694336	0.37703369404476356	0.10113539056518452	0.13299066192925593	0.04443205644415621	0.06155195145794007	0.016901585596293747	0.020008373573459425	0.03127657452908083	0.02083787115271933	0.014992995157794077	0.007000671378406706	0.020289289557755642	0.012087405169097799	0.011502152025679628	0.01352011090403972	0.0074955840438960045	0.009366495566642315	0.009188866511548304	0.009858316646957726	0.005548270186026092	0.00540954363154346	0.0160018296733259	0.005657585946415685
3	26	26632	68012	1892	688	1545	492	1717.5447581856413	584.9446905977771	2.533690058407787	30605	0.9629474764349272	184.14373612856576	1	0.39157795683114743	0.3946812660378896	360.79082495877157	372.50503352303843	53.0	19.09387650192754	17.46424919657298	110.47291583741162	97.30131739873589	-63.45632589667364	920.8387078612622	0.8701846103577847	0.24437096825732815	0.0013758836067784067	0.12139724800447337	0.05314438666443353	0.0029437506523551293	0.0018053649571054893	0.05358874916251222	0.04683894115498368	0.024908333005439418	0.006457684317142618	0.003486661297652812	0.001652778424570253	0.03040085739841067	0.022259685200664802	0.026727483334863054	0.014310229234403914	0.0040312031964017	0.0014963746509786687	0.001799679378630963	0.001920327042892868	0.010112775034288922	0.012213033781484564	0.013504063433075503
3	27	23796	40690	911	676	598	546	745.9793242561775	611.5076483442596	1.999530990982168	26501	0.9244077827284759	174.06323048397653	1	0.5848119931187024	0.5001172797570899	286.99958179230134	315.82431825304394	57.723478758647246	20.993742690009512	18.601075237738275	125.15591621721913	109.46325503730662	-82.40235581009121	773.2518754031088	0.8979283800611297	0.3037291265469795	0.015428316135608024	0.15854884841262118	0.05431877099063643	0.00823956044509122	0.005623326306691712	0.06143364121983278	0.04725595909073227	0.024267177535788702	0.003355744872755029	0.0024945187995473214	0.004491799448390472	0.01762470115876546	0.01998549634166413	0.02316938964557743	0.01427062881605494	0.0020382732486081113	0.0038739461423608194	0.0039098897362811	0.003669989479210124	0.0056283432943215325	0.004714298186050072	0.007580945837390906
3	28	12440	26201	2143	670	1946	537	2042.6332797427654	603.275884244373	1.8591073428300626	14782	0.8218720644161259	125.85348599266301	1	0.47479103850998056	0.537892555723937	175.17944855046233	197.01776569639603	43.382023926967726	16.00719491836908	14.142135623730951	100.11991636438644	99.79484559551904	71.46975212848061	539.0975464705581	0.8415640644026519	0.40805595467089406	0.024377661923137176	0.19149181420251477	0.05385391731076574	0.016867856375372504	0.010576447168174647	0.038621223755331564	0.04724137453950734	0.020608980935723775	0.00785031193141655	0.021245545469065485	0.003029363027598107	0.008107279760855771	0.016303100051311803	0.012983954207378577	0.015667780542623147	0.006932051427380273	0.008221805478656254	0.002762929867181874	0.004843506780830988	0.00883560050001359	0.011189556928529047	0.0037341221036855323
3	29	8800	13090	276	724	166	605	221.9803409090909	670.6513636363636	1.336731191077428	9192	0.5619292193792934	105.85134856802455	1	0.6722689075630253	0.7480935633692987	117.80921402308941	121.8400590938793	45.803929962395145	16.376377817491303	14.422205101855956	96.75098418712065	97.45005231406488	43.3579054468718	384.4751801064719	0.9573542210617929	0.7006864618287618	0.07342612862349678	0.17326770417955206	0.040235052933593606	0.007553923358632537	0.0227666504261278	0.04676656894733447	0.01603810057884002	0.028797937072787917	0.02988366687985594	0.01309450703360594	0.010398645516624755	0.0013660264204698352	0.013183229199634262	0.006954234743485496	0.004900891099546552	0.004051310427948165	0.007644218850241843	0.002006688096650519	0.010275367484427339	0.0035284082701455095	0.006441217505837552	0.01229699951061142
3	30	7488	14157	1191	712	1092	569	1141.257077991453	646.4242788461538	2.0192451670891765	8683	0.7775371916875007	97.64229468307727	1	0.5289256198347108	0.4952345640334207	127.58491312196595	142.01408380861386	36.24913792078372	12.62105501763052	11.180339887498949	90.29073376473127	80.23010822783809	3.7837827303966223	435.8954903232549	0.8623747552689163	0.4726031346446405	0.06657466511278912	0.18788746678955215	0.055424503231945275	0.038995404572700544	0.014709563705773747	0.014585716482536214	0.030700268878997156	0.02290271728887626	0.004322583321617987	0.02006368019931077	0.015664838748886085	0.009408189615149706	0.014315675893070123	0.018456667683244603	0.011455917847921496	0.013460907069608095	0.015075318709828409	0.015383598135377707	0.010192747006993328	0.002327305923880012	0.0031452118029455713	0.010998479218786009
3	31	10359	16637	2195	744	2064	617	2125.106960131287	681.0883289892847	1.4199396079206812	11220	0.6941234523154876	114.84549814386087	1	0.6226483139989181	0.7042553038325139	138.07156727246414	145.24462124292245	45.880278987817846	16.505734442672924	14.7648230602334	101.10696717774294	99.39164346532883	-46.14580312634072	429.9310242291876	0.9232620320855615	0.6231208535805035	0.09130877009389579	0.17034888685706465	0.05481757855705446	0.03137684055425712	0.00595288973440788	0.019617364297846853	0.024189263361668774	0.01362229074211958	0.0259139829819398	0.010842252107233951	0.024941124974906418	0.0019501800529364123	0.0064536937875344525	0.006080522491896788	0.025069675675768847	0.013182786151865853	0.009865870846946723	0.00971169777484409	0.008650287419507088	0.0030618443294144655	0.005270571933044828	0.00875376643347543
3	32	6270	10854	1285	740	1151	659	1214.0277511961722	694.4130781499202	1.8215959405794813	6921	0.8501783448751629	89.34882173531709	1	0.5776672194582643	0.5489691636455243	125.79300297525042	139.17614738165446	31.38470965295043	11.662007399943388	10.44030650891055	74.0283463278596	66.22936283623058	-67.43533979156629	378.8477631085023	0.905938448201127	0.41214310508463964	0.02684356874719327	0.19363610059285757	0.06228293724518224	0.01366240248581769	0.0033204679431480455	0.03678372833434795	0.050063736750922405	0.023143092082739528	0.005627812374802033	0.011814283142528947	0.0016947497386936255	0.006086640016017491	0.007368822639126113	0.01861296511362523	0.01315537940607048	0.008839940809048109	0.012960505200267324	0.002870709749754713	0.001110932428519349	0.009459731401820588	0.013355863746550588	0.002809140303270709
3	33	19395	53086	209	843	0	589	102.66738850219129	712.1744779582367	2.4830466063168584	24059	0.9303260283531423	157.14477710104933	1	0.36535056323701165	0.4027310633058618	277.2617582719398	314.5790838565082	50.99019513592785	17.026341319321823	14.866068747318506	115.7247575594571	101.68118294528908	-40.06931293902444	777.9331162702406	0.8061432312232428	0.24939701993935212	0.014985546806951673	0.13776270699967375	0.042326706331217545	0.00997237461756485	0.011141303999602512	0.06407027269454943	0.036484429113006804	0.01912727627212876	0.007237140988718161	0.016487507389701356	0.007356885458726727	0.02830362973206974	0.01565675150529453	0.019078190383199745	0.010828556359924912	0.003911326338658804	0.013886695956051881	0.011734967042052064	0.005385486865631314	0.005623035549833822	0.003965768082949426	0.009877903542763725
3	34	11624	18974	1152	770	973	664	1056.391173434274	721.6214728148658	1.5920969863862087	12376	0.8483673003117077	121.65581148470274	1	0.6126278064720143	0.6281024388280712	169.7586656592558	183.84776310850236	44.28317965096906	16.719503607646033	15.0	91.92609073062629	89.87161062765941	-68.38376130420019	482.2447327281724	0.9392372333548804	0.4378738600000453	0.07351778886207094	0.17420301983553815	0.05483187765338919	0.05947947874678035	0.028002756052203773	0.014871973588578991	0.03251068535476333	0.018417164746386733	0.0054419096293167905	0.02418206868100739	0.0088538059935246	0.0001407837437503699	0.002913150520950179	0.01119879502384427	0.012368512627487484	0.018431461106202987	0.004531660106093978	0.004944419208799976	0.002551344002556444	0.007081554266963467	0.004734687217457725	0.0044248992833793195
3	35	8470	19642	1377	794	1216	672	1294.2922077922078	734.3586776859504	2.003370379389313	9929	0.8302606239829763	103.84767182708926	1	0.43121881682109764	0.4991588226959958	151.90513052719967	163.47782724271815	37.8549864614954	12.751450155700162	11.180339887498949	89.74186077683794	84.6681774032506	62.82953750177704	461.7716446627535	0.8530567025883775	0.40352998854656047	0.07309867258573893	0.14871532186560674	0.05723512624962462	0.056899102042116276	0.017568862726879537	0.020432512297367922	0.037866512902421996	0.0278681286972963	0.014949118444190265	0.017091539377360066	0.010429716810062047	0.010478840290236607	0.011560836782990563	0.023308480179849708	0.02054599454216414	0.008294204505963302	0.00305932954220302	0.0055799003223791005	0.0023836446968453	0.0027726692636228186	0.012919731082387559	0.008430747401117501
3	36	14063	26688	1811	827	1672	635	1742.6014363933728	730.4875204437176	2.112960592660838	16263	0.829667263222145	133.8116875224679	1	0.5269409472422062	0.4732695931355285	188.18531469256433	217.0829334609241	50.21951811795888	16.814201397902945	14.560219778561036	123.3076923076923	105.0559974856171	-25.775709093969596	611.0681092190353	0.8647236057308	0.37995899666017174	0.04518818654095728	0.1819503921588785	0.045640990216907144	0.047602434896853466	0.0054553390649127766	0.03583516793992804	0.03317941492309559	0.02333864852270953	0.01642127433198448	0.006762999435077585	0.002457029697935436	0.006571171120543885	0.006820850742420695	0.025685287395528573	0.013004265072971161	0.013014592146793506	0.005772625082574131	0.0011461145997242825	0.003680812306658959	0.002840606225102332	0.004149439580998948	0.013967335668738983
3	37	13789	24064	829	794	641	666	730.8134745086663	723.621945028646	1.665870060532124	15106	0.735766894219161	132.5016984130889	1	0.573013630319149	0.600286915343549	165.1412764420336	187.21645226849054	53.600373133029585	18.54968013512086	16.1245154965971	118.73271165805414	111.83943188593788	-82.04070282540033	537.2691193458119	0.9128160995630875	0.5008317718477514	0.08328849562415125	0.18903067400766765	0.0436563380390306	0.04675597242831044	0.011519902931031716	0.004650361660683198	0.02650589648722679	0.025583323359933335	0.02339729138717328	0.0037014437599608083	0.008377150569277549	0.004507461663567027	0.005752777347627331	0.019832518993807034	0.011831303647014036	0.018807781475880216	0.010433299909092992	0.008263000902800176	0.0036960916605079806	0.00013959038587416857	0.0026534623709539413	0.0005485368784532543
3	38	35399	68500	768	950	494	700	630.5812593576089	809.7968586683239	2.139503569098692	40472	0.8090495470358308	212.30027471503664	1	0.5167737226277372	0.4673981452722089	283.1694021605928	278.09530740377477	74.02702209328699	27.345123575425276	24.20743687382041	165.8476301585751	166.43011037658525	53.42017747208847	975.5666299226201	0.8746540818343547	0.5782748208730044	0.057405674804771885	0.16668904320369732	0.09440955491018124	0.021701772041587915	0.024094651118858848	0.00011860785242390224	0.041579779374052155	0.006203488845639386	0.008952427763824792	0.011064514211575496	0.007205685740451038	0.0028137008124394184	0.015348525398180018	0.008146969959457928	0.010442140826811141	0.008913817792486704	0.013947317490240188	0.013455858663015545	0.004809289338202482	0.011304070986326175	0.0072311136599122906	0.009284976331168841
3	39	18239	58968	1712	873	1478	621	1612.0261527496025	738.1406875376939	3.467635367438173	25816	0.9653812649749705	152.38968487540302	1	0.30930335097001765	0.28838095533060104	328.446944944125	320.3388830597997	36.76955262170047	13.484315904121882	12.649110640673518	103.30638266339858	85.6730503131256	45.23549234282301	891.5016587651644	0.7064998450573288	0.22629386563600654	0.025741725197986072	0.09340285021113075	0.05292344922449921	0.034981968711562235	0.00821813251408423	0.028462179079154985	0.038616040340792315	0.02527575438709759	0.027621913347460305	0.01891271791723623	0.0022956560010073007	0.013154037528724247	0.014261248869757536	0.020935027575715335	0.015117044438312924	0.01785874378356962	0.01873724604691428	0.00923118136752463	0.00018539231328926277	0.0021728124688687087	0.005096299400262175	0.005279425765991632
3	40	16563	38218	1556	879	1359	685	1477.4628992332307	795.6093702831613	2.411421235890266	21758	0.6891418300956736	145.21937398105152	1	0.4333821759380397	0.4146932046199771	192.149282191948	209.85947679340097	52.46903848937962	17.226123345082485	15.231546211727817	171.9334452311158	139.23645832010357	81.99788856555169	708.4528855298854	0.7612372460704109	0.4075884345428599	0.02498534314580255	0.18280675687210243	0.03490965169629945	0.02275177826926177	0.04463180076577263	0.03830148090790103	0.033121107817677034	0.006735407213952171	0.006366738953870207	0.03876831734148415	0.014781840105250145	0.0028148592253742677	0.01619004371758998	0.0060017729471319725	0.014236203427711824	0.00993400542445154	0.01061406781286908	0.016243490324140596	0.007707814631145006	0.009946192954534165	0.003031374765382486	0.002718389319169368
3	41	10146	17545	1824	953	1703	808	1755.4453972008673	883.1141336487285	2.0153618184715683	11888	0.8489946465617006	113.65864868492393	1	0.5782844115132516	0.49618881871960374	161.21039737814135	161.64467204334326	38.0	14.641534737224099	13.038404810405298	90.11325336322616	85.18380738607313	26.05008246443233	506.9076836320746	0.8534656796769852	0.4940237416512503	0.050385244524232056	0.16974841811552693	0.08362533196215499	0.0485849911678301	0.01179245723575056	0.00520387713534474	0.04698395721978972	0.025763371124090138	0.010773046391630764	0.005669532895977364	0.004219573516801814	0.0021692353528503364	0.00560562537399253	0.014047462261884965	0.012781333101105307	0.015995302848647624	0.006220596138362917	0.007566075100057166	0.0018094273112092274	0.00500073509166118	0.0055585173515898525	0.003251517556950711
3	42	22412	58509	684	985	387	788	526.8735498839907	875.9878636444762	2.5914099949412037	26519	0.962000201704296	168.9255595716778	1	0.3830521800064947	0.385890307574695	341.3095224991465	317.23808094237364	48.27007354458868	17.224927802190745	15.811388300841896	110.5483610399621	93.19413350921633	62.779953610028244	854.3056992722711	0.845129906859233	0.28354376665942427	0.02947392601012362	0.1010785243137579	0.07794761948176616	0.024191690206581712	0.006509489182053181	0.03488124008151855	0.05173939842303145	0.03626884384772068	0.012824391029834795	0.012887833599118841	0.0026363956005378696	0.02311035714773428	0.02045567808897297	0.024929353981153136	0.02023445958123523	0.006790752448964371	0.012252141290795536	0.005466957418477583	0.0035606835508939713	0.010458134258899252	0.012425691540257697	0.006258258383768499
3	43	7576	15070	1574	940	1437	830	1506.463833157339	890.2799630411827	1.9662627260811436	8028	0.9157349784897642	98.21437161084722	1	0.5027206370272064	0.5085790351084203	157.3540249650588	163.835283135227	31.38470965295043	12.149588993666654	10.816653826391969	63.62656971871254	63.2221467719048	57.361442190633866	432.6589462905455	0.9436970602889886	0.35936453285573333	0.03851714997391007	0.15860428237549523	0.06784084237523935	0.0382933608410817	0.011990999577363853	0.04094208673875683	0.0479246538770804	0.028335951162255554	0.022042373464597597	0.013920248146452454	0.0059621889063875555	0.0060988215554622196	0.010310095347277613	0.0205874372378299	0.015251252438057673	0.0033005439794072554	0.006384359674349268	0.0053148532435456095	0.004876593835328948	0.003022135174878016	0.0025870850375533587	0.006000495801156937
3	44	20108	42768	1778	1041	1562	843	1669.0632086731648	939.5349612094689	2.064625791566054	22077	0.8508368395274977	160.00718973075757	1	0.47016460905349794	0.4843492724371533	230.55980471056245	246.0101623917191	56.302753041036986	20.284226208591853	18.0	132.30535734136936	121.14303546912488	51.48888556732728	722.2874093090414	0.9108121574489287	0.4230316876048752	0.08551110358703135	0.15138919331089215	0.0716063196706727	0.044540135815499815	0.024979354723743942	0.026512232672449284	0.041703167610009355	0.008807940898698722	0.02069226273328249	0.013293658571894231	0.014504014313383206	0.0078017605536476594	0.01500934168048368	0.01305594557260211	0.0117374248457092	0.002754878735864121	0.006400979205074379	0.00709166054311962	0.008914526802777668	0.004998467919763426	0.005001683575189869	0.012374631122309892
3	45	15371	28350	850	1072	700	883	766.9419035846724	967.1803396005465	2.3604995766671975	19755	0.618791046468766	139.89626529012196	1	0.5421869488536155	0.4236391354968619	168.6848920356678	197.9595918363139	47.853944456021594	16.56422955395836	14.317821063276353	139.95187536228548	132.51136588142637	30.938842051405732	675.239682094289	0.7780814983548469	0.49660433855599145	0.0791061924609427	0.18152285731870327	0.02178638772206293	0.035530685028567835	0.02646978898337555	0.011051156948615823	0.0091681262028128	0.03230358323058476	0.015100046962443252	0.02031638220366333	0.01475298583005473	0.004061578603217376	0.006719220604453574	0.026651033471558075	0.014626058209347204	0.011078343061741358	0.013358642000783634	0.014327898013385488	0.0031632104344687497	0.0074181154351323645	0.009733635650543384	0.01274478560101931
3	46	18352	68904	1275	1192	1101	796	1190.8344594594594	1006.5750871839582	3.8901637521355688	23411	0.9802142587879389	152.8610222554452	1	0.2663415766864043	0.25705858768825185	364.13862688596566	427.93106921559223	41.10960958218893	13.7611496581374	11.683301850205114	87.35375721216901	72.07738205522679	20.592335872779632	947.1757569573599	0.7839050019221734	0.1275985918087629	0.008933498784715528	0.07834200877423665	0.02281110746468297	0.0035722397138303803	0.0047678979466922716	0.04877869848719464	0.023203923971922936	0.010950388953440976	0.002282206992001796	0.003230286083322746	0.003246766223857899	0.030678420328101863	0.019496502895834163	0.011920075717364432	0.006965981832715896	0.0019802670805224368	0.0024799702979566725	0.0026974016900525684	0.002421799624600108	0.0185754757783778	0.014937806887402639	0.010996599046206161
3	47	11145	16236	1879	1058	1747	935	1813.3925527142217	996.3713772992373	1.6309910926629219	12286	0.5139978461951691	119.12285559905533	1	0.6864375461936437	0.6131241332331855	131.3304368538915	146.6594695203825	49.193495504995376	17.259251504263954	15.033296378372908	117.64813916290196	112.65412910485941	42.17065597456123	477.93712088359746	0.9071300667426339	0.6569903549043373	0.07254366512822688	0.1856363551716507	0.040253461054937684	0.007981313962976055	0.025809661916157918	0.03308161686051805	0.012861648131052877	0.007611104471372434	0.026434360405227134	0.02006319746073078	0.017504016589545153	0.014379149997955512	0.008852034233422772	0.009908641512445266	0.020314611149100083	0.011433145042762312	0.004616005809431161	0.004571151457850233	0.006831205131948658	0.0031546525193251016	0.007101532791120695	0.008327505586611045
3	48	10865	17160	969	1034	839	902	900.7549010584446	973.7665899677864	1.4424914711395485	11416	0.8213753868058854	117.61695308733152	1	0.6331585081585082	0.6932450000622975	158.49736836073845	166.71232707871366	43.139309220245984	16.494491694459256	15.0	94.30466328037664	90.40499741769645	44.048941169668566	443.78888860545663	0.9517344078486335	0.49774215282796175	0.07021644321162794	0.17979749000765125	0.06621501944375971	0.05466631881636983	0.009310740945063734	0.00045071775426770776	0.034086175408679996	0.029885928856285607	0.0051828720936882055	0.005254695835363431	0.003639134993062695	0.008454400586945637	0.0009152646010284096	0.015332167057900544	0.01639618023301671	0.019814231549028477	0.011131908600420955	0.0026779130526787807	0.001739199984099715	0.009453235262335666	0.003176918154414392	0.004146771304919408
3	49	10547	13952	151	1160	23	1051	85.93808665971366	1101.3954679055655	1.204217117426719	10783	0.6181140319848318	115.88294731461468	1	0.7559489678899083	0.8304150352362464	131.79016373071664	139.5886814895821	51.92301994298868	18.146902022168717	16.1245154965971	107.70998737030074	103.59872488183558	66.3462631460862	399.50461735799473	0.9781136974867848	0.6890588144332714	0.07323760014685599	0.1767789230867644	0.05269138950756799	0.00812860786052827	0.014507241114046837	0.04135654926603807	0.014419739854511174	0.02846520519344018	0.03188138461681916	0.011037272130437202	0.00527168906193818	0.006917953273806862	0.014161600547651336	0.004937965501484925	0.015458827882979295	0.004456911610427115	0.005006421757363956	0.0008656610991632468	0.005404146701975375	0.0019467653633264011	0.013156354984133402	0.009556041268635915
3	50	21231	43616	1000	1281	812	1049	898.6014789694315	1162.4756252649427	2.6436890870312397	28073	0.8651002974098947	164.41456375355634	1	0.486770909757887	0.37825930624957155	254.46635202743892	267.6602323842674	51.478150704935004	17.606867668048185	15.811388300841896	135.84451546290845	127.64004706823161	20.706026506432387	839.8376618407356	0.7562782744986286	0.3773226427831752	0.04994622542601908	0.15067650600159316	0.070341018735535	0.017437044117041868	0.021216249926488302	0.02807392530187027	0.057521826819499314	0.008897400368291153	0.012183516129518778	0.0044941236094255595	0.01728831834222425	0.005940610612911155	0.019982327021243876	0.007725410253356785	0.0072362298965927396	0.009891392011978296	0.01373957405702371	0.01674138248504818	0.008582062456114887	2.1059531247009738e-05	0.011408108597977341	0.00795613309870141
3	51	24688	35098	828	1253	610	1092	710.9683246921581	1172.6174659753726	1.3194077597811789	25480	0.7202260944050607	177.29562284619917	1	0.70340190324235	0.7579158092611552	215.0691890736828	220.22715545545242	73.7563556583431	26.54563305039218	23.853720883753127	153.39704200039316	149.20197294957063	89.50605788225043	639.7899346259832	0.968916797488226	0.6443930288509766	0.04885619413284886	0.18445683053790862	0.080916402993088	0.010843842729903415	0.014862202073126675	0.02657158835277317	0.01823216029363493	0.016707087825051165	0.016207213039451968	0.02353360207820312	0.008559778810845202	0.012933569702993804	0.02481702562913353	0.006128028431402331	0.002764643989630357	0.006110803362913972	0.00557448309675549	0.0024682632016113136	0.010107105261403767	0.0022492385776058024	0.004883396083409778	0.009816479939080372
3	52	2717	5184	880	1239	816	1158	847.4523371365476	1198.4276775855724	2.050581236852594	3507	0.3839500634684104	58.81659496303265	1	0.5241126543209876	0.4876666098510122	64.22788523715539	86.16263691415206	23.853720883753127	8.321459470278006	7.0710678118654755	60.537452705133546	59.3050656833079	-3.921879393696221	264.59902576697317	0.7747362418021101	0.46336381528226445	0.12404286490911752	0.1597922650801773	0.023909717785425895	0.05243503593295333	0.023217109166587865	0.0117112786274972	0.01160380159711215	0.019734558081476897	0.012168874543995598	0.009008759646005695	0.0073094953324947184	0.004992264608116688	0.026937201326129374	0.014849743501303844	0.009120475792895821	0.007453430924666094	0.005685443927779517	0.008010808240296355	0.00294065234869443	0.002175242685809422	0.011041290506586865	0.007231441710194882
3	53	17135	33998	1407	1373	1229	1182	1303.6588269623578	1284.4170995039392	1.8545853274159918	19914	0.6177182221673485	147.70565188589438	1	0.5040002353079593	0.5392040933448491	175.29981867624298	191.049731745428	57.0087712549569	19.81437510040449	17.46424919657298	138.18145710650765	137.85569247688528	55.58678258912484	631.932070249714	0.860449934719293	0.5523090717356266	0.07236856976811305	0.18571295940660912	0.03163023785589532	0.041412704584935504	0.029639475696571247	0.014874758951799169	0.033151313330702134	0.025446703515890918	0.011967783165683907	0.02197692702596399	0.021347824501619934	0.0062363087977699875	0.008947551373201109	0.015698670614553552	0.0029037489064321926	0.016750817098561906	0.005522720716332211	0.014572006220778191	0.003017744131007614	0.00971558249413165	0.006791171170659775	0.00905406616038771
3	54	58772	112868	1179	1513	773	1235	997.9601170625468	1368.950588715715	2.586993612234813	73856	0.8788815948243113	273.55225190660553	1	0.5207144629124287	0.38654907970033026	420.4154155568801	458.26193383260625	94.86832980505137	32.20060863145032	27.0	240.70073803698975	200.55496132348705	65.02088982990635	1382.253967444162	0.7957647313691508	0.35633052000521415	0.03538261800064525	0.1652273878087248	0.06123446379536657	0.03668967827806256	0.005613172987654152	0.043607116611061536	0.04756488710479416	0.023441518735187416	0.007419384077185534	0.009255922591088319	0.0049809683057043235	0.010827441771551028	0.01148505735776443	0.016529257087414474	0.013006820942114765	0.01528658353522457	0.012314583553392435	0.008330918224006235	0.0033821458776201758	8.592861225790083e-05	0.0030818119191983566	0.0014006335317983958
3	55	28064	79287	1644	1606	1397	1285	1513.1003420752565	1428.7896237172179	3.8307749307332646	45595	0.4929509121267243	189.029612980209	1	0.3539546205557027	0.2610437882887017	246.0755715688181	329.84845004941286	57.30619512757761	18.702435745043086	15.811388300841896	203.97246065555603	214.0998039741449	-27.294577855855707	1162.3128419472077	0.6155060861936615	0.3058674240549009	0.07227301547242222	0.13244382537892033	0.025114067273092677	0.05549900431408129	0.02007445112093081	0.02519682014326405	0.02487197819507662	0.012581081117510627	0.012625886960170234	0.02482962107312387	0.017823994074287235	0.005867424596814345	0.015335668050970103	0.015350665172846282	0.006929864580426956	0.006241040880023855	0.016176885269698495	0.016490403970848784	0.007013377786675651	0.008319468826514461	0.008363335246235679	0.007940170011497173
3	56	22576	36450	1458	1518	1296	1293	1386.2880935506732	1406.593240609497	2.0008816632420574	26028	0.7394623571653328	169.54249013725448	1	0.6193689986282579	0.49977968131292966	213.08423032565005	226.27416997969522	60.8276253029822	22.312253418056184	20.0	159.90664814678658	143.44785792474136	-1.9287978064136464	753.4234482783626	0.8673735976640541	0.5614190617566607	0.02468233330144448	0.1974943702787205	0.06724759931135911	0.018946021597262403	0.021962722402187516	0.012050820864919513	0.038034576076245434	0.025495547482518394	0.0010741322662506476	0.01659843028896996	0.007513887453215352	0.01564041197640371	0.011121375096534514	0.022174640947206094	0.009950894400285707	0.008695997045426482	0.009799487524165599	0.00832534741490353	0.0046599307178296166	0.0014592872684488789	0.012929441226630848	0.015169443825462078
3	57	18214	27456	221	1476	45	1320	127.94740309651917	1390.9371911716262	2.0005792644685805	21289	0.45088257098462	152.28520961605645	1	0.6633886946386947	0.4998552258141258	163.7809290242621	189.01058171435798	65.29931086925804	21.764498017446485	18.82812824608457	154.18679979417573	146.18811841218218	-55.82236639161774	676.683332908185	0.855559208981164	0.643498602233048	0.08233653272583241	0.19216295847678475	0.034498625454482734	0.0038908908974834753	0.006473433159561553	0.028864282802959548	0.009959173866926324	0.009793889731438894	0.025522976352301562	0.008079788278364605	0.011364597145490258	0.020984441947402864	0.011138219409504739	0.004052047486917675	0.007093561666019657	0.007345802214377388	0.002091976295660472	0.008036685902384195	0.0124843737136296	0.0012277953571211936	0.011357048709992152	0.002455217607817682
3	58	16868	29160	868	1473	652	1338	758.9305786103865	1400.0401944510315	2.0528575145004417	19147	0.8413162360077854	146.55034848335478	1	0.5784636488340192	0.4871258686667047	204.56783459350203	216.8155898453799	48.84669896727925	18.780183561668025	16.97056274847714	115.47058823529412	110.57775949029894	-67.79145548235259	659.6538956566621	0.8809735206559774	0.45687005978839634	0.05921915242782231	0.1787445642731333	0.0671899868746524	0.03572380474659734	0.02696443791759751	0.021727767499075033	0.04569889439386646	0.012895469281580188	0.008869861222816583	0.02291859661375932	0.005977005134569239	0.0017083957782962889	0.0004948416533349838	0.012524756524404749	0.014256265102064005	0.011730552467568862	0.003293570572156398	0.0009406065335269365	0.0042560136041927075	0.0033190841503631424	0.008920706162281645	0.005080796567318987
3	59	61179	125216	526	1561	182	1197	394.52542539106554	1363.4820608378693	1.9763296687631502	72264	0.588816323477641	279.09769276608597	1	0.48858772041911575	0.5059884571918772	338.2040484153975	384.66738879192764	105.57461816175325	35.61280115612837	31.016124838541646	288.62003259197184	273.35912848485407	52.37272128790233	1232.638743755012	0.8466041182331452	0.463148641337718	0.06657057442977035	0.18365189824734682	0.01861848517200358	0.046403876995584126	0.039412683457874687	0.012918541359456684	0.03248676451832013	0.023179836525803434	0.006686891240297405	0.02208701065224631	0.005709101060611627	0.012605686857804395	0.01742760885628784	0.021678705596700397	0.012179799792941107	0.014370821653905772	0.003078240015552008	0.0067746262845497385	0.012020825542401971	0.0033457604175146515	0.0023631418413282814	0.005396430537445176
3	60	9661	20202	78	1540	0	1281	25.73563813269848	1421.019563192216	3.710220942125901	13262	0.9688154328031471	110.90882400281056	1	0.4782199782199782	0.2695257278740427	244.729707265518	259.20841035738016	26.0	9.784036272908754	9.0	77.0	60.639980600510924	-0.4292486522301219	671.144227664784	0.7284723269491781	0.1830391993123419	0.02432819792179064	0.09004150715654674	0.037756220806194875	0.02333255385986586	0.014118957178569645	0.03723157227205713	0.0333833487728346	0.01710330367598322	0.018711637295067717	0.017454921765845614	0.007563579198774806	0.016915333506552242	0.020197956172119048	0.013934397273978476	0.011249433002056464	0.012446326163823358	0.01747336350052941	0.008169893338457744	0.004760680886290025	0.008439350827873015	0.011329125051996014	0.005422803287668488
3	61	15329	29930	2117	1538	1971	1333	2037.8707678256899	1446.1060082197143	1.7537537123257185	16950	0.9064458242718755	139.70500700134306	1	0.5121617106582025	0.5702054929217298	222.39514974367708	229.98478210525147	48.104053883222775	17.089215715102068	15.524174696260024	106.69003563033176	93.92238970059141	32.92260316714878	581.2274887854692	0.9043657817109144	0.368999470274806	0.04228531792320994	0.15601408523241156	0.07383514231624244	0.03114334567239295	0.006481552890231957	0.04397811120271832	0.046518911579013354	0.032973570658882484	0.015003378442975085	0.006157422443496644	0.002453055846272849	0.011320405229562494	0.006978141027196756	0.02338213430789705	0.017653174736912143	0.004271129136235041	0.013343788413474259	0.005220863046463429	0.0010931265324571106	0.004749152249493779	0.005561547100676265	0.005316155278311173
3	62	24362	49368	1800	1525	1596	1283	1688.6173548969707	1412.6519990148593	2.270092232872904	31620	0.7530210999969263	176.1211565622882	1	0.4934775563117809	0.44051073587193196	236.70202378701515	243.82370680473218	60.0	20.46073360215289	18.35755975068582	186.92053736458777	155.7490724282297	-2.29289105372514	833.6488450227787	0.770461733080329	0.5161562631749189	0.05051768195881556	0.16151515283429943	0.07151792434877546	0.031134374711329457	0.03647534006721321	0.0021186159598571633	0.046765970612128595	0.020224660130067056	0.013246659091098942	0.031383762884602616	0.009948530603530764	0.009350590957981252	0.007063083631593148	0.011591208407802325	0.017334318684228123	0.009278309867406402	0.013910824762274654	0.0077569903366229015	0.004497419247247145	0.0030361586260604636	0.007813921269410303	0.010357389666585958
3	63	12219	21296	935	1507	759	1386	857.3150012275963	1449.2224404615763	1.9220514772350503	13713	0.793672014725237	124.7305656089114	1	0.5737697220135237	0.5202774284893457	165.6443629394488	178.08424972467387	46.61544808322666	16.521181886473062	14.7648230602334	113.16955060875074	100.76906891552524	-82.61049365701635	543.2569260369921	0.8910522861518267	0.49042235917755655	0.06498147635589989	0.18264857052107092	0.07448037207426664	0.02328748537992924	0.00896152563702292	0.013634256673408346	0.041440168743594255	0.019277950527407016	0.016752312938409716	0.025884560900114886	0.007199446717125711	0.0011721404249781162	0.006986560134452721	0.00965943741166607	0.011454327821137715	0.008096176487170327	0.021025758228198067	0.01110466153484914	0.0063839396045074865	0.003918752948817587	0.007203166992852456	0.00916712331583559
3	64	29946	49590	886	1632	596	1461	750.76988579443	1536.3290923662594	1.9098202471267534	32806	0.8475648354499103	195.2650286319575	1	0.6038717483363581	0.5236094870731731	277.60997787528277	293.4024539774676	71.7007670809734	25.314707928008165	22.20360331117452	162.39877656877005	147.32535536633145	72.66219954838506	847.755446740577	0.9128208254587575	0.4406448214205983	0.07177207155994574	0.1657675705521116	0.07281251929080078	0.04427923272084698	0.011501037614661007	0.02159984063423307	0.0419040492758849	0.0232456102141623	0.01615821421466547	0.013281343020149184	0.0071794282619501715	0.0061606549738000655	0.005875466223329023	0.020511981127125215	0.007222113869388808	0.009200375776922457	0.01353430587347625	0.005219071030990053	0.009533505115949678	0.0009567939773549645	0.009817620412294274	0.011152584914005201
3	65	16312	33440	306	1627	116	1451	203.56921284943598	1538.3986635605688	1.912459735556634	17826	0.8843933223510219	144.11482732085543	1	0.48779904306220095	0.5228868254886126	214.0581310178649	218.17882573705452	50.21951811795888	18.52013097178299	16.76305461424021	102.28429289717326	99.91000200954483	45.965768727711804	626.1158364337878	0.9150678783798946	0.43191659018662854	0.008525910779994565	0.18101228819457627	0.08061716551461713	0.00994965073440698	0.012773206859708919	0.03788915793363434	0.05164143213528865	0.030373419981176968	0.008586896784943492	0.010668098921861054	0.008444398502631935	0.0021968267381579534	0.002319415861768556	0.023043247540987834	0.011288095802625287	0.0017008020579235322	0.004570003207294511	0.008127852511053999	0.004434846413461641	0.017673131014457416	0.008982662328184173	0.004684937360531206
3	66	30090	74592	2211	1721	1875	1499	2068.8963775340644	1617.3582917912927	2.5998891910559765	38760	0.766754026452859	195.73394672636897	1	0.40339446589446587	0.3846317771696408	271.3378416854473	368.28521555989727	73.37574531137656	23.406062554595323	19.72308292331602	173.02523655258048	174.1828886919494	-62.68411538014401	991.5016587651645	0.7763157894736842	0.2824644108489099	0.0746160586289274	0.13478817171834961	0.004958848051032793	0.07401195328661112	0.00364849200052542	0.019980964246568582	0.003291708231124274	0.016548617443019116	0.02801842238514479	0.0010105702122491483	0.006437861128126443	0.005087056309323901	0.0058467192465183	0.021770152154338612	0.005208543185845231	0.0014887712001732118	0.010295020508328126	0.01402375319906003	0.0017439686022563444	0.004703604709144297	0.010164535839055576	0.009076657055500823
3	67	10380	21450	437	1716	272	1586	357.1242774566474	1650.604816955684	1.8327770360950966	11083	0.9147946190045199	114.96184790769061	1	0.48391608391608393	0.5456201056133887	182.36519720868128	181.13530854032848	36.235341863986875	14.409255477479796	13.152946437965905	74.6	73.66082373274031	55.54340110730393	488.94321753800733	0.9365695208878463	0.4026945064223343	0.012625293864047309	0.1646740662029757	0.08567545619220245	0.009024901537334543	0.0008212840894737099	0.04187017341320379	0.057766121073430765	0.033907428731374326	0.0019321889872964257	0.002918987852920492	0.0012415488141417999	0.013915700053918874	0.00555715755892558	0.02481767637377341	0.015438933782357023	0.004329091560211495	0.003807889657730742	0.004802006653589441	0.0006489862346673858	0.00916263169615322	0.00505930362976088	0.0034827669877795036
3	68	8489	18096	1375	1741	1201	1637	1306.3803746024266	1699.6065496524914	2.0295812457722002	9150	0.9320489137724515	103.96408271733463	1	0.46910919540229884	0.4927124755823841	182.4919163553012	191.44973230589798	30.4138126514911	12.096001073264079	11.0	63.05711696549407	66.12274769431087	-65.93869850465026	465.30360723121805	0.92775956284153	0.29488801722251373	0.08165988318269353	0.09810449952419874	0.04431519832029378	0.07557888343544293	0.028198176899195095	0.007256901017390219	0.01576063484635277	0.014281093613159511	0.0334012964620263	0.03308333869604176	0.011714697194451154	0.011956689842957393	0.015784712490115774	0.00364513551528651	0.007566210619540088	0.006935101385326119	0.009499700624371771	0.016110426567963184	0.0056342316842675835	0.004483873616370413	0.005604913459135736	0.007293090708127052
3	69	21082	45000	425	1771	175	1591	284.5471492268286	1692.858362584195	2.205529537549319	24764	0.894400595510922	163.8366139851123	1	0.4684888888888889	0.45340585241544895	258.23951392237706	277.8380823429358	52.40229002629561	19.242673550525403	16.97056274847714	128.91791850630872	115.50195651272057	58.32533220946796	764.3940110268396	0.8513164270715555	0.3476939866183542	0.06781282558753292	0.14106332500177546	0.04843512195114192	0.07058096719269491	0.014618458676844947	0.013511136530257192	0.026629275511022957	0.022699032323480244	0.029511048267682614	0.0204654003419453	0.008366109297196226	0.007151085768580853	0.007921914745603307	0.018605674092454897	0.010791946749086023	0.0035669007158037756	0.007867825037342898	0.014784375473069556	0.0031752023640989027	0.0036298060536971363	0.005758773033206766	0.005912494876050013
3	70	19778	35882	1088	1819	934	1586	1005.1051673576701	1718.8085751845485	1.8754233944474836	24053	0.8136473666552204	158.68878887864778	1	0.5511955855303495	0.5332129283236381	222.71006040174447	235.5949914577982	57.38466694161429	20.26792019720787	17.204650534085253	141.04362465123458	129.4744359173113	-2.9882647643818063	682.7249634685274	0.8222674926204632	0.45369122990310873	0.07272790102056177	0.15915103257122573	0.07359282026407386	0.04684733544220486	0.009405650262135922	0.01953413938726147	0.029931273347877308	0.028883037883791693	0.01840490645598686	0.01988956395251201	0.0064301896997231295	0.00802085681125338	0.008062283287367099	0.020382903724314894	0.011323811356106335	0.012769355153105063	0.015990993743965932	0.01303355026222771	0.007972676717747582	0.002109185973738497	0.010150048377670669	0.0016828301860764667
3	71	11669	19210	1591	1816	1421	1703	1508.2078155797412	1758.8154940440484	1.5306372221973261	12477	0.8085325913744624	121.89106713584312	1	0.6074440395627277	0.6533226720858369	163.87207114054874	172.00290695217916	45.880278987817846	16.83911037252889	15.231546211727817	95.32035794074392	96.43074947794474	71.01964264680836	473.75945135393374	0.9352408431513985	0.5021921395197336	0.13886521327537213	0.11855622302924042	0.05865599661708709	0.0697319168831644	0.022993140933749746	0.007033580753505738	0.017115256498430022	0.01874661558319208	0.0071444066897995975	0.008079425282026159	0.005765158211924991	0.011253603728841186	0.01740907760222497	0.020178169227927856	0.011036569055619786	0.012063845687723798	0.005100338630705129	0.004489695441186447	0.0009678048285428471	0.011005730297571799	0.011680264708070421	0.008425510340167237
3	72	26820	46332	741	1941	507	1743	606.3615585384042	1838.6741237882177	1.8413366819940369	32452	0.6266255559495597	184.79254473543315	1	0.5788655788655789	0.5430837335609211	226.48858704592783	246.4000811688178	69.20260110718382	23.239662818786265	20.8806130178211	180.62151804279296	176.5071946739073	81.2209144453813	787.7726906832801	0.8264513743374831	0.5415796801083366	0.07714576944794503	0.16550115294747064	0.036892494091914675	0.04557810081439451	0.04742109154555275	0.016033732731293895	0.031720259810315815	0.022692363450964384	0.008795639431790389	0.036194494175826715	0.018731472102002857	0.003023919692443864	0.016824661619651356	0.013965005273984496	0.004431744256127209	0.006281054953535756	0.0040144353994778555	0.014123595913970298	0.008182370591956109	0.01038900851213585	0.006243854842033285	0.010918427017210075
3	73	12605	37084	1897	1977	1770	1685	1843.4084886949622	1827.1220944069814	3.16236826281078	15589	0.9729033136607075	126.68537587814438	1	0.33990400172581164	0.3162187060121767	289.3250607669504	307.82624969290714	36.235341863986875	11.68521848642944	10.04987562112089	73.99729724794008	66.89552188029431	17.50198438530898	707.7544007200504	0.8085829751748027	0.169372019601578	0.019334871880979262	0.08614602258667232	0.03333324058246092	0.028888176353749587	0.005739988958779921	0.04028743184687609	0.02496328499487079	0.017073618724767568	0.027477663479226373	0.012647901290537904	0.00274249156198593	0.017355288859735144	0.012013738832286668	0.014577649403480664	0.011068239499475824	0.019969559082224878	0.014129990322759868	0.00752687414905096	0.0015283381297493922	0.0037257842755851226	0.0056088013025415535	0.007300760263474045
3	74	12507	17280	1432	1947	1324	1787	1371.7013672343487	1865.883345326617	1.5998317919418445	13488	0.7048091309305657	126.19194501236076	1	0.7237847222222222	0.6250657131811461	154.3725612989394	159.80300372646317	49.16299421312742	17.745714258106805	15.811388300841896	104.96458019300897	109.51143027355499	-3.5086413396853304	501.43964620053913	0.9272686832740213	0.5993204838158614	0.11572275987959288	0.15061827291994942	0.044409487177383286	0.04617249357755918	0.013092860617720975	0.01989715656744924	0.03080610769205785	0.017629483090092473	0.02386100159756322	0.003739231421864909	0.025374773144538232	0.018353125373107508	0.00680546270478203	0.011886961050816268	0.015093448779035493	0.009938576601854494	0.009639417136718873	0.012325289723193546	0.010355378146848311	0.0036626338788107865	0.0015856466562619198	0.004352189800768997
3	75	11177	16038	1676	1966	1595	1768	1637.8971996063344	1869.8849422922071	1.8562003434802723	12239	0.9276429664261063	119.29374833370319	1	0.6969073450554932	0.5387349504122253	199.4332091050207	203.74739262135355	39.0	14.47092491851916	13.152946437965905	79.76199226345882	74.48196974924907	-5.528370954994038	510.59902576697317	0.9132282049187025	0.3428082381785203	0.017370214858366036	0.15392016111480336	0.0703752501062541	0.022000394017419572	0.007354253424789358	0.03922280066991188	0.061492388300699724	0.026217492266385267	0.010259293155727784	0.00803804412223822	0.004563859379452881	0.01591161581702653	0.01583943681298481	0.026180112365027097	0.012866393538665083	0.0045244106664403694	0.007399719281772931	0.004635504571220018	0.0025162527678286844	0.0033630264539358076	0.005965248804068468	0.005115522176970623
3	76	12753	23310	1543	1981	1417	1796	1476.0818630910373	1891.1863091037403	1.880407248094173	14212	0.7313664019082565	127.4269355905867	1	0.5471042471042471	0.5317996944616749	158.9612715811213	185.31055015837603	50.695167422546305	17.234243903898737	15.0	113.19200831498442	108.40916153538907	2.862444708386516	548.9554108468271	0.8973402758232479	0.47284868707069105	0.0169223370415316	0.21675333676764455	0.047007544922381	0.012256144405571831	0.009436029838411143	0.02254500546244147	0.024201685632458707	0.02256272189916476	0.005165409554261683	0.018765016783177334	0.002282996212780566	0.030369782205434463	0.009632212445344146	0.017561337414642584	0.015117095700306928	0.006774988499604702	0.013958811719806417	0.007646414004345824	0.0008090411511708803	0.016230191411171314	0.008395860901973915	0.007094359226232624
3	77	16873	27742	1196	1948	1002	1805	1113.9941919042258	1884.4478160374563	1.7860234223680993	18824	0.645827484940243	146.57206704661158	1	0.6082113762526133	0.5599030715252848	176.74300816793425	200.80089641234176	58.82176467941097	19.610881344342953	17.08800749063506	140.89178267815873	134.94034789691463	-67.83502447824023	615.38181771802	0.8963557161070973	0.5184715392282987	0.07724125711451807	0.1861018314903579	0.051838368952732986	0.02142194401555014	0.02803697727988466	0.011237613963763344	0.028173490994604568	0.013639681635047758	0.021075128303359284	0.03040759916769389	0.02468872019837056	0.0064297664026101665	0.0069541077641987765	0.004716281160686747	0.005915709191015011	0.009156363635967103	0.009057399253811866	0.01728100537018936	0.009749134149255295	0.009060527364752099	0.010374748479660483	0.009509522426011574
3	78	9233	15933	1602	2060	1489	1919	1538.3015271309434	1986.2911296436694	1.8126566021092618	10276	0.631531038314129	108.42426258241169	1	0.5794891106508504	0.5516764724418127	125.76165385057746	140.089257261219	45.35416188179427	15.403676954914173	13.416407864998739	108.99919665055482	97.50937334227778	-0.06947010271301332	458.6000717874997	0.8985013623978202	0.5990227116708158	0.03584529636437037	0.20824375511950735	0.04782336643955764	0.008866606581644326	0.02758809378500356	0.023221756113104154	0.016058274504635102	0.014739644803856254	0.013341158733998996	0.02181698155570437	0.002338460960339048	0.026182649974023676	0.01715272638783272	0.008300404341497345	0.015480102812823632	0.004199316341322407	0.010900367642576937	0.0069868551284860735	0.005785785837420316	0.0005973075528118355	0.006472253034521707	0.004164551047321657
3	79	14369	25340	1479	2093	1339	1912	1411.627531491405	1996.5564061521331	1.9446607230843198	16150	0.6850080461962643	135.25967254987555	1	0.5670481452249408	0.5142285171543728	161.62172242908963	181.3394606807906	52.32590180780452	19.04601955219884	16.97056274847714	126.30279244181168	117.7471625699516	16.681966607894164	592.5706345359769	0.8897213622291021	0.5563550364402005	0.03708975609305661	0.21315414403541427	0.05212217203763476	0.022803520183914856	0.010601083420927665	0.018179595307625543	0.033208377687937614	0.015712559354651164	0.011069820501258213	0.020282230722186625	0.002170350811606916	0.024726834288162348	0.01338901412902068	0.010186066593308866	0.009238851554855524	0.01518397990213746	0.00871358119033668	0.0041177614351569245	0.0002790093906807909	0.00850680130904149	0.010745894732142006	0.008087920530518362
3	80	19268	31559	657	2059	448	1908	550.8944882707079	1988.2622482873157	1.8354997975017793	22376	0.6637907039068892	156.62943384931555	1	0.6105389904623086	0.5448107383945546	190.67121984048157	217.33154395991392	58.0	20.172645155747144	17.88854381999832	144.5175090265829	142.60650963455643	-79.38754936959448	666.6538956566621	0.861101179835538	0.5190913097575252	0.1227665523714225	0.1496830281674601	0.019320530190237044	0.050413496185928795	0.023278518649548018	0.0014049530671297933	0.028007841105607	0.034404702721835975	0.01856964793316103	0.0064166122308543915	0.006246863465659953	0.015033768640639489	0.015592480775799139	0.021525147400539166	0.009603430597957334	0.006821125664583686	0.005879421846272867	0.012145054538550176	0.006378688045078366	0.0022470891073092854	0.0036829948571699424	0.002383785200289911
3	81	9816	18573	1159	2080	1036	1929	1100.5585778321108	1999.5457416462918	2.50445606307834	12539	0.7357758990977081	111.79498813059715	1	0.5285091261508642	0.3992882984622437	142.0715153556939	153.16984037335808	41.23105625617661	13.912026588738053	12.0	109.28970583831293	96.21439516984164	14.586029686256389	555.8132752230962	0.7828375468538161	0.5327189536302954	0.03758473337044118	0.1931574488379066	0.061710416872832345	0.03529870862218741	0.01803176368413024	0.0005223453021916593	0.023495602977520527	0.02726920168287898	0.003393165413446307	0.014811580644621434	0.013678487994286309	0.014835321416147346	0.01792269756014598	0.021072348815748872	0.012000655517830767	0.021013729894151945	0.007423115085152907	0.011122444734325457	0.010533137752804242	0.001128300530606362	0.0028359193072944725	0.008584797120548014
3	82	8115	15210	1718	2068	1601	1938	1659.2919285274183	1997.509919901417	1.8216308314705956	9086	0.5567488273103695	101.64811314296908	1	0.5335305719921104	0.5489586488787653	116.17648703241667	129.24782396620841	41.048751503547585	13.862900892990812	12.165525060596439	99.61283741859765	96.50558780441199	19.14698457572357	431.00209204105306	0.8931322914373762	0.610698686301593	0.04861509478177243	0.1913203146442308	0.04090935641689539	0.013572420361711642	0.04293326243878839	0.01800209627015069	0.015534543631264634	0.014465178944180939	0.018230363746651986	0.02984618601715861	0.01745354788006127	0.01533490542655222	0.011657131414867796	0.01628451292383591	0.022894746200637795	0.007198766396491038	0.009414716215922455	0.008879972371800545	0.006308391323548514	0.004612439334159023	0.00666418398319115	0.0015275778777893356
3	83	16349	26085	1360	2036	1125	1925	1237.0747446326993	1976.2715762431953	2.3688346557519404	19121	0.8863824715312026	144.27818032147195	0	0.6267586735671842	0.4221485014041934	217.61484124992435	234.17301296263838	49.658836071740545	17.813132447836903	16.0	107.00973540224753	100.7455925985161	-84.84250573018437	697.6183617507294	0.8550285026933738	0.3796012421699797	0.0914420476350503	0.1365082016033681	0.04674653109396448	0.07488815189907755	0.031630096232490634	0.0046233891016772295	0.02124749596861549	0.010250150872555885	0.019455591698032293	0.03008945219843926	0.011518952034155329	0.004069334255745265	0.01043312291138689	0.00813025591379265	0.00786975951206051	0.00630190345081093	0.0030558696455006513	0.0166772301658767	0.0034274998594013293	0.010242516524494365	0.008046773448159687	0.006102375442146898
3	84	14822	34255	1695	2200	1540	1979	1608.057819457563	2086.091553096748	2.7257730716316426	20250	0.8020502326539566	137.37523987991642	0	0.4326959567946285	0.3668683979629316	195.72629161988425	221.19900542271884	44.10215414239989	15.35192345147207	13.416407864998739	137.0130280776748	116.8988158679072	2.768534338107581	712.5300499961608	0.7319506172839506	0.38570084269174887	0.062064918202463945	0.16087399430698596	0.038912566247369544	0.05744951234729117	0.0030364692723782814	0.024027431745365084	0.023431926041911976	0.03369785886544969	0.018447280846422224	0.002742019637131794	0.010565983863060251	0.006311530421391166	0.013909632991019856	0.030350953569708742	0.014084273774364631	0.004402535726859956	0.007914881152416151	0.01468726043053919	0.002607457916989416	0.003946780183884136	0.013825156012492153	0.008723922064116579
3	85	8237	13674	1089	2077	930	1991	1020.0365424304965	2042.143620250091	1.8614344609246913	9176	0.8027073502514749	102.40934591131581	1	0.6023840865876846	0.5372200961097697	138.74355774569324	159.9656213065795	39.11521443121589	14.033734312764764	12.083045973594572	84.4808398851024	82.74292976131315	-79.24416732205735	438.94826817189073	0.897667829119442	0.4098508785018381	0.09279127473393735	0.15884751277620612	0.05611020809380763	0.057799154980697334	0.00997948605004953	0.020112378139673766	0.031071336043555737	0.014441023158410896	0.023854332212509915	0.003350794992038606	0.004837984953583162	0.006206420692454055	0.012453611121546481	0.012471289477425929	0.012342493150124147	0.00702500026188448	0.010208012399220862	0.009386304612545585	0.0026375617320384113	0.0007976119026925532	0.01162581264061039	0.009591665219923565
3	86	26690	74730	1498	2304	1263	1986	1364.6412888722368	2160.386661671038	6.856323905372982	49476	0.9185980628654975	184.34414405936928	1	0.35715241536196973	0.14585075235671796	420.2726034303563	365.2177432710519	45.0	12.475462594379426	10.295630140987	199.86586213336352	166.08883970097793	16.727950035791118	1516.438779648762	0.5394534723906541	0.25477391178088443	0.029984905810947916	0.052683007077623925	0.06788160844130596	0.015104427463018379	0.03148201711252858	0.008629494626865204	0.048576013765934435	0.02309849930814063	0.010364503241907675	0.0238277793312459	0.012380122208243477	0.009616735209050173	0.013635897305212138	0.010862253133913834	0.019292318645627107	0.009899545633661161	0.00924845793313708	0.01561255331114178	0.0011901680408951828	0.005536479639446685	0.009691216384934934	0.0020023830624250265
3	87	12643	24310	1335	2133	1114	2023	1220.3262674998023	2070.821877718896	2.4147520020216975	14046	0.9357974369478897	126.87618990215093	1	0.5200740436034553	0.4141212013336244	223.03478081825614	230.10649708341572	37.33630940518894	14.182920516632025	13.0	79.48589183346799	78.62827211417114	73.79161047415263	619.3929650063131	0.9001139114338602	0.30402023766429315	0.036078773501662956	0.13489777745141737	0.06239211578764557	0.03850713399548123	0.0101074078423044	0.04052075029240981	0.04588566139122066	0.028124690346054863	0.029491622682323845	0.011885108025800584	0.0036883299463164646	0.012241031720912348	0.011710247662301668	0.025716544075250224	0.014522099361454288	0.012530659631928924	0.009658910392532031	0.00349316534177155	0.0031433629927562316	0.0025251810716163943	0.004033296016402578	0.008446703369675559
3	88	22535	40440	931	2107	594	1987	771.2579542933215	2050.852362990903	2.3544462270901922	27158	0.9410281541924065	169.38846814528696	1	0.5572453016815034	0.42472832400843474	305.2975055181488	341.3151036798694	53.71219600798314	18.246194721684645	16.0312195418814	118.49524495490559	103.29077450224892	-84.7128119219526	816.541197284454	0.8297739156049783	0.24629560792307795	0.0158069889560859	0.1344599165601979	0.04389577748086178	0.016094463036137055	0.004873554478442633	0.05826731972802461	0.042156174481127656	0.019207264658471248	0.00951217296154845	0.01126904425369932	0.0008009460813814569	0.028464888402876223	0.01827953505105872	0.022834536014951647	0.010758677451085427	0.007797419903463343	0.01162980445950834	0.004341893859271975	0.0006593906295371731	0.009449003287508908	0.0049662928104635224	0.012425522395989165
3	89	18529	33812	1829	2136	1671	1922	1748.099951427492	2038.3064385557775	2.1627323107556133	22257	0.6935651715654984	153.5964046597375	1	0.5480007098071691	0.46237807380360496	198.7554670659657	217.1013588165675	50.92150822589606	18.054729202198075	15.811388300841896	145.95251513061487	143.1822235324136	-10.86961572065592	709.6305550595491	0.8325021341600395	0.47197898911809605	0.052685824556569144	0.176945599505133	0.043018493576679126	0.027172982570423544	0.04798676480869563	0.023635254092857425	0.018061389570025916	0.009363368081653799	0.0070206711222679	0.04215389275292125	0.02809765008955435	2.520825867100321e-05	0.011509742996458303	0.007750264243222576	0.0005714400245151204	0.008301575263967286	0.008181845065123797	0.020602081693810736	0.009553297119201694	0.009684303209978344	0.004515457805415382	0.004075831396137679
3	90	6182	10472	431	2149	312	2061	363.18343578130055	2098.6690391459074	1.7898687949221685	6969	0.7533465459880755	88.71959685183865	1	0.5903361344537815	0.5587001699996029	116.12506616748796	131.03434664239754	34.0	11.534922586157633	10.0	83.43145407705516	76.3666001650868	-69.07890982306458	372.889393668845	0.8870713158272349	0.4584255600205461	0.07682736624275943	0.17480171876279582	0.06154401839802265	0.03919073970270139	0.008327571049844034	0.018780343884831602	0.03285197004875727	0.01618406167493503	0.01575865915492265	0.024465825468627276	0.007789884809770263	0.003716692086695377	0.010456181348453818	0.009069247583966265	0.01570304194591868	0.011486637694460096	0.017697501785633733	0.012875838881974317	0.00784443419902518	0.0014537317523627873	0.008393190719932862	0.009676319492945387
3	91	17328	30870	2207	2234	2060	2024	2119.4827446906743	2140.5697137580796	1.848861404098297	18413	0.8882996229697465	148.53516361848764	1	0.5613216715257532	0.5408734250081375	226.7549032794912	243.18717071424635	50.0	18.58926348928622	17.0	113.1139035959859	104.1404523118808	25.295994513511598	634.4995667241114	0.9410742410253625	0.37305875602250427	0.07767059787276503	0.1443373379789121	0.047860062523600616	0.07308892391982574	0.024328283876334338	0.008215771299139418	0.02783427237100014	0.022133294099710297	0.02284391631689629	0.026552178291765594	0.010012485389538032	0.0032553535317121967	0.0017348308302843455	0.014740325638854022	0.01240244032731621	0.007288324982809777	0.006966663282075876	0.013012693494608856	0.00661231982757587	0.010476972869139126	0.007447114672829886	0.0028358348689137124
3	92	13795	28785	1962	2255	1861	1970	1902.1635375135918	2125.557738310982	2.7899404725387145	15159	0.970336742858816	132.53052297347043	1	0.47924266110821606	0.35843058654582943	285.8094493164123	300.4330208216134	37.33630940518894	13.022323707665	12.0	78.43890376247882	69.09652867538611	14.596295830000306	695.445742854949	0.9100204498977505	0.19459715842700606	0.020286116050153492	0.09716390682050499	0.04153680547817741	0.026101801076990495	0.005382078321118249	0.034543566957279545	0.0428954657936685	0.01738412594422611	0.018390760986819785	0.013365563886921483	0.001556526202694569	0.01613226963125347	0.023337674451528234	0.020369414971775326	0.010042146127596895	0.012785697107854786	0.014637761710662384	0.005527549183920036	0.0006873134213276503	0.00955918350162905	0.010534886146223728	0.011117851001434954
3	93	11708	18643	1812	2257	1709	2076	1764.9221045439017	2170.252903997267	1.9635589981591026	13209	0.8551594637296748	122.09458869974249	1	0.6280105133293997	0.509279324398977	174.42623846397026	180.54362353736008	44.0	15.585074520471217	14.0	96.37819309348093	90.41646019182514	3.3077084467212714	537.4873734152916	0.8863653569535922	0.4573287700871054	0.02984996696290605	0.1826515231114473	0.07792211395688137	0.02721031720977435	0.01514842951681098	0.030822012561393917	0.0421417728575883	0.03172610289994272	0.012862835008672384	0.01161813159773907	0.007243429330748916	0.0052939372683593	0.007602847857978473	0.02042018393891122	0.013195426741881759	0.013488247468432187	0.0036785437359754015	0.005630282046781029	0.006347265573647543	0.015050968829209772	0.005934324892429824	0.0032798369281149087
3	94	12244	23790	367	2263	237	2080	294.4639823587063	2184.37724599804	1.8968368371862188	14351	0.8489219548244028	124.85809939982802	1	0.5146700294241278	0.5271934730471637	179.75824999660352	187.77912557044246	44.27188724235731	15.555293395211482	13.601470508735444	93.31031257577959	95.00551129553203	-20.2132695936839	540.2335854398791	0.8531809629990942	0.44211862924299744	0.07419937179071642	0.15804916939885474	0.07254442836530912	0.043531132501775385	0.02339516990380449	0.01957022024147175	0.03909404466457341	0.02260049322319423	0.013026199045372083	0.011034416712201397	0.0043066721532180946	0.006949509332894671	0.01133562321440423	0.010023611771634335	0.015311711416327525	0.004692802400346326	0.006184735658118817	0.02169720896911391	0.0024604069705771114	0.00037101702949252335	0.005589808486371967	0.006968676551664111
3	95	9804	14664	1739	2304	1661	2116	1695.1739086087312	2212.638616891065	1.9958831631659797	10855	0.9354943641898164	111.72663288841893	1	0.6685761047463176	0.5010313321215382	192.77287510622043	188.1754500459611	34.058772731852805	12.791462868617883	12.0	73.72843341321817	68.1146783848947	3.4050262768453137	495.8772003600252	0.9031782588668816	0.3499253501155305	0.010393037084471347	0.14432213978253483	0.07985627863820396	0.013844118444221107	0.007991294610723218	0.051096985629395714	0.05044132649746085	0.037509874609065304	0.013212757605783075	0.004953358092272508	0.006795350142580993	0.01884024088162884	0.014603313780007602	0.027244137553839826	0.01965373544864796	0.0061882861060793765	0.0041032691222597315	0.0032930884906647	0.0054572646451399075	0.002392323547301967	0.0025266401891437624	0.008128381964131402
3	96	9469	12210	1609	2304	1498	2194	1557.4102861970641	2250.24817826592	1.3737639079992936	9875	0.5330615168152596	109.80120786720543	1	0.7755118755118755	0.7279271162803865	122.23481890649362	139.94641831786907	45.89117562233506	16.363018022537652	14.422205101855956	102.9236881188789	103.42000598429905	36.93326102646031	404.3086578651014	0.958886075949367	0.6137750768782482	0.04793712818069939	0.20580687253144664	0.03295493119507325	0.005570481459444327	0.022255636640652568	0.026240138743844267	0.017400578538740108	0.03762900455074107	0.018777550384708613	0.009167063031093492	0.005991189349523044	0.027953565166707342	0.010792220751605516	0.021035587055184726	0.008629877318336506	0.003680507867940581	0.008321757248897346	0.004811792571806044	0.008583573797699992	0.0038878814090245488	0.008676724043651055	0.00981436564286998
3	97	5443	8268	1947	2304	1869	2198	1904.0808377732867	2259.4361565313247	1.5497769679130917	5698	0.8204239778408916	83.24808010995503	1	0.6583212385099177	0.6452541370172679	112.49866366791657	127.31457104353767	30.805843601498726	11.66306730875337	10.198039027185569	61.5873784256738	64.32174394055261	26.29089175795226	325.5807358037436	0.9552474552474552	0.42755523733688017	0.07199259510336418	0.18182772238677578	0.051278417065011114	0.04852482988180637	0.02174278238964383	0.024578772897019423	0.035792597952296466	0.014172827266059975	0.014185344390328413	0.023319166565291417	0.004562813370844665	0.0013028598621780236	0.0063228263425901855	0.011945266777670735	0.01280226681699982	0.014739907479919415	0.0037267834928813213	0.006054627017848425	0.00714172582244785	0.0034586802583373567	0.005079475550711078	0.0057704298816097545
4	1	8071	11881	1565	109	1456	0	1516.095155494982	45.19650600916863	1.4080945860049947	8594	0.36293293197087256	101.37216760806439	1	0.6793199225654406	0.7101795645967016	107.20207190053574	123.1665539016173	43.174066289845804	15.137682749454532	13.038404810405298	100.6896551724138	99.8925269677493	-38.77835964384262	377.90663761154804	0.9391435885501512	0.63088528795404	0.032517732608377474	0.2117359370703756	0.01398897166858151	0.00558215966947895	0.03245864836352213	0.04014168409363228	0.003595908472651679	0.00897729577342199	0.01597791194611188	0.019085069658040955	0.020034755540328388	0.029565639773561248	0.0055413965655769825	0.004353778758147766	0.0029897656966004094	0.0019593715592967848	0.010641603322899415	0.013944548106410347	0.009591404712332451	0.014388616728214888	0.005976602344334093	0.007605838747874205
4	2	15621	39382	1740	203	1546	0	1639.224121375072	83.67268420715703	2.6752057006577443	20200	0.8382624686298195	141.02934066465735	1	0.39665329338276367	0.373803031203968	217.5036852115577	245.97967395701622	41.14608122288197	14.843283904774488	13.416407864998739	140.00802293092568	118.59756844116502	-43.650983180213466	724.6660889654818	0.7733168316831683	0.32619892401537987	0.08636497913629271	0.11630931875753722	0.054986728408516	0.04444589321723226	0.011509132110916535	0.02947307776388229	0.039627698219173176	0.018318608542331447	0.023693216581742005	0.01789338808942199	0.013864513491608107	0.015816118595629907	0.013863360437744955	0.014721827768500943	0.02103677454297446	0.011302575903157197	0.013089055356490048	0.007432525387660729	0.009726761280543086	0.0015745797608059846	0.007894511665612225	0.009350018937417614
4	3	11442	18209	1524	170	1385	39	1446.1232302045098	105.34119909106799	1.7696856102862906	13459	0.4912589745291189	120.69965563687302	1	0.6283705859739689	0.5650721202610813	138.8897258256634	158.79546593023366	44.82186966202994	15.588902536421173	13.92838827718412	127.24481617434654	120.97483439857012	44.172863733576854	504.43354954612926	0.8501374544914184	0.5302294397551003	0.02574195742270604	0.2004163023884533	0.021294541728475537	0.013744869733175964	0.0569093304148288	0.010118203842508841	0.00963153587827018	0.015915799450256105	0.009563038167271313	0.03923046161200062	0.012448914448354009	0.02285668089457176	0.007833447368882638	0.010459514455049449	0.012924879211526628	0.007615598890220255	0.004961387248593882	0.0003745751087906669	0.016801425984174254	0.011792008648129548	0.004678353367884335	0.004439369960542268
4	4	17371	46288	2099	197	1836	21	1968.6520637844683	112.39531402912901	2.8469094135075097	19882	0.9701219801213204	148.71934686379748	1	0.3752808503283788	0.3512581029994765	305.60978206134257	309.80800506119914	36.6742416417845	14.54889748895517	13.601470508735444	82.39894261482202	74.1463394813607	-59.09661683204374	788.3229432149741	0.8737048586661301	0.2304177676647337	0.0056941287568769055	0.1114525509768402	0.05269217027458163	0.004484050496228232	0.004650392534543911	0.04320619623362753	0.05086792285979364	0.023235241093024647	0.0017258891052024967	0.006983391844941603	0.0030123107597591764	0.027369976408244064	0.024772382595882835	0.02745395365829074	0.012706930286358447	0.0014347625722326372	0.003734625712989965	0.0061844763770215775	0.0018309653583132733	0.016694445612683163	0.011901617732831486	0.015656142205061476
4	5	20148	31680	240	264	120	0	182.76240817947192	126.65137978955728	1.710651317490138	21922	0.9025192591704257	160.16625845453237	1	0.6359848484848485	0.58457266526249	249.0074923202486	263.9185480408681	57.21887800367987	20.15020558231815	18.027756377319946	114.7993259819135	107.23495061155819	1.7687897896068876	658.1147904132613	0.9190767265760423	0.3677687412226794	0.015281915977018497	0.17272765261293352	0.06680351753839384	0.01340455832798977	0.001004415561460489	0.05544617247428445	0.04557815438260535	0.03139254531040339	0.005619799692543324	0.005154355303817687	0.0011340878088435206	0.0034484311393131756	0.01503835840162238	0.02080224556522445	0.019480787368520706	0.0053388040407239745	0.005762811974667762	0.0024415631636278265	0.0010812748187976292	0.013046429549055478	0.004604266898442097	0.003514421371109386
4	6	22631	50424	1926	221	1662	30	1815.2328222349875	119.27846758870575	2.7529015354071844	30271	0.8547728104258715	169.74888552477	1	0.44881405679835	0.36325309392226013	251.5433177443496	313.15970366571753	60.8276253029822	20.316136570364755	17.72004514666935	153.62953921289628	130.55157382397297	-47.61466946479851	884.8143212436227	0.7476132271811304	0.2938205155237788	0.047254508120642025	0.15830247074233578	0.041680965877687846	0.03600786099255591	0.010646341220761702	0.05431459070623048	0.038620942976180225	0.016906972976750142	0.011141026090463975	0.008901205932214058	0.0042988449280209695	0.010684472683713872	0.02068693888132712	0.015892679927262936	0.00948361570341613	0.012405831551284476	0.003552574589820032	0.004074857928032292	0.0023123011482336577	0.005377409497343832	0.012095156703565611	0.003295431678952645
4	7	23183	39270	776	204	545	34	659.4290212655825	119.55777940732433	2.0679798391295696	27387	0.7867432261901275	171.80661327665848	1	0.5903488668194551	0.4835637084454888	232.3431421417277	231.94827009486403	51.22499389946279	18.924419138291103	17.08800749063506	156.08161344692905	143.42086843738326	81.02788551335773	776.1808075912434	0.8464965129440976	0.5486053138755727	0.08256018987189358	0.14370767105173637	0.07374988864490263	0.038494518596533016	0.020480436504773263	0.0035009534221879367	0.039813588857333874	0.029211817445332817	0.00709597046129808	0.009153996111863062	0.012705262255589373	0.016532414888860793	0.006365201782608762	0.021555360233924254	0.02075912690693857	0.00788212050794145	0.011066361468852879	0.01285850514459919	0.010002951097653666	0.0011556026300814997	0.002030804908618516	0.0029703551721822342
4	8	5905	9855	1768	183	1695	48	1729.874682472481	115.11939034716342	1.963975014074918	6549	0.8943464728030387	86.70916624937145	1	0.5991882293252156	0.5091714471077553	131.08410901501082	137.31715115017496	28.0	10.887752991928934	9.899494936611665	67.78179104121227	58.643752678681224	-20.670991595711225	381.75335469952387	0.9016643762406474	0.39873141237065857	0.02831797613808851	0.17666996857365883	0.07109574372613582	0.025126096418297796	0.013738802113429783	0.042937114074286596	0.047388489822116846	0.029270424047611678	0.008158930613461896	0.015610717206463481	0.008251403413245116	0.0007975617041097081	0.005295169691506994	0.01920587430129926	0.01591012177674071	0.004434858108054952	0.007143953261591966	0.008676755964665701	0.005381829006932856	0.011604709866303181	0.008112935790005247	0.003974518346106705
4	9	8668	17712	2135	189	1919	107	2028.4386248269498	149.74400092293493	2.5100992771496444	9518	0.9661205227534936	105.05446384501893	1	0.48938572719060525	0.39839061709764517	210.59394838780864	228.0372776543344	30.0	10.920149929351147	9.899494936611665	62.45304118248507	54.35247259383176	-71.30349566078087	522.889393668845	0.9106955242698046	0.21223515651169	0.006253832814831119	0.11533410595169095	0.04208340473357546	0.009844883589184738	0.0026394008313119907	0.055138109789607995	0.04076451758542562	0.019607856508378575	0.008786108271670454	0.005161183950311355	0.0014764119727447775	0.028959075200601342	0.02400025726956783	0.02214203333979273	0.011807524893215134	0.005417615313247172	0.005771335552305904	0.003079008420993591	0.0009428730779357868	0.011731852974114464	0.013278220426618942	0.013875127763375473
4	10	14557	22484	1235	292	1158	0	1194.1854777770145	146.04808683107782	2.584305614042089	15756	0.9742635179819196	136.14164701776517	1	0.6474381782600961	0.38695113866038044	299.606530014604	293.6017711118242	35.0	13.00899248764376	12.0	69.97799907101017	67.53492560920444	-3.237059610970457	687.5634918610405	0.9239020055851739	0.2150129701481377	0.004014387270184087	0.09722596817339237	0.05305853589231384	0.012531435412702168	0.0045901846280581885	0.04933252383035666	0.0387731848131204	0.027440680144053972	0.01224825201515813	0.0014231829109284362	0.005737567288661968	0.027174754677000767	0.023398590860469956	0.022627439454458807	0.017036336482361848	0.009773705933039807	0.004439457556946883	0.0025098996261893216	0.005681067733912891	0.011364518098988424	0.014825186718854869	0.013630314745653611
4	11	6384	11484	1710	226	1623	94	1667.3670112781954	165.0769110275689	2.120766718461146	7902	0.8712721665236207	90.15742483894091	1	0.5559038662486938	0.47152758070704365	135.76382343589376	146.37281168304446	29.427877939124322	10.725102024422576	9.667845391150621	81.54144016369442	66.632908309471	-21.4788003522759	412.47518010647184	0.8078967350037966	0.37926790079345674	0.04452388142319676	0.16655243695321062	0.06006753229783283	0.03636343130028356	0.009790599599286581	0.044101746278473374	0.03755636872966262	0.03211906724931502	0.013624988749597666	0.009875785886076677	0.010347778513126498	0.004461124530235428	0.013369060337844933	0.025850404207345818	0.01645872229193486	0.010287597669051613	0.009272101869766389	0.010368270327067053	0.0064169626738468195	0.006868743123205857	0.0005906418432062152	0.009854537696387555
4	12	10909	19293	1479	325	1370	148	1434.9471995599963	246.96516637638646	1.9238194680587428	12464	0.9097850654883098	117.85486919731358	1	0.5654382418493754	0.5197992933344542	189.59171244407557	199.28873525616044	39.408120990476064	14.091056157506477	13.0	90.77901197713071	78.6956659309491	-23.188719468550577	513.5462479183374	0.8752406931964056	0.3497273188013871	0.061878395962828736	0.14230314815688724	0.058785183538817946	0.06052338230221038	0.018728214959515783	0.02402377274962092	0.03386697081735622	0.024831516529749194	0.027504567264336876	0.023633423754780697	0.009494900713164533	0.004253012166964804	0.006414450217505466	0.019723998933497956	0.011692948747295371	0.003148313093905034	0.009314951139408502	0.014864301207270038	0.004113818683346268	0.0020920510445475325	0.010070945407243142	0.00634865868296689
4	13	17891	28077	1626	355	1435	208	1536.8258342183221	290.37337208652394	1.440701055720839	19327	0.7242458175923815	150.92888621750575	1	0.6372119528439648	0.6941065226745883	187.40734435690592	195.96938536414305	61.220911460055866	21.221547367856942	19.0	144.0113118103381	129.22521138852588	-65.13338950648284	569.1269837220809	0.9256997982097583	0.5931551061050097	0.0437470607868927	0.18651343668894377	0.07131507749437858	0.019355883815550014	0.03052885763460474	0.010946084527580504	0.026218817941392022	0.025146927120060877	0.01789589215309491	0.02748257619889944	0.008709881380374826	0.01046814471265001	0.01646422410162039	0.010625581698933642	0.01738313404729431	0.008239139496431267	0.004331109587044238	0.0032659752956577678	0.011045758178654963	0.006119529283658098	0.00846066974949327	0.01076872682992316
4	14	19993	42042	2304	463	2150	190	2221.6849897464112	331.7294052918522	2.3237170653025356	24252	0.9473813785486259	159.5489837569958	1	0.47554826126254696	0.43034499119186237	298.1339815824463	294.92371895118913	42.44997055358225	16.949160508366912	15.811388300841896	107.03814077194255	95.4347894048076	-24.510325159886182	764.0742058734452	0.824385617681016	0.2922784083659104	0.0415101649577198	0.11607008469949827	0.06743493619442267	0.038092054486786875	0.014348545663753053	0.02666219458762145	0.05097840884773986	0.02723743280639416	0.031092088773316765	0.01667760085364928	0.004469064497564591	0.013691927159123525	0.011038187036657848	0.025693278510423495	0.011953593414212491	0.015804576905036827	0.017244961029020858	0.005552536057964925	0.0020722895553766645	0.0012971502975113723	0.004153686892124227	0.005176650386514028
4	15	16375	28690	1275	514	1180	212	1233.591816793893	349.59651908396944	2.5277765730786648	18245	0.9540440643337429	144.39285835884783	1	0.570756361101429	0.39560458414331534	271.0033995231731	301.0265768997814	43.93176527297759	15.688920092751973	13.92838827718412	90.70338675081139	81.21060047127747	3.5100914594719104	721.2152954766494	0.8975061660728967	0.23008152493503747	0.019745589100107874	0.1250819556484568	0.04408979467936306	0.01550191857260098	0.005201752040993742	0.05129257773170097	0.04781234748466066	0.01794351357148636	0.00665994637325788	0.003370419939549078	0.002595645961771837	0.022811022057454645	0.02812806056825664	0.02228609428037691	0.009910889569156934	0.002796947999247751	0.0007092026220546229	0.001389593982604588	0.0018963892596252116	0.011339020030643349	0.011457795915999484	0.014695585196831768
4	16	20059	32238	719	441	557	242	636.9082207487911	336.02477690812105	1.4585239486201955	21223	0.79445836102654	159.81211477182396	1	0.622216018363422	0.6856246693419248	207.47733614257135	228.77936969928035	64.35060217278468	23.35368871820625	20.591260281974	128.5767056304105	126.00485055996498	32.92292279094246	606.3401871576773	0.9451538425293314	0.4879616359924079	0.04640963540659685	0.20446148551808255	0.06638542696236653	0.01790103715597565	0.007904903899307253	0.02268068553910444	0.032667022189245845	0.0237421777914924	0.017659642347869757	0.00856858157317904	0.0025068529564028852	0.020392863260478865	0.013027920424978854	0.010852197847210851	0.012738020027254153	0.00890981259460238	0.009105368291546446	0.008350295816778572	0.0030181746809205237	0.018739939627330424	0.012511539812360537	0.00749554917937433
4	17	6953	13843	2030	446	1921	319	1972.4973392780096	378.44067309075217	1.7180654063154919	7534	0.8610684750430804	94.08950289242465	1	0.5022755183125045	0.5820500176093808	137.5309963838957	134.23859355639868	32.202484376209235	12.21724162776462	11.180339887498949	77.95698956946418	69.93300127692714	33.03581322264028	387.445742854949	0.9228829307140961	0.4754357891750345	0.06954928527648377	0.1512318230689841	0.08759269160218877	0.04745961770997293	0.015436629646150283	0.015172755955802234	0.045996447663284444	0.017980422310559616	0.017764724805897466	0.015226343516079065	0.019150585150352555	0.008784332729478704	0.00810723670433761	0.014408053878582473	0.012461900356870573	0.008288418617619328	0.0071977411889115024	0.007550678256433357	0.01397546429333803	0.003836198716682398	0.0028816144347469297	0.006125590585167613
4	18	11342	20976	170	452	18	314	90.46843590195732	381.06982895432907	1.6228863298489342	12943	0.5612143450662911	120.17105689968037	1	0.5407131960335622	0.6161861010272264	136.55209905385027	155.23208431248997	48.82622246293481	16.5666334163987	14.7648230602334	115.71138739644496	113.02014429145983	-88.65600759533977	480.9432175380074	0.8763037935563626	0.5992896591437199	0.032554105867343905	0.20504662855032263	0.03653472926999579	0.006874779307552229	0.01420341168522153	0.019497818898506204	0.005867134005433907	0.04353541532210903	0.011176008874030061	0.004187472281792915	0.010634771021121859	0.025692709861546835	0.010565122311336184	0.03615300931587434	0.006505207030848388	0.003111166139137353	0.003857643664419886	0.014661060874677057	0.001646603828291618	0.0027649310183244023	0.0042273922133251995	0.007512303537613967
4	19	17592	29574	1049	483	890	297	981.6654160982265	379.8013301500682	1.5093570862301138	18526	0.7864055984063484	149.6623869613905	1	0.5948468249137756	0.6625337430903623	195.6034468170432	193.21490625725542	55.362442142665635	20.878541403373333	18.867962264113206	124.56344148831957	120.8262986577954	27.654683670593936	577.6417023478424	0.9495843679153622	0.5924772440545829	0.07794904416729356	0.15776405195626045	0.08469012036785999	0.03605847836265637	0.03072726368453514	0.007067395573016432	0.03743055825977115	0.01644848660975289	0.012485368261723867	0.003564352211693835	0.01938528029803524	0.00861233689063139	0.017012398703086226	0.01064425892295482	0.00988873970404729	0.015236147770679918	0.015150400834294349	0.009928946124349167	0.0024883791829277487	0.00614924139959779	0.003806174666106108	0.0028622503865839296
4	20	5559	8556	261	479	168	387	211.87119985608922	439.2619176110811	1.5382524306053	6107	0.7339804533200578	84.13048573010124	1	0.6497194950911641	0.6500883600791721	104.48425402067762	110.0	32.202484376209235	11.902044574371256	10.63014581273465	74.87024614107685	70.96263274301081	45.87847292395873	327.8061325481597	0.9102669068282299	0.5849536057175843	0.023963117055172473	0.19738849776791642	0.0717148515198914	0.019438177466597026	0.02560146148961471	0.011578494077529372	0.025810370388302147	0.01937822417057323	0.011253932730881794	0.021123855145131376	0.007846508435893651	0.02142692966952064	0.016600444126011804	0.0013090196231928665	0.0182449703464084	0.014302544010782417	0.0008488963546375128	0.007613554218390034	0.004650908609799575	0.0022959944558962955	0.00777478550401275	0.010990338913510186
4	21	7579	16799	213	524	106	367	158.96806966618288	447.0175484892466	2.6976495809534766	10367	0.8473822095146734	98.23381550946598	1	0.45115780701232217	0.3706930681658634	158.92612745569465	156.32018423735306	28.0178514522438	10.150847382116346	9.0	94.15886172740183	84.38713848670817	-6.366640208744366	506.87824638055184	0.7310697405228128	0.3949043423452201	0.08164032103533254	0.09951638067598167	0.058750987635317824	0.08428371581570847	0.013095400451086979	0.036680689551506905	0.02013488695532878	0.03194719587665905	0.02624818506803288	0.005651866498749101	0.007593452067907227	0.01645114281157501	0.017325248360776476	0.020706905843469545	0.014629411642963518	0.003269131117485015	0.017023599684735487	0.007014174050143139	0.005076210555253796	0.0009838328114063633	0.007713056461458358	0.009907143263210311
4	22	8583	14694	2124	486	1966	393	2052.415588954911	440.8389840382151	1.8228981298415055	9475	0.8118722994202068	104.53810316081837	1	0.5841159657002858	0.5485770069262984	141.37262820080863	157.20368952413298	39.21734310225516	14.30368663522665	12.649110640673518	81.90113495691351	82.53829591743039	85.60300969697626	443.41020894901624	0.9058575197889182	0.44210207313448113	0.04616195212323621	0.1929067008558777	0.06263184824017103	0.02862157563295729	0.016510591952118524	0.029516873093465956	0.037742784577051665	0.02379215655193872	0.017372479958841936	0.01736415341613961	0.007170558171196603	0.010218894427789126	0.005689341787233562	0.016370965746089018	0.011058423439224193	0.009215917757261485	0.015188448375546946	0.009529137200330455	0.004239233572624047	0.012884524129745206	0.006910344153537431	0.004326243299441998
4	23	11126	25718	860	583	706	416	794.3883695847564	483.7764695308287	2.0521996815890375	12968	0.8904538474927515	119.02127194213402	1	0.43261528890271406	0.4872820169359399	191.20973513917946	209.3083849252103	38.8329756778952	13.63769134963044	12.206555615733702	90.50966799187809	87.01449497608382	44.57450072511422	535.6538956566621	0.857958050586058	0.3233522751591741	0.07941158986548749	0.12148016103371288	0.042211389303757736	0.07184828107244866	0.020304490988673055	0.012072133468179093	0.014235960575589797	0.02680579933051341	0.03180897173680419	0.015138699982191571	0.012460976857578044	0.0016290885242074174	0.0051071260954240125	0.024309634547689286	0.009903472380240622	0.003158261115668974	0.005464418645544287	0.020410307357643844	0.004953217408573047	0.0024593686453655422	0.007214363809024641	0.007758519443370116
4	24	17157	28359	2247	576	2040	439	2143.135513201609	513.0866701637815	1.9118537366965804	20029	0.7553716314321614	147.8004427226833	1	0.6049931238760182	0.5230525645376315	189.7477273125982	206.03883129157958	56.293871780150276	19.41562341741039	17.26267650163207	132.66698689487413	124.3410498976077	86.56420214386137	642.0264786586926	0.8566079185181487	0.5073153386226124	0.06349627849431642	0.18829546235765648	0.05256148116181653	0.04523146573378763	0.013955354559749776	0.004726552570773591	0.02574080304311433	0.03448997921509463	0.00974933621423789	0.013933819952880438	0.0027781911601432443	0.007566984160170828	0.004951504724620292	0.030066888999953977	0.011657755744478419	0.02036679916809372	0.0043030695936787785	0.005048498834140978	0.005512581597309855	0.0004958395005958742	0.005190404954866749	0.004115957410350715
4	25	17842	50760	1332	700	1152	418	1235.8907073198072	569.7823674475956	2.6801943461004942	21412	0.945761515959437	150.72206194570447	1	0.3514972419227738	0.37310727166294266	293.14560435701026	299.9766657591887	46.52956049652737	15.202241667877772	13.892443989449804	106.83525779297914	95.23179327690168	-26.38538450613437	775.193000900063	0.8332710629553521	0.2524519364919518	0.07094019880780393	0.07931879136739428	0.055430211798035665	0.0483496894987226	0.03377520555528374	0.006306573599783186	0.03316283131411347	0.01078148151045653	0.026785744208714556	0.03817574903687323	0.010446035387438077	0.006792531232586236	0.005735165222210845	0.0034968928547291353	0.003959478926622724	0.018132107011977785	0.01759225806125726	0.013850876378580276	0.00023945545814125504	0.0022171386952335647	0.002579400582491865	0.007839918289894362
4	26	9696	16720	439	598	287	488	372.8315800330033	535.2441212871287	1.5990803220095964	10466	0.7948836872266987	111.10954336037989	1	0.5799043062200957	0.6253594558297609	152.19901918616247	160.96272860510285	42.941821107167776	14.831291248948206	13.0	99.843210614613	92.34855608737152	67.81014730890153	441.4041122946064	0.9264284349321613	0.4562711361442806	0.08024853743811193	0.16092505481432043	0.07578130724378579	0.02458480116585065	0.009951371220270478	0.028167099392089556	0.04797503737091934	0.007941476705431778	0.02057978862843408	0.012991456576377894	0.02322055298724882	0.013888816258071533	0.0022974124315924033	0.006618740433251343	0.011708832711598425	0.003820553499387768	0.01810995734080093	0.017575395298941327	0.009688597595771843	0.009321685836622942	0.005377918685568448	0.001930741018096714
4	27	13012	34060	1120	714	990	452	1052.5200584076238	570.9178450660928	2.7449717509852674	14736	0.9679248188547477	128.7143851948722	1	0.382031708749266	0.3643024740203846	268.7115644935678	270.325729445053	33.83784863137726	13.013241006566375	11.40175425099138	69.06859833458924	67.51109744473355	21.91800742034548	669.9554108468271	0.8830076004343105	0.22671455684621405	0.04660605722487983	0.08847514410548361	0.05347560928256072	0.03782431568752187	0.023404856019060238	0.030885911084958747	0.03397304598369149	0.021957208468107083	0.02732626090207886	0.024561667394521383	0.014532063096021413	0.015120717733064266	0.009414994790505568	0.015041225121990843	0.009172300167298062	0.019185708329832844	0.015661344834139935	0.01668150361787839	0.00904648923230924	0.0005446717783627274	0.005150589295380385	0.0011689373039234184
4	28	11431	26565	781	672	620	507	700.1483684716998	589.7320444405564	1.8234746868236476	11779	0.9476208406964531	120.64162314834645	1	0.4303030303030303	0.548403554612498	214.4009138622775	215.18828964420902	36.069377593742864	14.201554138318965	13.341664064126334	71.4177848998413	68.47910892814934	44.4843088810802	511.79603128039304	0.9704558960862552	0.31430918748904346	0.005342643499816141	0.1422059436968422	0.06995526815826728	0.011371535993562214	0.005537712226472198	0.05128257673618948	0.054842357166120806	0.031814323948219404	0.004823742272616602	0.003823053468787362	0.004075948747616626	0.022022296330048496	0.020508681456771864	0.027267217130792488	0.018005368048073876	0.0019284570262789117	0.003429111218705558	0.002081926941061937	0.0028464734375777748	0.002504301645859717	0.005989120668179527	0.007619099069489256
4	29	9300	15105	584	696	425	601	513.8216129032259	646.1618279569892	1.5222902186367164	9848	0.8642454694483599	108.81694613449237	1	0.6156901688182721	0.6569049631650052	157.92365103773986	165.4962235218677	42.04759208325728	15.051499604072657	13.038404810405298	83.62894235849214	79.44670506492696	71.19126544127013	421.7888886054567	0.9443541835905768	0.4323315114110415	0.06734496109256154	0.16469913369328348	0.08347283002687043	0.024847581224012767	0.011786341889584778	0.038993412541001145	0.04161667499914724	0.030114309090093962	0.010448617108184729	0.01237722814819486	0.007006066504634135	0.006049048802796825	0.005828815495984362	0.010130647082043642	0.013350534427487874	0.008171909619879696	0.017807436727590335	0.01416923853344563	0.005894793337386001	0.009830982801701625	0.008857019779663982	0.006247696959958315
4	30	5067	7957	1350	691	1277	582	1305.6127886323268	633.6646931122953	1.4673300346172207	5311	0.7589836792090039	80.32125978327947	1	0.6367977881110971	0.6815099373747011	102.82436167834169	110.42191811411355	30.59411708155671	11.379626731044672	10.198039027185569	70.12596605836288	66.94993401525029	2.3005415141501717	305.66399692442883	0.9540576162681228	0.5289066098649717	0.08090615775157167	0.1779227521481635	0.05520621549568257	0.04657332726874407	0.02304863950496623	0.00013549129044281062	0.02789556688969565	0.03852769116460834	0.010117808730425872	0.00952151148552101	0.004438323625712363	0.003916629866476811	0.00294482766602147	0.021321982592167874	0.012391467703708454	0.018698962183785774	0.009993284527526217	0.014626921396067803	0.002986190606157554	0.0029539663449702877	0.001915095234914303	0.008951548471286104
4	31	17697	50232	294	818	138	496	215.31468610498953	664.8375430863988	2.8190203419612785	22126	0.9326855751353454	150.10836160313713	1	0.3523053033922599	0.35473316212548844	281.4584109721018	336.81597349294464	48.41487374764082	15.779066735708119	13.601470508735444	104.66994646075952	101.51936762583867	22.17276829659731	791.7787873376899	0.7998282563499954	0.1986206551472359	0.030315866613595872	0.11099565766136733	0.0298888807819445	0.03796068826500536	0.003639762359375311	0.04097902023752123	0.03289690105724649	0.011986853899584914	0.029888357765333846	0.00970810039901916	0.0018428052699254367	0.008711802772067507	0.020234541314771492	0.012911117687959653	0.00792528540360682	0.01782988231773762	0.014738633793777453	0.0012764332622956928	0.001564202657552086	0.0011169905024321105	0.007287490830820088	0.006168602731667936
4	32	8984	15049	1387	799	1286	650	1342.8561887800533	723.7831700801424	1.5676222996980704	9838	0.80409619717946	106.9522513549888	1	0.596983188251711	0.6379087616912591	141.7702718914921	148.86235252742716	38.27531841800928	14.516725638362079	13.0	84.57776504642909	84.28231404371783	17.626735642023178	420.6883835420683	0.913193738564749	0.5142783183790172	0.06752459173262583	0.1821390142921714	0.06890844298884818	0.03841308674246908	0.020054389373904618	0.006156258465085781	0.038056608198199844	0.017045468863839716	0.012987729312721548	0.004050920486638392	0.012460803020579404	0.00475343159829039	0.00876471622143942	0.011413468805925807	0.020041053699503007	0.01498801923973954	0.01533691846131948	0.010720994945721233	0.0011437790926928035	0.0028826622025763153	0.004325424324764358	0.001119559479477359
4	33	10639	21762	1035	781	849	664	934.5130181408027	715.7333395995864	1.9909201760175725	12212	0.8536305388087613	116.38726526745698	1	0.48887969855711794	0.5022803083950331	167.7253611423615	188.47015678881365	42.04759208325728	14.84087435045069	13.038404810405298	96.74242671065883	87.36461364850865	74.52203543232855	515.9198769408944	0.8711922698984605	0.38135175013196126	0.029132102673607732	0.18491855658584264	0.05620405564257346	0.023292980933494318	0.006884159746838837	0.04891702582245247	0.03848575496565342	0.027518249818319677	0.011431678720940407	0.011803140668355892	0.001102488398100483	0.0035046938978614143	0.007104534630578363	0.02416658114143371	0.015128499989361027	0.004655482086503354	0.014352808328293038	0.0009764930192332531	0.00011412072054953152	0.014723287018383971	0.005687446126353116	0.0074408458768833625
4	34	15416	48576	933	931	757	655	865.6504929942917	781.1442008303062	3.1604459163397745	23066	0.9472984607896342	140.10089514930755	1	0.31735836627140973	0.3164110465646366	293.7709223780973	299.5279619668254	37.8021163428716	12.968314809555785	11.661903789690601	112.10751370875717	94.11020444454546	26.66851024089943	782.4650788387052	0.6683430156940952	0.21877972760610884	0.04001703085428233	0.08811663263342692	0.0399518271710586	0.05526778194819665	0.0066805308686536365	0.013650401609812369	0.01908978069473866	0.021887183065993618	0.04057924217148014	0.018609654844527805	0.0011388021457679378	0.008661605087190775	0.0077969861505653	0.01664015135444887	0.013272483448051608	0.01694899423703374	0.017682489642258877	0.010842291832360294	0.0015274372789054022	0.013167405871486055	0.009916858631360968	0.0027107531578608214
4	35	44324	73931	1922	861	1405	718	1662.1391571157837	787.5311794964354	2.748483354968288	50545	0.9697221066064934	237.56066505387915	1	0.5995319960503713	0.3638370224045028	490.41850737593467	517.548065400693	57.697486947006624	23.262971952741438	22.0	129.608592571174	119.7656176382522	88.48836754063576	1237.288455329568	0.8769215550499555	0.2106918253869294	0.0029099563375631255	0.11037908260478006	0.044440379929879203	0.004118426143875366	0.0011752376349725884	0.04156960435927493	0.05017476178103976	0.018156584952424344	0.004002214372813583	0.0024491722039556635	0.0008489527100142405	0.022072737096794807	0.02873323378701792	0.02567992917504347	0.009576752809265246	0.004098932315881482	0.002022139801736452	0.0015370692987484592	0.000653830543369243	0.014958256953904925	0.013201606979889646	0.017652832243370702
4	36	14052	30481	1404	924	1241	737	1311.2822374039283	841.4455593509821	2.2776914122472687	16189	0.8961672334923542	133.75934390770055	1	0.46100849709655195	0.43904103717604	209.12683752277866	223.8325266801052	44.553338819890925	15.720657675097517	14.142135623730951	93.69652656019778	92.79301832569284	39.85152902203377	634.1930009000631	0.8679967879424301	0.35670993535621465	0.041441442773722845	0.16098271922510912	0.06227513983615962	0.03908804809616738	0.005814501263291488	0.03995599311585668	0.04690634936085264	0.023456295166272373	0.02039683943364723	0.011741119951333857	0.006168799784146572	0.004509263968594632	0.013459395406857914	0.015130804810632512	0.014353813071692863	0.0026622780386810155	0.011799503871591526	0.006605340280170721	0.0052968280612543505	0.0023521660353830205	0.004604531409876891	0.004829426721845659
4	37	15290	23409	590	895	437	742	518.0757357750164	826.3665140614781	1.3809251196287633	16352	0.4981173489234567	139.52717527062833	1	0.6531675851168354	0.7241522264935204	154.26347018559846	157.61345120261785	57.245087125446844	20.605868347396974	18.384776310850235	140.70195744081983	133.76334022271013	-89.18830272405496	515.1025971044413	0.9350538160469667	0.6831031372232661	0.04510323634762132	0.17750927733631872	0.03256686810960552	0.010455236182743697	0.06156727329866293	0.037926319590901	0.012256092925393541	0.008477542047270898	0.016021833474918732	0.019059924722305395	0.0107782642123965	0.01068352086209302	0.01172385797229983	0.015298470982093646	0.011190328768706945	0.004688968769856613	0.02056706010609605	0.00854275168274491	0.005548855140575958	0.0029534225891175232	0.00857687310242615	0.004764487312954801
4	38	11015	17238	1774	910	1553	832	1652.5594189741262	871.5327280980481	2.481273899161349	12654	0.9362806402522826	118.42606801400534	1	0.6389952430676412	0.40301878818698417	205.8949422056814	221.53103620034824	36.124783736376884	13.395670998711276	12.041594578792296	76.7862057807586	72.32118468046905	89.94897628336918	586.0498192558056	0.8704757388967915	0.28577580864898966	0.048146153719324326	0.13089529917714712	0.051632095844455064	0.047203992031983034	0.018446374563354604	0.032529620334528	0.04327201391609732	0.0176184117017059	0.02790363340506301	0.026913873384582267	0.007796119847439462	0.008732476047193924	0.010970620717981803	0.015168138136431043	0.009075359383378022	0.01327241217490485	0.012257230758202	0.015479745562276987	0.0033587213618431638	0.0004914463611456882	0.005828592720351596	0.003804177358610538
4	39	56573	155805	2304	994	1599	773	1951.8771145245964	877.5794106729359	4.306880996982528	75787	0.990688413751293	268.38588033706685	1	0.3631013125381085	0.2321865871614787	752.6975785032954	726.1542535852833	47.20169488482379	19.556711792456095	18.681541692269406	131.37963478011622	102.47879223777947	-77.41544898772489	1749.8103166302658	0.746473669626717	0.1365985857864838	0.003994032901445455	0.06162809355461343	0.03589574019391444	0.004636327402105726	0.003719936732724035	0.025527136165047617	0.03340679055883792	0.017452872334981582	0.003320840506570369	0.005949869424041408	0.002627413028527275	0.020085425042469084	0.018230811955961462	0.020579773520860888	0.01035421669549466	0.0020730487042141116	0.004996375031920124	0.005559138127578188	0.0017600558413424163	0.01287923619195799	0.01428674854807243	0.012554696628155068
4	40	21205	35658	1108	980	982	697	1038.0184862060835	837.4933270455082	2.0789263217000387	24505	0.930785416353621	164.31385987222478	1	0.5946772112849852	0.48101752792386204	281.47347081222836	291.0463880552377	46.09772228646444	18.834587394600923	17.11724276862369	117.50337366509068	102.89713404455735	-7.770242272379122	744.2924599429249	0.8653336053866558	0.3187307520672088	0.028454282026661185	0.14467662926783365	0.06207641176040744	0.0328545408003195	0.013380957390962801	0.03885913856406207	0.05381198272265877	0.023363765007447558	0.017592743998495395	0.022066431993489764	0.0049379069209898215	0.013031656763574965	0.019331354434573653	0.018023262550014792	0.014580515007847171	0.00690269213040045	0.01485473491722621	0.0064171862106083685	0.00217558080815638	0.006514570886012932	0.0023825833727996455	0.00411141059793639
4	41	32654	79810	1354	1072	1124	725	1233.1715869418754	901.00897286703	3.102183519465723	41282	0.9387113983710522	203.9028300288694	1	0.40914672346823705	0.32235359182496914	359.7242070449494	378.7241740369896	57.42821606144492	20.920223718147327	18.35755975068582	139.30651272967015	123.99840591289752	30.80969829373685	1128.2539674441618	0.7909984981347803	0.28979015855961004	0.032769241179491496	0.1361788901421466	0.055334838645547314	0.03522607338571348	0.012992634852366517	0.039431183251385685	0.04905992066309007	0.020774903305313196	0.022790792829975946	0.019586823789435093	0.006398586503036028	0.011489819641993748	0.019329392551706362	0.019463330514195812	0.0102773017589831	0.009577976803452445	0.014143553519520928	0.009175179090162515	0.003666178331509478	0.005167029746414775	0.002285708877366589	0.007876931140787106
4	42	16195	34740	1556	1056	1363	876	1439.1416486569929	959.9196665637543	2.5205634553592917	23693	0.6319542034541996	143.597055774086	1	0.46617731721358663	0.39673668912154236	182.55737145469368	217.0829334609241	48.041648597857254	16.736348525706266	14.317821063276353	147.53516713881504	141.4830093084558	-25.943551925659683	716.2163414971761	0.6835352213734014	0.42505754089917924	0.10924119588427961	0.13526684916385692	0.02294468742985112	0.06648239297698678	0.023299428399879998	0.007763323242756445	0.01795312921292045	0.02167437803973965	0.014618988840247316	0.02600368334178149	0.0064451745794795725	0.006137435305935674	0.01601354401247322	0.021295268602223128	0.005713658780785465	0.011253792972820616	0.005893670018651291	0.008771025424007838	0.009683207222989655	0.00815079045504075	0.011598036331010217	0.00333561851524635
4	43	31084	66505	752	1066	469	831	630.0442993179771	954.6222172178612	2.6854221060968286	41784	0.5987788605547625	198.94063940921623	1	0.4673934290654838	0.37238093695946617	241.71420417069996	298.21636440678435	76.92203845452875	23.21175971477697	18.867962264113206	211.7867147324216	193.59238680868353	-56.473494323194956	1024.1879502661795	0.7439211181313421	0.44502465910907985	0.06093295728855856	0.1883853817098175	0.03262993724277995	0.038828565085865054	0.015587657695165045	0.02027830991452175	0.01872906071330176	0.014404437506094108	0.008323191268593535	0.0230320147655245	0.01240042879507999	0.004880012429406699	0.003124406785891661	0.012580179687938087	0.013147804126356051	0.014937765246188584	0.012719992828502804	0.02066902019635186	0.005822123848268207	0.0013251756947989773	0.004432953903601847	0.01063931253229958
4	44	12478	38270	266	1062	88	847	186.76510658759418	968.5050488860394	2.7175479828220954	14361	0.9569359246785845	126.04555937916004	1	0.32605173765351453	0.3679787831976121	245.56831790754399	260.3420826528051	35.77708763999664	13.195463850514592	12.041594578792296	81.83972113557057	71.28829069141105	34.687418718088196	652.7787873376899	0.8688809971450456	0.23440471892362358	0.04758483891852305	0.1020192201607976	0.05722265936189322	0.018391519860783516	0.020187015428886495	0.046001058797200095	0.04277111156687476	0.026199876975715797	0.010195297806120185	0.008849842565078146	0.009762549453956021	0.027634711111059695	0.022250013673499942	0.02202798128421322	0.013761405523689547	0.006117589732864439	0.006865055851742042	0.005628707984864849	0.004158124177432672	0.009843910200906483	0.01559238652519234	0.009590210723426815
4	45	13553	23328	392	1069	230	925	304.055559654689	994.189625913082	1.6256724327138936	15157	0.675590880014569	131.36291542819708	1	0.5809756515775034	0.6151300716409408	159.14117928562308	165.95180023127196	51.62363799656123	18.17892227014938	16.1245154965971	122.43156585045952	117.33108678717772	60.026056459133926	526.1858582251266	0.8941743089001781	0.5959449552128686	0.08055243689940896	0.17192463044331047	0.05113987799593943	0.037398267730631596	0.03996535267711767	0.017171187207871808	0.03005417921890874	0.0018510344030024653	0.017431425471708378	0.018539589393985905	0.022235834000314425	0.00101182872792604	0.014976769591759136	0.006176302734652758	0.01119270378708043	0.013411716166570095	0.011400517233446653	0.011924752583165164	0.01268730205192994	0.00399599350738319	0.009792425869006348	0.004170572571771634
4	46	15984	25070	936	1153	827	923	880.8903278278278	1043.4948073073074	1.8959923280654143	17617	0.9039872359245604	142.65854647740824	1	0.6375747905863582	0.5274282945123282	221.70792032484258	231.08872754853275	46.486557196677836	17.95957845923192	16.15549442140351	96.47403695090233	94.79331491940829	-7.013930184236381	617.1147904132612	0.9073054436056082	0.3810515412148865	0.037357235076145835	0.16636660839785591	0.07095020247895285	0.026281438692747072	0.01889105203665588	0.04439245307717705	0.050472712818432706	0.025154109070002255	0.011754912250616228	0.02063446909869142	0.009121008082285715	0.012077957667042817	0.007630234028206599	0.018424254763560657	0.011181037877114887	0.003918692816541121	0.008503372003311869	0.01153983747191782	0.004223087360627269	0.011955432824444999	0.002322196357749251	0.004392067781052896
4	47	32415	96957	2304	1406	2115	893	2233.624433132809	1075.5755977171063	5.413514348537927	68390	0.9528284151387911	203.15526043543716	1	0.33432346297843374	0.18472288713339763	551.727432755962	512.0	68.47627326307996	19.220987931515477	14.422205101855956	188.0	167.45451244739488	0.9233433695686619	1484.9696961967	0.47397280304138034	0.1574404138282406	0.062124637615957275	0.008581804671100335	0.05003420062768054	0.03536163427488505	0.036618679716750945	0.019207417494049434	0.027518959715596626	0.00607986245766458	0.0026272053509007907	0.031054483420163235	0.01379999675458991	0.002717783050233864	0.0071703250141146035	0.013162256601686859	0.005104452372931526	0.005082548111281038	0.007120107839839271	0.01399527197406099	0.00741872761190454	0.01230672407553387	0.004730409651789962	0.011186236935238358
4	48	21187	46800	374	1186	62	1036	220.04243167980366	1113.80370038231	3.0342395447902057	26041	0.9043403320359855	164.24410563032055	1	0.4527136752136752	0.3295718697348737	269.3505149835352	311.1028768751585	51.61395160225576	16.260791108338065	14.317821063276353	126.59672303448164	114.9620574047846	-81.21453641987645	898.8031739553294	0.8136016282016819	0.2787221804443239	0.0073181161637719105	0.15484313871374203	0.04273295289738213	0.0064287000158535145	0.003858415041842028	0.061758926101490544	0.04037614172544426	0.018448296234521298	0.003495146460099534	0.007717884613014405	0.0015514168283000372	0.019011444052325955	0.017823110165206386	0.019246757201204837	0.011365102153764982	0.006261955175872354	0.010691859796221021	0.002670781707406385	0.0009921779153811432	0.000984763578209723	0.0050190145967430955	0.008462841826462978
4	49	39409	73564	1609	1245	1262	1033	1407.6952472785404	1131.01763556548	2.3758876634203125	51802	0.8475466927163304	224.00244913497716	1	0.5357104018269806	0.4208953206821262	323.06679254210457	372.1357279273249	75.23961722390672	25.838424712415954	22.20360331117452	203.5413771728355	171.45827758294163	81.16213432667813	1084.7148622007608	0.7607621327361878	0.3623287519837385	0.0676963422849445	0.16203602382414853	0.049749513700072336	0.04409522898813274	0.02178184368668628	0.04513264851342449	0.02931511208220377	0.012371514403820328	0.015377596788726036	0.01799130977223872	0.009361018823187647	0.011574298744579856	0.0070440963609788515	0.016672685224579677	0.008480656185370486	0.00589468852292407	0.002996693472469281	0.016604966622773824	0.0037572845568331135	0.007606583138177898	0.004449644214357164	0.01116824882951729
4	50	14351	24318	1841	1242	1715	1049	1771.1360183959307	1152.2008222423524	1.470607831267527	14707	0.870971757648136	135.17492632324354	1	0.5901389916933958	0.6799909389426365	196.30425210565775	207.46565980903924	50.0	18.518800608465725	16.97056274847714	101.58665302048739	96.450773179138	27.47941310861748	514.98484809835	0.9757938396681852	0.42452164644984713	0.06408885450022038	0.16925825783221385	0.07650847791578065	0.02934151074182728	0.020349120255024524	0.03298240520246743	0.04744635696761281	0.023816559308056928	0.010142914504510844	0.019813613968553957	0.007353687656689627	0.007408977747900802	0.00666215878268888	0.012347268828121805	0.012592058780225783	0.006179804843720199	0.012740374359980837	0.009553870282750825	0.004574020912159714	0.006058316110633881	0.00719829017107908	0.01041037588777052
4	51	14170	22680	1936	1297	1831	1081	1881.2474241354976	1199.2091743119265	1.9474320630302153	15711	0.9304519269131337	134.31978390727576	1	0.6247795414462081	0.5134967319188503	228.20029550864095	227.477471412006	41.0	15.782446549609142	14.422205101855956	91.11663003237322	83.61578068312572	15.687832436317844	588.8721497261419	0.901915855133346	0.3486608500927077	0.04222150811046162	0.13944059704147843	0.07567566996530503	0.028463350412001716	0.026047350317436345	0.043372872946777295	0.04949515481186368	0.026938608973768645	0.007972965172512694	0.025476836568601505	0.015562596403625431	0.023178655016387825	0.012210695411643676	0.017430185442449883	0.011232312614311306	0.001877233162691716	0.01041708195858917	0.015001665858368724	0.00856605397215765	0.00022406231265247387	0.008324387989680057	0.005260726108184981
4	52	15157	51724	653	1312	385	1119	517.8272745266214	1210.339908952959	2.809220299937213	18322	0.9671590253485172	138.91901158427115	1	0.2930361147629727	0.3559706584856838	290.15226823395096	323.28470424689135	40.45985664828782	13.970288148662027	12.0	85.01365897826872	73.74859037120731	-53.73221847578139	731.4833688019348	0.8272568496888986	0.18465159147236093	0.007844422097552326	0.10480927855159564	0.03454571194816344	0.010383255082248868	0.0032933048573804504	0.058648471403359874	0.030785979068669863	0.017177482516722787	0.010138879157148048	0.006206213290664639	0.0022901881976565117	0.03379499449139784	0.01985839819902193	0.017372842292772552	0.01089164864466217	0.006367446796195092	0.0065377530977107625	0.003964993256704982	0.001938234755039733	0.01359496245594506	0.014051541816070608	0.010757756297441525
4	53	21329	37128	1042	1330	906	1057	971.083735758826	1190.4925219185147	2.0969226782756945	25320	0.8874941703851592	164.7935867977158	1	0.57447209653092	0.47688930562871445	249.59181072086903	272.01654361453825	55.02726596879042	20.53312178669344	18.0	122.64474160145247	115.01663420955605	4.242727226631811	749.6894295625947	0.8423775671406003	0.366968585285393	0.0742901995273859	0.1496862223413634	0.04682650438966751	0.07016034160381014	0.024039088094738724	0.015333123227174469	0.026546198709231333	0.01488484451223469	0.02290856567285724	0.03120088739124596	0.00750276963020029	0.002234065480385476	0.0037305342879708596	0.006179645872407377	0.010444568704208916	0.010419852077236922	0.009155096940350474	0.009922115462235027	0.0030317771440732	0.009841180521274188	0.002497471707132572	0.0039036597146269347
4	54	23906	79695	501	1322	156	1091	281.6335647954488	1205.669162553334	3.4962254382978006	34601	0.9219930593229005	174.4650811951744	1	0.29996863040341304	0.2860227458578494	325.5190274412896	372.5385886052611	53.03772242470448	17.38505703665275	15.0	143.32195650494668	126.04305173881642	-55.20615307613252	1024.844804515672	0.6909048871419902	0.21891322065463875	0.07033843165405229	0.07781396004382432	0.05804146061455834	0.030210608236148993	0.024119224489076246	0.02783021022872443	0.04259822607933736	0.018746841200200724	0.005176601942272705	0.01795291685315574	0.006451537924909893	0.026881266595779607	0.015923636299433944	0.018249149992883042	0.002147012808173631	0.005397794660604857	0.002685377739320868	0.003787040308930315	0.005545174254486973	0.014642861794470576	0.01249324497072199	0.0093141078639432
4	55	35853	103331	2118	1534	1927	993	1993.8983906507126	1206.6659972666164	4.368012685820133	58648	0.9711657405531375	213.65733639964202	1	0.3469723509885707	0.2289370640443186	517.8193938560363	547.4486277268397	50.0	17.41740239306567	15.556349186104045	155.4604765793055	123.45090673443238	-9.282761157121106	1402.8448045156722	0.61132519438003	0.15230867840607384	0.04195181310291389	0.05720593161607971	0.031825366428368765	0.0401283393718201	0.016746888500048605	0.010893327738859674	0.017398709302545747	0.013988396989663652	0.028939498811031722	0.022965020177065094	0.008582716139246872	0.004487088923369283	0.006631146415338113	0.0067954231532915835	0.00854193693397536	0.01638543150226394	0.017844305912510527	0.012263355606219817	0.0054988801082901315	0.01192728861364636	0.00811455599787881	0.008691036262691977
4	56	11935	22275	1138	1372	1003	1207	1067.238961038961	1280.829409300377	2.1853350800118805	14064	0.6367415493092621	123.2725191046819	1	0.5358024691358024	0.45759572943594695	145.56994405755	168.57639217873896	50.53711507397311	16.456662463993478	13.892443989449804	117.4940029410665	112.2456791237368	21.064409010909888	572.4995667241113	0.8486205915813424	0.5347355185591585	0.05720132595095212	0.20459088092819927	0.039221886255402544	0.032282259790007095	0.0028849129501554863	0.005997679359116837	0.013279121717140886	0.0220274048921855	0.0154716658095331	0.006453677158522976	0.009552052248289115	0.021097919203384677	0.019833088212771622	0.017237184820385273	0.0170434068614538	0.014614883609845305	0.009448967512628916	0.017213217434904074	0.0020910238296156596	0.0022228198508983904	0.00026175606220428684	0.004365291943313224
4	57	10303	17496	924	1373	816	1211	867.7299815587693	1281.080170824032	1.6133134698195863	10931	0.8396261209857293	114.53465427287229	1	0.5888774577046182	0.6198423423017897	160.39852190261902	169.49926253526885	41.0	15.439019023294948	13.92838827718412	87.1795671191187	87.12282767345417	14.23223491805056	457.03152929257595	0.942548714664715	0.4566024026942702	0.11783656861467971	0.13102157930323508	0.04757998459689195	0.07861272792917637	0.02247773413654726	0.011854396889147528	0.015180488614186366	0.025106110707489634	0.008533110880503828	0.015485609410586219	0.012714931739756937	0.009591543094226067	0.010247960020725215	0.015332594358081535	0.011987610537502271	0.009771344566373436	0.001690079742624245	0.01214048720303039	0.00571467660067672	0.015317322129297466	0.014880508883696015	0.007734499895236501
4	58	32773	57225	1400	1474	1073	1299	1200.8003234369755	1378.2795593934031	2.4206929099880727	38460	0.8481626688386446	204.27403065393676	1	0.5727042376583661	0.4131048576520709	292.76357665586096	349.17760523836574	76.40026177965623	26.42565847392318	23.08679276123039	160.80111939908875	155.08736666431207	-78.69793286236755	998.4650788387052	0.8521320852834113	0.3422421947886446	0.0792648275880081	0.15147477827770786	0.05559308616393453	0.04291063904074469	0.02003443655582285	0.04165797352488112	0.04310456430257905	0.009395625651894753	0.01970744014497445	0.018106278647166196	0.0018687405455816793	0.017780299635475578	0.009945344468919414	0.006911803155739575	0.007295664492652966	0.0068850400165293806	0.010677490217298214	0.0020690423802489943	0.002472870269383818	5.242221791429912e-05	0.007968370513025172	0.01015891157385312
4	59	20340	32025	420	1471	245	1288	340.45029498525076	1374.6259095378564	1.751622225222521	23210	0.7542382120579567	160.92759968356333	1	0.6351288056206089	0.5708993558088491	202.81518069807836	212.20037700249262	58.0	21.381248929110146	18.973665961010276	142.00021722008387	133.16862671907177	31.258266837558324	669.1147904132612	0.8763464024127531	0.5727331398857429	0.03187748439814783	0.1964148480076497	0.07234675068443519	0.013610906351746995	0.013515000718070238	0.005126246885689449	0.029892170175141355	0.027288019536301073	0.012224027298827581	0.01069457608268528	0.00751823310970995	0.018054290772203694	0.019841761576426427	0.008015958839147118	0.013075192693091405	0.007848123909219663	0.008196864631466618	0.011018320874334778	0.006585593601676961	0.010696531125124859	0.0096868332905185	0.011607337924632434
4	60	18556	34408	1631	1507	1444	1323	1529.3265251131709	1398.537885320112	1.8487782034077205	21620	0.6600906918581958	153.70827236068226	1	0.5392931876307835	0.5408977659714787	189.05438397925946	207.42227459942677	59.0	20.224299455203937	18.0	145.6539849443079	142.01499036738235	-36.15503009225301	656.5828278447966	0.8582793709528215	0.5192978611094167	0.10210266662391662	0.16006981292196884	0.03517765720964151	0.05247425841272975	0.031897210112823454	0.011170676110975004	0.03540372015861948	0.025265745605830003	0.009484070116731025	0.015702252375565117	0.016876227507700167	0.0027674786128695133	0.021661235622127017	0.022013506147314628	0.008850210287785484	0.007416902415097175	0.0023308915065280702	0.006412950014274391	0.005861266659045139	0.012263549576689275	0.0021251390924097594	0.0015501495388850013
4	61	19092	32984	1872	1479	1720	1262	1804.9337418814164	1385.3533940917662	1.5936840290874457	20519	0.7790729166356664	155.91244141531402	1	0.578826097501819	0.6274769538680807	203.85942201382187	221.41589825484527	62.96824596572466	21.660788848925804	18.867962264113206	132.85869740590886	127.80626471791481	-24.19917427313793	618.3462838120872	0.930454700521468	0.4892774617182454	0.08756372297900768	0.1728695134754565	0.0777728504844642	0.016948626827214156	0.001885504285777897	0.02528981173639631	0.03535963074846377	0.013860397994275589	0.019626860173960776	0.020956782524108854	0.011213589917916553	0.004313552272841879	0.010760887080849234	0.0031627525198776414	0.005500314750364921	0.00517303698665726	0.01747240732533894	0.020257135610212425	0.004212364160971818	0.015673437573966078	0.007071182766091345	0.002836302821239087
4	62	26785	58311	1097	1543	888	1264	978.196042561135	1414.9918984506253	2.4399764676608235	34769	0.5603526613218145	184.6719285807438	1	0.4593472929635918	0.4098400182353759	223.44479365290326	278.044960393099	65.92419889539804	21.78713971554788	18.867962264113206	200.39532068720516	185.06907196781683	12.7158923924901	906.2407281148155	0.770370157324053	0.4268185230312111	0.07803494227112254	0.1734544735806404	0.023763161503693803	0.04001377905654053	0.02993379476675018	0.02892893964692127	0.02799919384189703	0.029984928162940367	0.0037196951153374764	0.017422195878038022	0.012484010032887388	0.00268991636099908	0.018267280953988146	0.023984942236925582	0.009136908270803885	0.009525311557207	0.009457929552128501	0.0074951592690420165	0.010970285721728612	0.008522219446335402	0.014374705854988921	0.005927652691367043
4	63	11836	17493	1495	1550	1376	1403	1437.5405542412977	1477.6328996282527	1.5558018474012683	12612	0.6477234690129097	122.76018593780879	1	0.6766135025438746	0.6427553750950667	141.3912456527381	146.21901381147393	51.088159097779204	18.44355383196133	16.217157508751608	111.1167723310729	107.72252877864597	25.334028132014257	481.0437226013957	0.9384712971772915	0.6970116129937503	0.03725294778959987	0.18377342996332213	0.06563548073630768	0.007085575642767866	0.01057420452201793	0.0506511057249569	0.00702814861108233	0.008550003147602596	0.018704883943426506	0.007978970447924097	0.018583996351908726	0.010378136109456655	0.025201497274190642	0.002102599559922906	0.005559404765681929	0.0037908135116317596	0.0015560819174758257	0.009002225660748701	0.009611197157934912	0.009174726366218041	0.006835943825601642	0.0051111759346295985
4	64	12088	19800	1400	1539	1200	1440	1301.8817835870284	1495.3367802779617	2.0343773520515187	14913	0.914779017219857	124.06014515854254	1	0.6105050505050506	0.4915508909846908	203.9910702768221	200.21238722916223	39.05124837953327	14.500832107772837	13.038404810405298	90.3861366388566	82.40313897227735	-87.39950333849723	555.9015869776647	0.810567960839536	0.3806324638219376	0.03272385027069555	0.1471887979541306	0.07938029210651344	0.028400934058319758	0.01954866171336271	0.029193998492171296	0.062251254606404724	0.018963327785829813	0.013749992809869062	0.02262845827394615	0.007458013997793271	0.016247873765516938	0.012486353486360856	0.017737817249864753	0.008628364349682671	0.0061371957672070225	0.005442020629603723	0.007374489064979153	0.009058150536914007	0.005688985143059741	0.004693253617257074	0.003653067614094929
4	65	20062	33528	919	1736	831	1355	871.6681786461968	1547.973083441332	3.0358189447614974	21743	0.9806428501908055	159.82406497920402	1	0.5983655452159389	0.32940040832328454	365.6369802767146	381.6084380618437	36.138621999185304	14.653918692005151	13.601470508735444	77.09602936220712	71.59355111222922	6.177143341328156	874.842712474619	0.922687761578439	0.17540759997580657	0.003382776882423402	0.09167407558815384	0.03874737739255057	0.003122020902346727	0.0030035112717231804	0.04244232020654564	0.039550388863321316	0.017807736045315888	0.0015009321677053968	0.004178655923753026	0.002463803829851002	0.025562515659896357	0.025249893959193147	0.02162587375624316	0.01047526697119594	0.002297815046873657	0.00237928902799795	0.003946323460801564	0.002030354098056345	0.014669287951990396	0.016864384941140568	0.015059883578434005
4	66	17703	32368	1648	1619	1410	1483	1544.1681071004914	1555.3245212675818	2.144377386330963	20689	0.8407407620744426	150.13380585479936	1	0.5469290657439446	0.46633582613506447	213.92142247196745	245.75190741884384	56.0357029044876	18.78694715927291	16.1245154965971	129.2941414842566	115.8251601042644	-81.46732066680876	690.683332908185	0.855672096283049	0.37317636158156636	0.049794700065225676	0.1771220015263333	0.05433599520601743	0.03363131020773473	0.011053204934588872	0.04374205659379852	0.04066797723688344	0.018366467036317814	0.0029180165622713443	0.018241101733285928	0.0018678639035496312	0.0041686840019726995	0.007197354916579846	0.013585542617614122	0.012551239041663161	0.010325248222575478	0.016991255565790273	0.006312966105694125	0.001255497058554083	0.0065314057552627895	0.011272268118378165	0.003710311218428343
4	67	20748	38363	1847	1667	1620	1498	1730.6301330248698	1582.1758723732407	1.8504819464229054	24098	0.8552095525684078	162.53360906029607	1	0.5408336157234835	0.5403997601452211	234.92384178267622	228.54321254414887	53.150729063673246	19.820163412912805	18.027756377319946	129.3255149814409	121.75688688084448	-70.5463362197507	694.6011178080263	0.8609843140509585	0.49791050351205807	0.05551104134854331	0.1570359413946031	0.09380091469907621	0.039156187340816676	0.008921019178039084	0.015341412382603397	0.04500604354113625	0.0185011413388073	0.01127146668496594	0.012002501697683186	0.017982122949212496	0.008734962483836275	0.015814024785117224	0.015341641446140124	0.009386264987404854	0.01308868089470162	0.00551582905558205	0.01050864665815576	0.014113055134344679	0.008120789740224102	0.0068929156238620734	0.0026082330263638475
4	68	28092	50944	361	1762	162	1506	272.60234230385873	1618.2905453509895	1.9941835129781846	33680	0.7739962635515962	189.12388873619375	1	0.5514290201005025	0.5014583630302731	250.67997864987265	307.5857603986244	73.92563831310488	24.304914210963524	21.0	173.24734136263697	158.72809683673884	38.0297282209001	839.0325753131024	0.8340855106888361	0.3780596485609212	0.07110231512151934	0.17541996356249243	0.024731521554090977	0.06433327675385518	0.006192796623520065	0.027460850475104853	0.012914831724576907	0.021832109167788872	0.012376042190975114	0.0087737326030922	0.00689043553300886	0.004054064240512479	0.00470482951750599	0.022533384155262477	0.010134524134467646	0.020757420636282505	0.010546272130301917	0.013199752260181668	0.0036602015991382226	0.007331848939843562	0.0042870841566758225	0.00713404028402945
4	69	15443	22379	1401	1735	1240	1596	1308.9437285501522	1665.798873275918	1.2825911394524672	15837	0.6379215823252197	140.22352972787812	1	0.6900665802761518	0.779671689005193	162.82098284326432	174.54225849346628	59.77457653551382	21.103080924804424	18.867962264113206	129.80714572768025	125.38865505216039	57.73296944416381	498.90158697766475	0.9751215507987624	0.6374696605856209	0.10254253602868336	0.16806556058923763	0.039348593466926145	0.026741641451062205	0.019973744149302586	0.025009954783782633	0.027550817325639756	0.037603121531970984	0.03220653699105563	0.005780181364565528	0.002263217871875089	0.005397416543481728	0.0019484244862817228	0.008320836667537827	0.009356773893772359	0.007500620656611058	0.004140668892849655	0.005998536932661577	0.007052722382913136	0.001475056023887313	0.009286118465944836	0.016254337592095963
4	70	6206	10058	1236	1773	1129	1679	1185.390589751853	1720.427972929423	1.3294219947169645	6550	0.6268218061346932	88.8916453589786	1	0.6170212765957447	0.752206601044615	101.82409787941975	108.66922287382016	38.18376618407357	13.61381901260497	12.041594578792296	75.66042558696059	79.3375331664883	-57.32305242972095	321.9898987322333	0.9474809160305343	0.6535279228558666	0.021989783938417048	0.20185725557129747	0.05561698358032788	0.004112989735629954	0.023266054851081	0.04200575329899859	0.010424622150249389	0.009989352519343594	0.005571529256743908	0.0015427951163461944	0.020580085439801016	0.024827381092358155	0.022672150659801632	0.01558031763070719	0.009620852301107579	0.0035647838901185134	0.009198066995958888	0.01031961023855218	0.008682513666824918	0.011300123787644202	0.0035580057726445954	0.002234045036480369
4	71	31457	54054	611	1887	457	1536	530.5491941380297	1689.7718472835934	2.0338439150133105	36638	0.8994624206416569	200.13069819179168	1	0.5819550819550819	0.49167981506263003	311.69658464603907	353.696197321939	67.20863039818622	24.393077387855264	21.93171219946131	151.92597656983347	136.21082042010985	-8.916881040150475	896.6488450227787	0.8585894426551668	0.32015968184693977	0.043242904515517516	0.1604176279958734	0.05235143381173749	0.034080769266111484	0.013046775421635846	0.05474499936525881	0.03973994371975462	0.022412507203932962	0.018170304754899287	0.015949930979363213	0.005230182605226054	0.012668420326237639	0.009506769163619366	0.018520791859698602	0.012635226411696896	0.0024821493992429663	0.015396576748536712	0.005225556358933425	0.0022431280755665947	0.005481354208915718	0.006005915798296711	0.003648946698152266
4	72	24088	56925	384	1866	109	1659	250.11391564264363	1762.3272583859184	2.2247407730854905	29628	0.8755914074833512	175.12793653092757	1	0.42315327184892404	0.44949057081068416	267.0055385301807	283.0494656416083	60.40695324215582	21.204244166778892	18.867962264113206	140.40656312388344	128.9776844397045	59.97924302918609	820.6255044256658	0.8130147158093696	0.3813938449590568	0.07244399946665132	0.145366490876241	0.05729901265298387	0.06503947938394694	0.015793473454428397	0.0063990695905321296	0.041670586730756486	0.015784116679758025	0.02569696726330862	0.02135507582973145	0.004467280194160966	0.002369287481583033	0.007101854861390032	0.018364272075606567	0.011568117397572962	0.0005122668737034228	0.00520019363432124	0.0036697442408692117	0.004753017732963159	0.007001870497000169	0.010637185224559972	0.009745568562998382
4	73	5773	12125	1163	1825	1038	1728	1104.124198856747	1777.4138229689936	1.9520614535117617	6669	0.8815289267689139	85.73454316526154	1	0.4761237113402062	0.5122789542311788	128.32035241812525	131.0267148332736	28.0178514522438	10.717549147911042	9.848857801796104	63.185088482474555	60.583889939934714	-58.718021188277895	376.31580054003786	0.8656470235417604	0.4281460794359329	0.0474663816951	0.1665329360028464	0.08040528521437385	0.030219566965200638	0.016204461298584088	0.03340512307692998	0.04837727838731702	0.028707804741669275	0.016671843104092407	0.008682416496044001	0.0056343917696150434	0.005501053943527617	0.005080457841393149	0.020515874850886517	0.008492975210246995	0.008606881991616737	0.002782272225723195	0.008600966655197684	0.00825414528660734	0.008320085488449182	0.003342278105529296	0.0026110040535991964
4	74	17394	37973	971	1879	844	1580	915.601644245142	1769.5302978038403	3.0365108212392142	22902	0.937384091133865	148.81776991046272	1	0.4580623074289627	0.32932535362804843	280.9294979437546	315.29827148273426	48.33218389437829	16.19157680335373	13.601470508735444	106.14776737513392	97.84700841078168	-13.719962112933151	814.6894295625948	0.7594969871626932	0.22274936036568607	0.058406634055106973	0.09301989092035819	0.05005521384245877	0.04243761851974997	0.017369240988062414	0.023239273749447023	0.04371093057182188	0.018423897019795892	0.021270153693113438	0.01933539575702193	0.005893653393486279	0.01362595656951541	0.015559789825026206	0.017463095691589794	0.009401441361304209	0.013609620190803067	0.013427693114114075	0.00680215720095456	0.002485186255112847	0.007806909159634706	0.003878335343748565	0.006080223712443289
4	75	22176	47704	178	1933	0	1665	56.08450577200577	1767.5128517316018	2.276757416545158	25976	0.8496616573714352	168.03380655108356	1	0.4648666778467215	0.43922114527134815	249.67213589848947	298.4241947295829	58.0	20.661522366375753	18.0	154.0811398020351	131.65916688569263	-21.990606709396314	796.5351006300441	0.8537111179550354	0.31622128844005176	0.09977896620480088	0.11217699062810886	0.04137875481733708	0.06922085831850779	0.026689951882443625	0.008368404277077274	0.02272679389973734	0.006869075402960946	0.028788402848659866	0.02849151652016638	0.002536719645287669	0.007679324882192137	0.011501549241172221	0.0056289008152713	0.00909916774325279	0.009410006018707716	0.009346425378377826	0.006013037657667013	0.002813289687806688	0.004051034173266175	0.005755092672372668	0.006164524809490236
4	76	8931	21027	2131	1911	2002	1748	2067.6911879968648	1825.155413727466	1.8757438822114332	9361	0.953361025442243	106.63630889162349	1	0.42473962048794406	0.5331218240845529	195.26331240942102	184.56435192094924	28.0178514522438	12.256925608363998	11.661903789690601	57.22234773488388	58.93678046216945	-37.15003304986033	458.81937187750606	0.9540647366734323	0.3320577691423134	0.007655654090018679	0.13009927952709682	0.08382694642738565	0.005976111864571777	0.006471116015788117	0.044476424260948694	0.058187000147685006	0.037600926514031734	0.0018898931418945164	0.007594886945960195	0.00416842003371249	0.024957686648739298	0.019619881507700904	0.02768876325418514	0.019725659911116286	0.0007951941847844888	0.0028508355357625996	0.005332081426162672	0.0024941311159143715	0.006144332680067552	0.007775260829687326	0.006175894154122405
4	77	16964	41067	1104	1974	861	1805	997.2511789672247	1876.4586771987738	2.5585331233723987	21057	0.9330591173281118	146.9667841278678	1	0.41308106265371225	0.39084895593686964	257.6903374181905	282.3473038652928	43.829214001622255	16.642551541555385	15.033296378372908	98.5720615591808	92.69715802485452	-66.8867200527683	738.5239533417509	0.8056228332620982	0.2709067882312824	0.04748353437434409	0.12688353506466932	0.05634622138360176	0.02625029424667958	0.017937454522245648	0.04680755178742159	0.04747047441103794	0.021983134987632727	0.02041131032855486	0.015860334939980115	0.006153450169768193	0.025634479885348786	0.018191256126870215	0.02092957594993644	0.009995429820285246	0.011237945863796069	0.007388939757051872	0.00401034284219108	0.002132622391027511	0.005669598366641401	0.010654691361990714	0.006941050194082208
4	78	16121	45276	1292	1959	1096	1728	1191.0435456857515	1867.9202903045716	2.4148695553141564	19522	0.9496845412561227	143.26861031180403	1	0.3560606060606061	0.414101042352123	275.70072547780217	291.6727618410742	46.66904755831214	15.921068635907195	13.601470508735444	94.54310933719262	86.35168199549997	-42.326103745451036	699.4356415871823	0.825786292388075	0.24124396955069283	0.047045574794239646	0.10459687554936818	0.050855863726890306	0.04707569120574047	0.014665700182322728	0.02467486338602939	0.04139946085341903	0.020236163800287896	0.028300961305841584	0.022458094879517075	0.006354520386775163	0.00793653338880284	0.01022343549528423	0.017680412627878856	0.010541630723303563	0.018019665609600728	0.013204824373212166	0.01132451635213558	0.0034430370010623598	0.0009596026033380352	0.004556254802135163	0.005419237244385992
4	79	14431	26040	2029	2067	1936	1787	1978.1278497678609	1928.1891760792737	2.597240486992251	17574	0.9515511518237763	135.55117067024221	1	0.5541858678955454	0.3850240303153658	253.17189101869064	282.766688278517	42.42640687119285	14.214234832111638	12.727922061357855	92.0	77.84795047948451	-5.944472531753424	686.2924599429248	0.8211562535563901	0.22980001588445206	0.002753386202692056	0.12891783998237039	0.04173019883068717	0.004255908114627792	0.0006718905941512503	0.05949034790211851	0.04222893753119202	0.018619618827638598	0.0013743692776574646	0.002800509976544844	0.0014503798784089627	0.03143702330586342	0.02058895389592849	0.024365704496482267	0.010284492876136737	0.002172703940636474	0.002376816440061606	0.0003132990223431855	0.0016732114127191988	0.012791249308813769	0.006582485521810459	0.01649874400851013
4	80	10582	15075	704	2035	629	1834	669.8583443583443	1930.667643167643	1.7399927860386624	11084	0.929928682588246	116.07506563593877	1	0.7019568822553898	0.5747150264206786	199.13591350589152	200.12246250733574	33.37663853655727	13.806043749131934	13.0	72.23542412289471	73.23022396444702	-1.3302663971806843	481.0193359837562	0.9547094911584265	0.3364149925163322	0.06202422413389939	0.12447255785309318	0.06125870440520751	0.06753775332817565	0.020224897056048994	0.009506700783799851	0.032267024705313285	0.027301121506840473	0.03507663630946307	0.027151869983516708	0.009513814288005058	0.00958689748429205	0.0034890061985764958	0.015802270450884382	0.015287280613616793	0.0067211918902867875	0.010261309462812312	0.014235754410111164	0.0048006584325186305	0.0038918161502376094	0.0006344649010046737	0.0018833278462156956
4	81	8245	15872	1134	2068	1006	1944	1064.9809581564584	2009.8892662219528	1.6276538616819178	8798	0.8614185885668753	102.45906522285578	1	0.5194682459677419	0.6143812413326389	149.74369534667275	152.7939789389621	39.35733730830886	13.734192611736106	12.083045973594572	83.79912286910033	76.05417501690428	-44.84144179342183	410.65894629054543	0.9371448056376449	0.4494204949781819	0.057815951989675644	0.16335255555699002	0.08734309727680531	0.02651395840968214	0.0058691419962688465	0.029029042350564378	0.04865517909286608	0.026399458148483344	0.013782471173928197	0.014082089868040094	0.011488912385094703	0.013096090397071358	0.0025745338564126617	0.007275926933957053	0.013056138670155442	0.007790871063785557	0.017468890269326014	0.019079808359441803	0.006443557691047946	0.006527566658883917	0.005689993803812748	0.006997248694160293
4	82	11285	26572	866	2151	720	1969	785.3300841825431	2062.005139565795	2.0621316845137896	12886	0.9180037024808515	119.8687126081544	1	0.42469516784585276	0.4849350832004603	197.97752545043943	223.4323163734378	41.048751503547585	14.438895834565875	12.727922061357855	94.3470467191508	78.5123060427165	-43.34994796797212	540.7716446627536	0.875756635107869	0.2878191631412265	0.02449058884301827	0.15289465661022159	0.048598723131909084	0.0255495793979998	0.008073052353453772	0.05501725516567111	0.047518749477083386	0.019053469855005386	0.007303481088693817	0.011931287315527435	0.004665931049176767	0.0173172606941848	0.020095296032273415	0.02002163999838111	0.010877704358164443	0.004086449328173678	0.010734634104455075	0.007386562947180628	0.0032432279411194363	0.0010735435563446166	0.0053657993266928656	0.005754546539291852
4	83	33843	64240	314	2304	138	1939	225.38087639984636	2112.657270336554	2.1989731054070942	38722	0.9510872558460776	207.5819016977928	1	0.526821295143213	0.4547577219298782	382.25670187754025	403.01985062773275	59.413803110051795	22.74497607921058	20.615528128088304	130.8260930782616	118.08764696105324	15.308374878581729	967.0508652763322	0.8739992768968545	0.2652931870861758	0.011081805966348581	0.13364820234901148	0.05441802268157579	0.012613006031758505	0.002331759780588603	0.05230176494424514	0.05150043288574603	0.023428531275920674	0.002558959636920855	0.0045174963907496845	0.0017635733528250312	0.0263799105683216	0.02281862501065734	0.02700719371303383	0.012657024498790416	0.004166522990624604	0.0036270851064036888	0.0012241493011191018	0.0017532966983688867	0.00793926071399834	0.009338775894089676	0.011877949698207947
4	84	9938	15744	437	2186	341	2022	383.66884685047296	2120.162708794526	1.575738870600162	10449	0.8581854382945979	112.48757529424326	1	0.631224593495935	0.6346229179579249	164.97100723934068	176.08236708995025	44.14748010928823	15.055623740391464	13.341664064126334	91.23157348199142	84.68618438186556	19.207937898265335	443.60512242138304	0.9510957986410182	0.40802799924168937	0.09168463443006557	0.14068271585430378	0.06622278981650613	0.059731032253558705	0.02146927819811708	0.013004304667585639	0.03493369375860751	0.020372507581701674	0.016723012988049995	0.022371775005671	0.002816234898419444	0.010745078965020225	0.01721662391171933	0.016802599387990648	0.01610198695843558	0.0015092398683793993	0.004886085458090489	0.003496239214426244	0.00362224711445516	0.002951172073031912	0.012032254604711974	0.015910262668931766
4	85	11991	19817	1088	2189	939	2056	1020.9643065632558	2124.8717371361854	1.3898334984733063	13004	0.4902982288673393	123.56138304874762	1	0.6050865418580007	0.7195106472095201	134.5273025330987	148.66068747318505	54.70831746635972	18.641546354949536	16.278820596099706	122.17756533809019	117.24790678933604	-84.35580536680153	457.62950903902265	0.9221008920332205	0.6907180498565549	0.07661834650839433	0.17623048242836178	0.042034627655076075	0.010181091280308802	0.02340277825842007	0.038006356152642654	0.0015509239883972142	0.01954848663543469	0.025872676747254943	0.021364570052107873	0.008453918824710116	0.010901170025638547	0.011395594136683191	0.009555061446514287	0.009005697025510054	0.014838898217284133	0.00987224133673343	0.00870884744967149	0.004031701706044126	0.001725573949337005	0.004854109987989798	0.0038994094250852595
4	86	44547	76608	1540	2243	1141	2051	1338.692571890363	2142.578961546232	1.9037639226948169	48788	0.9009233856168094	238.1575151014918	1	0.5814927944862155	0.5252752130025027	377.12775839038846	418.3837950972767	81.39410298049853	28.956694474112435	25.495097567963924	176.56241685602137	163.66521496916346	78.1425438744982	1032.335136523794	0.9130728867754366	0.3240252620715662	0.03246860659951387	0.16108982568237828	0.050657056974259845	0.039444619458867486	0.007752818745677601	0.048041628749059546	0.04010364109498913	0.024507006041522696	0.024071684809674993	0.01212159074156672	0.0014656725413833183	0.006264209299569803	0.012919895267278153	0.024000732646210984	0.014288927914900574	0.0020266978029125434	0.007325680059865104	0.0020823075440912667	0.0007971299351582654	0.006369281292745727	0.0022334739483468808	0.007248003741708207
4	87	24287	84656	2038	2304	1862	1823	1951.2659447441017	2098.6982336229257	4.4645367474315645	33926	0.9911897044907708	175.84984737833267	1	0.2868904743904744	0.22398740486911597	541.1296826269654	507.56772947065895	37.107950630558946	13.18878984474785	11.704699910719626	85.10496054133081	71.67255948455411	18.93998469025756	1167.2935059634515	0.7158816247126097	0.12003170819207333	0.01695327593256117	0.045830923314301254	0.03514958653851279	0.012160426509313815	0.008939167788253618	0.017310499144326603	0.027912664941257624	0.017883141581781718	0.007672867408161512	0.009707404671063994	0.006250764331454178	0.01076839906587304	0.016491701546902077	0.016690710141819356	0.01096168801006121	0.006865057905821831	0.00704329511047182	0.008043876495181691	0.004835526249330175	0.003259035371334124	0.01350025416578128	0.009950465509494995
4	88	13687	23000	1307	2301	1077	2201	1197.443997954263	2244.1896690290055	2.0635915957980133	16664	0.9428909531291778	132.01071793150044	1	0.5950869565217392	0.48459201037465416	239.32858964810436	230.471256342304	36.0	14.644286623934189	13.601470508735444	88.07522555304153	79.72072700722796	82.4398519405373	595.7594513539339	0.8213514162265962	0.32808384601521495	0.0351234658354853	0.12404308708200688	0.07590239057081792	0.042374978018780166	0.011086475665035749	0.02946483268637635	0.0488208386858799	0.03255505426457718	0.03213165191128737	0.014020718719325084	0.007474329796835338	0.012370897175045383	0.006644984887973795	0.02641853131699001	0.014667753314621461	0.014760964230300778	0.011594532030031636	0.004043139440483764	0.006320043535670706	0.0034317793000519224	0.003037987028878313	0.00548628458975831
4	89	12302	20300	145	2304	0	2164	74.42562185010567	2226.7717444317996	2.116766051096506	14951	0.5983438540810765	125.15347729620609	1	0.6060098522167487	0.47241876327428345	150.48794110958633	172.2614292289484	44.721359549995796	15.368321618222263	13.601470508735444	125.70846290945897	120.57687291687331	-34.80588615557654	572.0437226013956	0.8228212159721757	0.5250973267908697	0.07574674911500708	0.17595130775241358	0.0410770228145728	0.023238855805416483	0.04144662271841172	0.0022628371091353424	0.027939773621756425	0.030902386524364975	0.016202899728045426	0.03625373491891852	0.004402356562206756	0.005847247432321979	0.011643195979808518	0.015139942371871742	0.010903141732979715	0.010562963719100513	0.013711429007302493	0.007777803216010307	0.005301314141291778	0.002585163581375427	0.011359478689089316	0.014521285394936105
4	90	29733	44330	681	2304	526	2018	601.9373759795513	2172.538559849326	2.066518295691358	32786	0.9179319957631523	194.56934852029133	1	0.6707196029776675	0.4839057084977067	319.5531704262795	314.47257432087775	60.53924347066124	22.526062607237506	20.024984394500787	125.59177720401328	126.77880941617832	12.455481223451052	878.706673505298	0.9068809857866162	0.3827215435255601	0.024483255676504997	0.15097205997174956	0.08391910209963813	0.012206811995872228	0.01065398012774404	0.03195097891097178	0.06642576984205345	0.023644537040034903	0.006910018224720222	0.006683224812156339	0.004676133343970304	0.018861572352781183	0.013433137275229049	0.021140666498848378	0.006376481079193286	0.0034124929536277224	0.008772239244491293	0.0029256160039800847	0.0016824048774435366	0.002251845292108727	0.0008828783122873796	0.001830429017609537
4	91	9900	16940	1021	2304	900	2164	962.2790909090909	2241.7317171717173	1.5893114432721425	10912	0.8126846146438755	112.27230955528665	1	0.5844155844155844	0.629203296958057	150.21338744068436	156.236999459155	41.400483088968905	15.531319536529049	14.0	93.50745475111142	87.52991149039336	-38.03370742701721	444.65894629054543	0.907258064516129	0.5163896555869771	0.023560923361432562	0.19453134834937208	0.07774076561547308	0.027247553132913833	0.012194329837879601	0.010082684632326895	0.038506432917438695	0.031137465016830287	0.004763940361229615	0.013309186781549314	0.0061927208322768434	0.016009133371451514	0.012046578821011454	0.016644336177553502	0.01241855878171118	0.014600331915903864	0.005681904209942479	0.008938661330984574	0.0009096710550136741	0.00808055246195384	0.009635253342238154	0.009948087691235502
4	92	9589	15318	1694	2304	1556	2193	1626.320158514965	2262.7446031911563	1.5147224684736258	10437	0.5785285098419991	110.4947690819139	1	0.6259955607781694	0.6601869456704451	130.18076426201472	140.86873322352267	42.190046219457976	15.010752592896866	13.45362404707371	110.0	106.18352369113002	83.82382555403086	427.2264427649427	0.9187505988310817	0.5465692763173963	0.024209484698505288	0.19920210454801218	0.035688447108931626	0.008095262711929382	0.05390741467022048	0.004149521599105661	0.019580865304242873	0.021701547687563036	0.005336398363328384	0.03977021257131892	0.022537109973368642	0.019895338725900963	0.007872191684988301	0.01336498295970782	0.004977173150524553	0.0062532374373773306	0.004827260160702419	0.013083198453876345	0.0035797890873691964	0.013276921727184766	0.00735445204887162	0.0012247225361860133
4	93	9393	13685	758	2304	673	2143	718.4997338443521	2240.1695943787927	1.761186469432854	9892	0.8671599138585547	109.35967741218599	1	0.6863719400803799	0.5677990476056888	162.1434769600897	170.88007490635061	39.45883931389772	14.244437422675785	13.0	83.91200910204904	80.75228374501631	-6.832466127817874	455.94217151748086	0.9495551961180753	0.40436826093074296	0.06519730801746175	0.15907341387353108	0.07715363710732205	0.0210164604211599	0.015280491040281211	0.03652277944369627	0.054394322764962595	0.0154568831099503	0.012048530476149082	0.011078936631759682	0.010322294593779893	0.017526829201494464	0.006395056570522964	0.014397189440529253	0.00976544278111618	0.0028532078481462806	0.016487564809611662	0.012276450101993701	0.008759595136600858	0.005423046167772342	0.0025434161508005072	0.00545160342792754
4	94	9562	17380	1575	2304	1355	2225	1466.8301610541728	2268.593285923447	2.4699499827391893	11222	0.9579232637032131	110.33909790621648	1	0.5501726121979287	0.4048664981025219	216.00493416952713	223.77890874700412	34.0	11.655255006141463	10.770329614269007	74.58726265279914	61.99869214367011	80.78484676619229	544.7827919510468	0.8520762787381928	0.24311992584934453	0.02529703301198851	0.11526396946659788	0.04934198251720358	0.036376992983893096	0.012558119285518568	0.04196187564142852	0.03933278580034589	0.023256882959995347	0.026762773903869313	0.01620161252870817	0.008063778759672886	0.016839186077318373	0.015081127017974495	0.021873554161601763	0.013465721134809467	0.014062656725442864	0.012689269968424044	0.011277900042933893	0.005506385002428843	0.004306625362309715	0.004163486673377525	0.009674899204843443
5	1	13928	29488	1703	194	1551	0	1636.9628087306146	108.47802986789202	1.8728612860873919	16244	0.6121734811597519	133.1678654145637	1	0.4723277265328269	0.5339423733239248	165.16134333787278	197.7321420508057	50.59644256269407	17.101425059569298	14.866068747318506	141.4941220925329	130.59695291142714	1.7408097328840628	572.5351006300441	0.8574242797340557	0.4305958811532483	0.04111534484924166	0.19098000851391503	0.02784846610676333	0.03078974932597785	0.0391946391108249	0.033305148466003465	0.026321122834727317	0.01870824272897553	0.005414376294017817	0.03392082054097377	0.015544587961910411	0.009678801032979563	0.011068187921786432	0.018070596802332316	0.009680443184674585	0.012345058431746173	0.010871671990742206	0.014906471540829969	0.010637608154647368	0.010011523191089907	0.006057436709152218	0.002752025096750177
5	2	9965	16867	2257	184	2090	83	2172.7124937280482	128.86251881585548	1.5547905817039205	11025	0.7802472738798792	112.64027726921617	1	0.5907986008181656	0.6431734355530271	145.33673738106762	166.01204775557707	43.41658669218482	15.905425143001818	14.0	92.16225885780747	90.9039399988246	86.91101475799464	441.2447327281724	0.9038548752834467	0.4603712649958598	0.05472312581520295	0.201922540712162	0.047205527613687424	0.03923843927854754	0.014741608677405187	0.020319297320554527	0.03182533812971998	0.018781750082388506	0.006524891275974789	0.016893249258302434	0.0057651830235214765	0.015247941335194594	0.0003525971606977602	0.013719435577826216	0.014543196662986719	0.019292289574471867	0.0036803993678277214	0.009074326734774195	0.005571989266296506	0.0065711598386362525	0.0074101598439353916	0.0036363480159952756
5	3	5522	6708	343	203	257	125	299.4025715320536	164.24447663889896	1.1115193495613411	5594	0.41369609107856886	83.85003736449715	1	0.8231961836613	0.8996694483048343	88.11841096122107	87.46427842267951	38.8329756778952	13.902943092677804	12.206555615733702	77.0	80.22432659973755	-85.2877793503519	277.7228714274745	0.9871290668573471	0.8850253519954978	0.03209187164063814	0.09167769782258227	0.03585336455104573	0.012709147716272488	0.025927444226987652	0.05714558703286192	0.012836284987593368	0.014146494313751583	0.005356685393085723	0.0072112883762232025	0.015403452456145137	0.02671934880560186	0.0047406252030167345	0.0055454504742612175	0.0016996583234151336	0.012611787491464304	0.0027246691869253635	0.0110007217661545	0.005875220374113566	0.009026262837574982	0.009734517714085901	0.0035589997373810306
5	4	7866	11058	195	232	98	118	144.4322400203407	172.14696160691585	1.1862843721000709	7999	0.7053172000153092	100.07648204691645	1	0.711340206185567	0.8429681984511919	119.36175218130293	115.52056094046635	41.593268686170845	15.684901046730594	14.142135623730951	82.28730157199226	84.61457268035869	-28.05403067261315	342.43354954612926	0.9833729216152018	0.7377607229593083	0.034768973161227464	0.1527959032071223	0.094942400441075	0.006242244863240426	0.01081856404681762	0.03787225989908388	0.004806662630328319	0.006376896486255767	0.015604809311416074	0.010290686183994535	0.0076550395678838075	0.005770037578729331	0.025882432276705454	0.014240017951887122	0.007583625069155327	0.0031497825721189658	0.006066222915651825	0.0036538395146416556	0.00909214146602272	0.0014641507754988483	0.010788968557061995	0.0033763824358480025
5	5	10646	20544	1286	300	1179	108	1238.0738305466841	203.2385872628217	1.9063867046015437	12392	0.8289163159095639	116.42554785462916	1	0.5182048286604362	0.5245525462311758	170.16398811652064	194.74342094150447	43.93176527297759	14.734609564630462	12.727922061357855	98.85691081124112	95.18507787215606	-9.754632527619018	505.0142853498728	0.8591026468689477	0.3574135317930268	0.08415848724119564	0.13864524099557599	0.028725272512245003	0.08076272510570187	0.004961357777343508	0.000348752271734621	0.014969769828131274	0.026245601509173967	0.024215733532602625	0.0075373358502804425	0.0022654005899982654	0.00989415125247219	0.006684196472729818	0.025590086357150103	0.012550610792972062	0.005479864516919618	0.013396950650786667	0.009350733197080756	0.002471487359390744	0.009802060037693433	0.012378087647829389	0.0052515718941048666
5	6	11946	18165	1859	258	1686	153	1761.795161560355	203.23606228026117	1.4910022190463557	12871	0.765747874362629	123.32931363388938	1	0.6576383154417836	0.6706898133522561	157.58749935148933	172.02616080119907	50.24937810560445	17.652792261103322	15.524174696260024	103.70987274564574	101.35096317922336	88.96621219129209	473.10259710444143	0.9281330121979644	0.5139165440805098	0.08635919807549948	0.1801594904043183	0.06425568909056738	0.03915245428255999	0.011962221461807265	0.011051196708905964	0.024486934666143354	0.022026175715909837	0.019558185308688962	0.011875364159180626	0.005558404613058829	0.0020054272931441263	0.01892466820030444	0.01720770582300992	0.017619811836606613	0.016903258243587804	0.009652595613826268	0.008589681948019354	0.001470403877008468	0.009173381200133682	0.004029782682904601	0.005690001048120637
5	7	13191	24003	2033	265	1844	138	1958.7486922901978	202.31483587294366	2.0515091514677186	15887	0.7143962548600278	129.59669299253562	1	0.5495563054618172	0.4874460341961264	165.53982188738246	192.634368688456	53.150729063673246	17.37034478864258	14.866068747318506	122.47089450151003	115.835062484789	87.33777381043696	583.1503243191938	0.8303015043746459	0.43717414689105505	0.10067254161883672	0.15857300827708162	0.04637898244492428	0.05013287982099963	0.025318134341689075	0.01715980939659149	0.029404417535184902	0.015176727899333463	0.0054282872178532384	0.019113085721906526	0.013119944833785983	0.007185229434100254	0.024953466573172288	0.02043336475767766	0.011962061513195333	0.0040897548309306395	0.004543816462465759	0.0048656539072454855	0.006362984441287322	0.0002691705009472819	0.011945210471016711	0.015507021263616293
5	8	19300	34144	1169	287	975	111	1078.9420207253886	218.899896373057	1.572555932132246	20527	0.34213763738415354	156.7594437773643	1	0.5652530459231491	0.6359074291520359	173.89587955097377	194.12367192076292	62.51399843235114	21.34380451727281	18.867962264113206	172.8726195554287	163.4012368099924	-37.269788462523906	617.5706345359769	0.9402250694207629	0.5017616595113144	0.019857306733175286	0.2085056753092129	0.009727145111070193	0.01424991901536976	0.05417796031388126	0.015972616829228965	0.010977412467349176	0.003088567912923476	0.004485012568142893	0.04142004037557043	0.0013090868747857374	0.02609354530968564	0.0025943074140939676	0.0024308729923723156	0.021772486579100955	0.010044319209165955	0.001203931866386431	0.0036261656595412547	0.002523331287822143	0.014193686601408455	0.004332867130079274	0.006550197684215787
5	9	17350	69510	2304	331	2094	0	2206.877521613833	200.06172910662823	4.617513598792454	34073	0.9713013234586882	148.6294254216004	1	0.24960437347144296	0.21656676880421413	414.25723548238284	364.95479172083765	43.32435804486894	12.436309490391173	10.0	115.22945693556288	98.53205578565095	-34.303370651639874	1003.3645737753169	0.5092008335045344	0.1658561032280848	0.03924213291480039	0.03439440733630766	0.05558814658464492	0.02413408416337743	0.019175074145992614	0.009740229476122027	0.03444424312966665	0.02594304000953245	0.015311676373354817	0.021154354192820246	0.007742267698244578	0.0031551533863050114	0.003552415906037138	0.020748494025084767	0.013230248601373201	0.011838974263436448	0.015601501859118221	0.010546833398533932	0.002328435773166917	0.004236453111810435	0.003643282765283116	0.0021329356263143136
5	10	5118	8100	601	402	526	294	564.1692067213755	349.71864009378663	1.7779618753885016	5554	0.8365326145644899	80.72446958608377	1	0.6318518518518519	0.5624417563967677	112.21684330729478	116.46887996370532	28.844410203711913	10.869198438671308	9.848857801796104	63.177558852274245	61.4855310730634	22.946009787282268	338.1553749530772	0.9214980194454447	0.480198563277928	0.06665689220715314	0.1721602868267927	0.08364567527194716	0.03641711787594119	0.013252819815282195	0.02132598678422872	0.0436524022231269	0.022216633633229017	0.01748814175226948	0.010722573035677951	0.007050045667617787	0.0027260894463103378	0.004588500113428948	0.010085834778788882	0.005806228407282292	0.012642222263957755	0.0118204175432712	0.013774341699145227	0.004260621498761634	0.0087701061943505	0.010152933522646838	0.003770596815682121
5	11	44575	80002	1514	508	1152	287	1354.1144587773415	387.56991587212565	2.2604227535602313	56339	0.8939451551024256	238.2323502519544	1	0.5571735706607335	0.4423951220739444	381.78092778215716	373.6308338453881	85.21150157109074	27.069058682597444	24.20743687382041	197.48317269659216	171.1051907926783	69.50405256650461	1125.2407281148153	0.7911926019276168	0.4026508883163181	0.06995352960294626	0.12834021347493424	0.07212031011924976	0.06724309938611762	0.03211200845649588	0.0007406379568729812	0.03351681317748791	0.0223126693561616	0.020805396852286724	0.030335616978029924	0.010048994105893693	0.003185970138312243	0.018848312288745155	0.008678864547757315	0.01283376001471845	0.005030096135082346	0.0024765172818993794	0.006160032826282909	0.0022816529573281537	0.002212059980500871	0.014682667405197546	0.013449101383682764
5	12	17755	42294	1762	436	1496	277	1652.6613348352578	357.1841734722613	3.0446167078224207	27253	0.742964307146977	150.35414233326867	1	0.4197994987468672	0.3284485687248372	216.83945536568393	274.6069918993324	50.24937810560445	15.947205125986798	12.36931687685298	153.64739335703402	145.13737771909382	-78.59215137097166	824.1980515339463	0.6514879095879352	0.29978342262558594	0.063494127587393	0.13755520949702277	0.028996958369269455	0.06518534485415658	0.012998918941908173	0.025342664481593405	0.01705232707558808	0.013790355503194289	0.02377512352312922	0.015477256048467666	0.002704267254215663	0.0051145559230332625	0.007080662953007414	0.012749517465547672	0.01233583009049383	0.007316284031936416	0.006048886908114306	0.0014528662049361222	0.0003129534975193251	0.0028931458013537353	0.01635043008267418	0.010644487228420596
5	13	19675	57984	884	474	582	282	767.5284371029225	369.7111054637865	3.480424151618399	25559	0.9608174808950136	158.27503922812443	1	0.33931774282560706	0.28732130235764497	331.0427114889343	350.2284968417048	46.0	15.285344714454164	13.0	112.85451075406576	91.75902548897929	-60.91779823216964	927.6376977344856	0.7697875503736453	0.20423111073425992	0.04395799660642853	0.08706482470563336	0.050553358997425045	0.030917305091340972	0.014190312512858167	0.03104456237699361	0.04229899289704211	0.02223955841434435	0.011924735677796196	0.01506038572013464	0.0053633705081637855	0.02396428827839941	0.01709745605432514	0.0211632588304026	0.01250544532979126	0.009083470788889483	0.0076742122799945845	0.00520193339905807	0.0026118578395851982	0.01581720190446322	0.009382393573877773	0.008573501256358893
5	14	17021	36855	2208	448	2013	259	2113.332706656483	359.1176781622701	2.416391562766252	22877	0.7768323337151977	147.2134854248659	1	0.46183692850359515	0.4138402134028367	200.20358270212031	234.00854685246006	53.03772242470448	17.51553321667089	15.0	128.31547868034284	126.06969592314667	55.33189485085917	718.920922961421	0.7440223805568912	0.3932305602167479	0.0832810243786941	0.15826149651346438	0.060481334450162474	0.026050293588538356	0.021648490607322317	0.039334712912107536	0.033767293522180435	0.01265270598590983	0.01613786450031463	0.02280925339885502	0.00670339305258572	0.01551258924059225	0.0046608183297642	0.013171818722051185	0.011168829658530144	0.00498941038220553	0.010151321352009286	0.008760729077795864	0.008370372671460657	0.0057916633263759495	0.0037470680651346083	0.017972172108845663
5	15	14601	21952	553	466	441	270	496.192384083282	367.8432984042189	1.7516267242607515	15678	0.8410634162309343	136.34724270288018	1	0.6651330174927114	0.5708978894587461	187.83030839293443	195.7396229688818	49.040799340956916	18.593703873422932	16.76305461424021	105.45754523719759	101.6042753185288	7.181901230907241	566.9137802864844	0.9313050133945656	0.4852161244630712	0.12052361418597979	0.13657514142388924	0.05025100531354852	0.07399811276676077	0.03518212473439771	0.010380211855656254	0.01583125242279394	0.014151431261384864	0.010744962407703743	0.020505442007217895	0.013334300256935362	0.018160625126848632	0.002156906567245635	0.007856677706899535	0.007652972879224281	0.010577183115748293	0.008796362271807065	0.009276781332550691	0.0051756077576589656	0.013480108057425843	0.017884642619873152	0.007192028301368056
5	16	6295	11264	108	507	44	331	71.55996822875298	411.2131850675139	2.1473532256714543	6544	0.965072901361549	89.52677216401723	1	0.5588600852272727	0.46568956985980303	178.6737823041273	178.99720668211557	23.194827009486403	9.556883268071118	9.0	47.842261696478126	46.80922165059192	-13.167627794585085	412.14927829866735	0.9619498777506112	0.2500779168232952	0.02824411865393405	0.11067824869960248	0.0571866457377133	0.029851725313650563	0.01225415530903312	0.04297233610246676	0.04163266294311226	0.02777343142459058	0.024836316257452126	0.01569676033973865	0.007125955625254208	0.018566364484459506	0.017256961618414467	0.022384555966301404	0.01665948381757542	0.01581145485954352	0.013737700379822	0.009453617734139122	0.00450166067947117	0.0033583966408462238	0.007321649135925518	0.00851702988496881
5	17	12625	30222	880	591	734	384	815.072	476.24483168316834	2.380003176643649	15659	0.9244339155367094	126.78584010953837	1	0.41774204222089867	0.4201675064191425	220.23516665453738	229.17242417009948	39.20459156782532	14.145082461582387	12.165525060596439	94.82164568622763	83.98498096068806	-31.491961950772442	614.4823227814084	0.8062456095536114	0.306067198253645	0.0510550240614335	0.12715136242040567	0.06703970352889053	0.03435156962858125	0.01013308611590859	0.04136751976824234	0.04930540531434933	0.025059518078409154	0.021022922199672243	0.013481448451483812	0.0031019273796378025	0.028246853305365777	0.012675986678727954	0.020519175262911422	0.010814494637370555	0.00811287761544916	0.009400145738272837	0.0034948398094415112	0.005865055455422299	0.0063015144005025645	0.005871101122064124	0.0062266369109534305
5	18	15735	23108	2304	589	2195	377	2251.447982205275	482.732062281538	1.5273264848570924	16604	0.8845582521821025	141.543011966002	1	0.6809330102129133	0.6547388589896463	209.55129243072628	218.40329667841556	50.15974481593781	18.602926732577814	17.0	108.0	97.74095397806029	18.373847875094082	549.5462479183374	0.9476632136834497	0.4200088938450269	0.0023600435191953244	0.18459671563050636	0.07563307078013685	0.004099295462146137	0.0017139705616757686	0.04605826091955912	0.04526356213368763	0.03424848242158024	0.0020052254076951934	0.004710308751873435	0.0047774750527072255	0.004023898061418242	0.0022930064038430642	0.02174132387691174	0.01894393510388136	0.002663337761537303	0.00795813442846645	0.004007837529078639	0.004201704003945126	0.01838861114979491	0.01221522156319808	0.0015039723400946743
5	19	7288	10965	779	540	694	411	734.3583973655324	471.4714599341383	1.7888037060557198	8106	0.7913745555768625	96.32948563150259	1	0.6646602827177382	0.5590328310561152	125.33276145444701	128.0	34.66987164671943	13.201609756590837	12.0	76.13545001037998	76.61987632403013	-7.905594238610577	404.7533546995239	0.8990870959782877	0.5663677857684244	0.09921477777636445	0.15863387554921415	0.06905750311591646	0.04990247456112153	0.023942814974245205	0.01612432715407632	0.03524908079159886	0.00484248439900039	0.012856436363828319	0.0027511979107759862	0.00847428520503819	0.01230712941878547	0.004483325314031446	0.004798338594739038	0.007682788537635196	0.013642780505804272	0.018831913765279554	0.01619080976367259	0.005381366575713463	0.006440234484318754	0.005720285874250128	0.006237254594350743
5	20	11322	16000	552	644	472	444	505.55105105105105	541.658187599364	1.839401021015786	12029	0.9061048809199299	120.06505788734502	1	0.707625	0.5436552380773185	190.29821508645782	199.16073910286636	39.319206502675	14.970861038779848	13.601470508735444	79.0	80.50625416959221	-2.0948209662892046	511.56958851545033	0.9412253720176241	0.3628568372037286	0.08420089526929204	0.12893574911509234	0.04893883817232181	0.07909562643745018	0.026333249355387684	0.002496137042943838	0.021535334223163314	0.01861352952908148	0.026732957094812406	0.02883327106593398	0.013143621828851211	0.0057739185382791386	0.007075875642908258	0.011308395397491334	0.008665473638337213	0.002559623114471746	0.00479557331865378	0.01784023265110461	0.0053992932918165044	0.007617067466651766	0.006223389335255814	0.001406858195836606
5	21	8610	17324	1989	580	1867	438	1928.4983739837398	510.5519163763066	1.7453533559975232	9152	0.9089937038904551	104.70239959126893	1	0.49699838374509353	0.5729498823626287	166.16747615145036	178.99720668211557	34.88552708502482	13.017020112505834	11.661903789690601	72.51727455204353	69.2602398588462	-42.4304338037768	434.5584412271571	0.940777972027972	0.3421533233511158	0.006231400398866813	0.16888149772288708	0.06085161649220032	0.010203962567789226	0.003873081723648185	0.05830095726601695	0.045909654926305145	0.028622830515621263	0.008328623492602752	0.005745558708255546	0.002835415541952256	0.010794174413107973	0.014279219380233934	0.02442681738791961	0.017042455860752155	0.002481227847612308	0.004155573096319247	0.00498788413188246	0.0018067278609788908	0.01140297981420883	0.0044869496934967	0.006619835491282093
5	22	20307	32940	1230	639	1047	459	1152.1109962082041	545.7719505589206	1.560910006220409	23107	0.5653549078650651	160.7970007025534	1	0.6164845173041894	0.6406519248482507	187.60850013902268	187.0320828093405	58.137767414994535	20.860927572718644	19.1049731745428	156.6428402280803	154.74845120761108	40.19444193732293	631.1269837220809	0.8788245986064829	0.6530596433539683	0.08229146509095032	0.14455784613790504	0.039720557446837536	0.029128261948010374	0.05988165258046467	0.029415801103855804	0.03799741798232823	0.01767606344826062	0.012353697784639012	0.026514512739085012	0.02012246193126453	0.010074861543618517	0.0032577671541790397	0.006420627864084366	0.003930778472498886	0.0033768849630907514	0.014363101331770508	0.012079296405356281	0.008781831376055841	0.003011663045232117	0.004370798479384098	0.012692963756175532
5	23	14344	23600	745	632	627	432	678.4539877300614	541.0628137200223	2.472374799829696	17647	0.8465808425563215	135.14195510529353	1	0.6077966101694915	0.40446941947025294	199.0680260067503	203.9730374338726	47.50789408087881	15.522948837235516	13.92838827718412	111.36736374192598	105.95597920370115	2.303659299930297	667.5706345359768	0.8128293760979203	0.4389088222711623	0.10787537589170558	0.11772964717093638	0.062147612865530256	0.05832671542625985	0.03929758658956442	0.003957291003455656	0.029935850726094605	0.020435655143939038	0.009852378541708177	0.02059439107867621	0.013951696117222618	0.020302015384110864	0.013119396897670027	0.028117029047006224	0.010852918948103857	0.006859718421364796	0.004693001075619461	0.009623725431313504	0.00397680888859218	0.004613157642850652	0.00984510507745988	0.014942516981277434
5	24	27626	45549	1587	652	1346	463	1461.141967711576	549.9296677043365	2.076218600631434	31356	0.8137987574502399	187.54870210922178	1	0.6065116687523326	0.48164485170100735	258.0799298662845	244.989795705862	68.26419266350405	23.135083874631096	21.095023109728988	164.1662536455018	149.98232077243802	-66.26748640709575	848.9858941188766	0.8810435004464855	0.5647342448092681	0.05677102925024103	0.14940907136890144	0.10464155722782334	0.01228380205957888	0.021017560471090855	0.003765942439525738	0.04786903295947686	0.006770250907244546	0.008352790647722562	0.024917023335787058	0.023389208735247205	0.013761458096502817	0.012818452154775237	0.007554318285007308	0.006879159369757749	0.004764522151652291	0.01217696550068759	0.007473065879955513	0.009669592404951877	0.007714502879582983	0.0018717166288852805	0.012967778882338457
5	25	10837	18894	2141	666	2007	525	2070.2019931715417	594.0284211497647	1.6156216001658184	11924	0.777849310074312	117.46530103096386	1	0.5735683285699164	0.618956815071899	153.12194509981262	179.28747864811976	45.60701700396552	16.02861537515619	14.0	102.34218620355477	96.22961410918646	-45.619481692588984	469.0609665440988	0.9088393156658839	0.4292588646806545	0.030060436250486728	0.20666357380942582	0.048089594459030154	0.017478598381558002	0.013195422239580663	0.03685488434972984	0.032943360932146365	0.01778398932404972	0.007287715833488725	0.02215536473299466	0.0009240212547631042	0.017425351671433765	0.005125399800643075	0.011573443298618702	0.01461193711210965	0.009857765005732384	0.012239452477604225	0.0014413893340044052	0.003004954522761196	0.01844863811889504	0.012610663750624028	0.001800795387672928
5	26	10275	14592	1588	683	1460	569	1527.1886131386862	630.0356204379563	1.6522824304330541	11251	0.6509605947757484	114.37891554894983	1	0.7041529605263158	0.6052234058664567	132.858641352001	139.17614738165446	46.17358552246078	16.614308073540506	14.866068747318506	107.34225868548955	100.85452555398508	-48.76556241084062	461.88939366884495	0.9132521553639676	0.6730369883674374	0.07981980007281564	0.17248360475194624	0.05611012361771356	0.016944735569731733	0.01657472754212521	0.038174531186602585	0.01515746865088417	0.022223040170286437	0.030605959882206307	0.012814101757858689	0.009756839398909449	9.375879895001797e-05	0.016219862193146018	0.011104827101871974	0.00824631444234359	0.001520871157360126	0.004880719999014443	0.006681790035313912	0.004312050579831043	0.0026847672537959276	0.009333578332376049	0.007110344868467765
5	27	9053	13345	1360	675	1203	590	1276.3228763945654	628.8266872859825	1.468313699276021	9332	0.8825020551286722	107.36217955354404	1	0.6783814162607719	0.6810533746930703	158.59790795792574	158.31929762350515	36.76955262170047	14.568076913420887	13.416407864998739	75.43047194311444	74.58995052133547	-76.9272001415552	408.70562748477136	0.9701028718388341	0.45986984234938866	0.03334327475869016	0.17325126658264517	0.09158740146517882	0.00811324546777418	0.019196464467391525	0.03303770184197376	0.05165193788291751	0.030135279924673502	0.009128412217447483	0.009384018539157591	0.015027331137572843	0.0021284252357923025	0.002912372599453532	0.011015073546434294	0.011654418936124069	0.0032093168375548365	0.0080198163725847	0.011347732027697512	0.00970630856501315	0.012908061429741085	0.009763717094707174	0.010751585771602245
5	28	11279	18688	1703	681	1557	553	1625.9386470431775	611.4475574075716	2.157935569784554	13649	0.21535927636654542	119.83684251960204	1	0.6035423801369864	0.4634058653103526	128.64472854510754	152.11837495845134	45.09988913511872	15.656200325828102	13.92838827718412	120.93873023390081	125.62606522601232	-22.414393284315853	553.0437226013956	0.826360905560847	0.568423038703779	0.027883006847459556	0.20197622838775617	0.0038950643040426385	0.014263541308306569	0.05387019789629018	0.011661221999757426	0.016933261262734096	0.003022716749879925	0.009785930178211187	0.04242349937720359	0.018207867673815038	0.020021635081742213	0.006224180062482363	0.00640216759237582	0.006072639020399677	0.008169750010581098	0.006816132842944083	0.013384675659658438	0.004627878489589234	0.0018467054949948684	0.006114404766214207	0.009071056445409216
5	29	2037	2838	137	696	94	630	114.8939617083947	663.2076583210604	1.3745975868515445	2163	0.7484046964153243	50.92729084317687	1	0.7177589852008457	0.7274856362075072	62.80456427809382	65.19202405202648	19.72308292331602	7.718100211362561	7.0	41.905618941573984	41.65464659183485	0.37357110396699084	187.58073580374352	0.941747572815534	0.6102562241471828	0.10578805597855913	0.1658189643215368	0.06163920328232419	0.037065285961497246	0.028294521012153358	0.01892629642831205	0.020336419247355568	0.013574045781703015	0.03062162871541555	0.005296425788895731	0.009167964882834214	0.005250878114984226	0.005151535736327598	0.0017529361001053427	0.008115794272248806	0.009173502899176953	0.02414610249575274	0.002963603612630665	0.004541855003649803	0.0005404925323480725	0.002674122400331702	0.002857142143989396
5	30	13023	17280	2304	735	2169	607	2242.6341856715044	674.1808339092375	1.64279870492886	14783	0.40111670224704826	128.76877956665592	1	0.7536458333333333	0.6087173048041233	139.31504437383617	164.7573974060042	52.009614495783374	17.655644260270655	15.297058540778355	121.92449311960215	127.61633655962113	63.71733703690228	518.5046173579948	0.8809443279442603	0.610845407665722	0.062219318686337115	0.19655148884663698	0.012254036586967615	0.01516511644750321	0.011659758814177345	0.023033228062925022	0.003254005257847655	0.038636361753067235	0.02536560406827899	0.017905653227695714	0.007933103091484242	0.01670536920485093	0.0023188267505492906	0.027722298904236893	0.015752121714354365	0.00957486722874255	0.011700243223485868	0.006658515068680889	0.006944971944864328	0.0017619685925234169	0.0029803130806317106	0.007270224880344632
5	31	29059	59925	766	838	531	583	666.5701503837021	715.2708283148078	3.140934581609573	41324	0.7542218341776323	192.35141780205078	1	0.4849228201919065	0.31837657678548326	268.4323671919686	323.67885318630255	67.97793759742936	20.91732502034244	17.11724276862369	202.71129179709632	176.2579792756366	-46.510072737851566	1070.96359954229	0.7031991094763334	0.3531523741071615	0.049499331538668596	0.16547292006051117	0.03421479391025815	0.04143288139387347	0.01157803620232147	0.04013049483442301	0.02804156823583509	0.027537151788312755	0.011859348483508425	0.018476886696350215	0.0062733655154574575	0.007522896785547874	0.010336801930364231	0.029437912851304125	0.010181302277450456	0.0071068731345738856	0.012023351606208816	0.007824473346282768	0.0026530681807664163	1.7423925027040805e-05	0.007654167787283606	0.009838652263027181
5	32	19048	29072	2022	798	1864	614	1935.7183956320873	715.0393742125158	1.3774957480279664	19992	0.7585586358036277	155.73267752182065	1	0.655200880572372	0.7259550538951629	195.79134367348644	210.4305110957059	64.38167441127949	22.841708306288318	20.248456731316587	136.25534915234704	127.57857643120032	39.809324808507796	574.2152954766494	0.952781112444978	0.5476991677720778	0.05820913474900403	0.1975951200819677	0.06762919282565523	0.030148370206957497	0.0026470546108888072	0.0026174016983077798	0.025802276437155	0.028582422715621586	0.015029555486277461	0.014808320642968673	0.0029442999403757205	0.01699568951147357	0.01839031850483659	0.017246219809756193	0.011355319377772614	0.01782026002637098	0.010695253946960748	0.00588149735631688	0.004514460889133796	0.00403118477664851	0.0035706871305432575	0.006233884374924191
5	33	11581	14934	871	760	740	646	802.2024004835506	704.4745704170624	1.225032111275855	11837	0.5455052362148757	121.43058579936901	1	0.7754787732690505	0.816305132572005	133.60911685137432	141.9929575718458	55.17245689653489	19.136031648844618	17.0	113.0	111.97879140000065	60.50022137687586	422.23253941935263	0.9783728985384811	0.7313454601516673	0.09022138041184023	0.15789849108268056	0.037561068359311715	0.005038851398804002	0.020639012752736906	0.043655254210257566	0.012851500327839847	0.028363736573582148	0.031662657632152154	0.003141868740297767	0.0043670699574600074	0.0014361978912227032	0.013971185169166442	0.006185668672379445	0.012311389846473219	0.01278044081137636	0.002641512561181534	0.007211809201174244	0.005433408102227072	0.005447389925161467	0.007688049513711231	0.010395876100821178
5	34	7839	12556	1641	811	1555	665	1599.415996938385	725.493430284475	2.243780784845874	9203	0.8226160044900283	99.90457842951413	1	0.6243230328129977	0.44567633645578714	138.29910702830665	157.58172482873766	37.05401462729781	12.961116825366895	11.0	83.7223477849531	78.63650123107789	13.33663699139169	470.1381310103742	0.8517874606106705	0.40183546682061344	0.06123084901641422	0.17854456460428272	0.057551188961033076	0.03676284210311704	0.011713281540592682	0.036775931474087246	0.04099510045523187	0.017676828803395106	0.010361770484154166	0.01794924774538019	0.00232211531586211	0.008417306912964875	0.00759694515890212	0.013266050821701346	0.013440450648375093	0.011991804524652287	0.011155902003119963	0.005875519778582778	0.0005794027069439082	0.006727589990260306	0.013411275378712454	0.006256967409665778
5	35	14752	37522	1771	797	1625	540	1689.6386252711497	674.5057619305857	3.0820318482308724	17933	0.9643133750174827	137.0504642966711	1	0.3931560151377858	0.3244612804939097	275.85514855582676	288.11803136909015	37.013511046643494	13.439877201571319	12.083045973594572	82.84615384615384	73.0363766199589	-26.03060269939606	755.8731957466683	0.8226175207717615	0.22626644056200448	0.020095407160133773	0.11171927571520497	0.049236682095843684	0.01796147634249856	0.0065790133213399675	0.04485342537285498	0.04575834967706965	0.022363990282421208	0.014725486347642197	0.00627583102660493	0.003199989581422001	0.023316852149732146	0.02331967609265302	0.02447137950893986	0.012954887539795214	0.010167574856350364	0.007614809615764779	0.002828287124294596	0.0015899633280263704	0.011012503360520735	0.011398423960725755	0.013565814713275007
5	36	13844	25116	210	880	119	604	168.81703264952327	735.0941924299335	2.557626648539295	16042	0.9736436460714515	132.7656893075677	1	0.5512024207676381	0.3909874807455253	283.6827669953852	278.18878482066816	32.57299494980466	12.88987509591426	12.041594578792296	72.0622778173251	64.70085058715541	9.340660163802777	667.0437226013956	0.862984665253709	0.2277678773121967	0.023463275545173166	0.09834689677865081	0.054156734482632904	0.027976473927157703	0.0126295782708049	0.04159049182996027	0.037300266127329805	0.02663717674779759	0.023185302909631708	0.018373337849659856	0.008397900125923608	0.020589544377340948	0.016403344097487404	0.019508760890747972	0.016100567785655565	0.016180565145231526	0.01546416991100008	0.01256478734650175	0.0061703448713218215	0.003247954642461376	0.010419223321059632	0.005674448633321693
5	37	10626	20748	1238	822	1105	666	1166.0503482025222	739.2304724261246	1.8506900658886205	12560	0.7692080025818961	116.31613560618251	1	0.5121457489878543	0.5403389894568023	157.19818894054944	162.69296235547498	42.44997055358225	14.70687223675973	13.152946437965905	114.47681501714916	100.44940272429702	25.049421732308325	497.1147904132611	0.8460191082802547	0.4921989497877414	0.07051280097374392	0.16046651644912407	0.05862377287233699	0.052679765499398866	0.03320200984479895	0.0007122574786605844	0.04072166851411933	0.03024137305648165	0.009614596913619333	0.01888605969734025	0.01635883091186902	0.0074333961564481904	0.007328527154262689	0.026793390260398408	0.008805326172584987	0.011460751592887225	0.004862810112059408	0.011555304088956508	0.006971508936355227	0.003822430112704344	0.00981072352408264	0.005710039398179361
5	38	9055	17181	1417	820	1210	737	1289.390392048592	777.5893981225842	2.3123246935692823	10371	0.9344607183005968	107.37403819162665	1	0.5270356789476748	0.4324652168361397	194.39148754571596	206.29348026537338	36.0	12.41842560782115	10.770329614269007	81.05817800481374	69.21624569956094	-84.85021009618652	512.9482681718907	0.8731077041751036	0.2708517423335157	0.06343425474942734	0.10573939003206585	0.0669613266062273	0.029732879277904033	0.019489440686323713	0.03657483970262807	0.04991108480535681	0.02465628869889648	0.007379452021958555	0.01185486019960178	0.006428996056301577	0.031111814814462315	0.016055599387056044	0.02107499086087161	0.009007377500250904	0.00486187489050585	0.005031121978905188	0.002249976392053818	0.005449341297088461	0.012914261903578644	0.012563461676215873	0.004795423685076119
5	39	6513	8927	2304	841	2225	728	2258.553815446031	785.8714877936435	1.8440562567825125	7538	0.770358286631788	91.06376422518517	1	0.7295844068556065	0.5422828052679847	118.630813900009	123.06502346320826	32.89376840679705	12.267392896120194	11.0	77.96981757597095	75.64034191989393	2.3103996220621568	388.49242404917504	0.8640222870788007	0.5475476497101429	0.016660335939441072	0.18870749563045913	0.07599396975010984	0.005258676371052476	0.027252724196033404	0.0005012063554816989	0.04938570942870471	0.01661631928309564	0.00338467394638936	0.018092994501945202	0.021041376849316847	0.0072441270846344144	0.011796888194200765	0.009447358919015507	0.010907828370595713	0.004726469940252613	0.005078207362547868	0.012441587856936335	0.002778099644305366	0.007611995578963246	0.01718742189534741	0.009997239655812385
5	40	9699	15730	1762	898	1632	777	1699.5059284462316	828.6139808227653	1.7459704050301674	10968	0.4276438677466051	111.12673100737888	1	0.6165924984106802	0.5727473942965956	124.26389753840692	138.2931668593933	42.04759208325728	14.716464972862958	13.0	114.03946685248927	112.328014749899	-31.90906377623606	461.30360723121805	0.8842997811816192	0.5892439419206291	0.03102462932769895	0.19152246153542457	0.021472494033761853	0.005627631246388699	0.06646729367727751	0.007414917542693402	0.007191982173429172	0.011013143161793006	0.011359390822253491	0.040128300198735506	0.008154651300377317	0.01741456613226726	0.007929671284308307	0.01544241210122206	0.02057999513360068	0.0013977347223188762	0.009732920983746516	0.006976933502965357	0.0009620563912367054	0.00981859188687382	0.0024412865280753226	0.01070788593625254
5	41	14817	33824	804	936	580	785	690.3713302287913	859.902949314976	2.462339754667418	17452	0.8630758872118094	137.35206709162009	1	0.43806173131504256	0.4061177983681896	216.65792662199962	237.87601812709073	44.654227123532216	14.690076758241487	13.0	113.3749872497798	109.4283429910364	-64.10551072331108	677.1097397793777	0.8490144396057758	0.3334026744603854	0.06474581188430346	0.1346895416617196	0.044704277924955106	0.06305079222592369	0.007948119264045811	0.021420194553921596	0.027090583955685494	0.024425048772281483	0.02722094037300215	0.020527044032039067	0.006147636322832211	0.0016022801502619934	0.006645983218828508	0.020438308441482738	0.018603883547715753	0.006121660613656205	0.007867675275763387	0.006005223288055867	0.0035368124060859815	0.003509090879305579	0.012135282803599531	0.011381293069764634
5	42	3443	6032	1666	923	1614	807	1636.2625617194308	859.5408074353761	2.445046625172232	4292	0.8950523924775563	66.20999737594894	1	0.570789124668435	0.40899015573151243	106.4983946455809	115.62439189029277	21.0	7.754660734109561	7.0	49.68422500280791	47.4941307177266	-7.575512717853012	325.2497833620557	0.8021901211556384	0.3279051352025705	0.06464818474832285	0.13565764920996543	0.052015448763861986	0.062456167853480175	0.012375000216604818	0.01890271166820741	0.03349283644617121	0.023009270726878875	0.03183712894644348	0.014091634416523134	0.005344106436121362	0.0016416394296730114	0.00435253442250399	0.022353120837331705	0.011368150735163177	0.006757775280528177	0.0042329565148185614	0.010208905161167084	0.001827266487161333	0.0002037658905327591	0.0077447332701491255	0.009532059640682515
5	43	16837	40356	543	1002	425	660	476.4441408802043	856.9774900516719	3.6976573162913193	24460	0.953644786734529	146.4156214845463	1	0.4172118148478541	0.270441502405902	312.9467745702592	344.64619539463945	47.67598976424087	14.409532652837845	11.661903789690601	104.18608889927536	94.17650580070983	-7.630474369933074	884.5056633785213	0.6883483237939493	0.1804794892676938	0.030210142058343586	0.08922452840176223	0.036480079508242474	0.03846314420971361	0.004177474500729819	0.03825202473590057	0.030116796159315957	0.0180960576710015	0.026784430484423128	0.009088687165028121	0.0008896806482216729	0.018810931740249375	0.016277301970936183	0.016441785933132617	0.011771661512948924	0.013655567746509431	0.008624812302290903	0.002999749685641755	0.00022309542073248225	0.00735199442669739	0.008247095280061468	0.006560871686575861
5	44	19624	30226	1625	969	1498	731	1560.2654402772116	847.9840501426825	1.88264371261993	21143	0.8657519516130219	158.06977201819086	0	0.6492423741150003	0.5311679492496099	225.62658558833837	243.52617929085162	57.0	20.697636582179197	18.681541692269406	124.45988227168611	112.92008958099123	11.777352216314533	681.3696244092002	0.9281558908385754	0.4213144393538965	0.0094317992571632	0.19477156626039463	0.06761600143820133	0.009878200041281484	0.001045008613860059	0.03903267433849152	0.04844876506908786	0.027926979168400142	0.0034086583129749872	0.003377831459331299	0.0021910610929837663	0.007012366627336513	0.002429296906210847	0.023269666421781812	0.01436038851717047	0.0032243803286145876	0.005215987225561017	0.002709026387078457	0.001215267392342011	0.01714509131188023	0.013278234584441419	0.003338036001372731
5	45	20559	36134	1216	1015	1038	812	1132.6042609076317	911.1337613697165	1.8902446625821567	23847	0.6825490958413447	161.79163081015722	1	0.5689655172413793	0.5290320453194436	199.22587262273254	225.22211259110415	63.50590523722971	21.271431603119268	18.35755975068582	140.48264979352427	145.60218579432117	27.40325645661007	698.819371877506	0.8621210215121399	0.5011554319060794	0.06426712350760566	0.19259920840002717	0.052146226265424006	0.020133440226705494	0.028988309799648813	0.019693558446779336	0.024569763004784282	0.00848779972264591	0.018598607678404603	0.020486344325247395	0.022559217753614993	0.012999657954172857	0.012861247109741373	0.012089278936769364	0.011834616714456594	0.008578321172969508	0.006930383012436643	0.018601577072876945	0.0077194966354877355	0.0161228285130802	0.00912972983045822	0.013725665827479784
5	46	8543	22378	1719	1049	1585	882	1636.5749736626478	949.9166569120918	3.374802033121591	11469	0.929458843608929	104.2942252987791	1	0.38175887031906336	0.2963136771240563	191.45795429384702	191.31387822110554	27.294688127912362	10.144957475796117	9.055385138137417	74.38325100418594	70.63378210210936	-33.040231398293166	601.9137802864844	0.7448774958584009	0.2971854711803638	0.08582575724048595	0.07854182570762244	0.0446523013825423	0.07681938076987298	0.029073654779777046	0.026609944210719872	0.010467731783145636	0.015188607496693811	0.026563130601379097	0.030328794993315665	0.013687738406901502	0.01763244631377807	0.02144767656520374	0.00878668020404492	0.008388329832298914	0.013639347441797513	0.005524368410002906	0.01699703225080367	0.005372584678417923	0.004097912102241997	0.00754382672646449	0.005228404053921878
5	47	12153	46216	1063	1087	851	869	966.7085493293837	954.7127458240764	3.1317616161271835	16751	0.9618470034030844	124.39324815747209	1	0.26296087934914314	0.31930910540905905	260.97492579548174	281.5759222660915	36.359317925395686	12.638699598438727	10.816653826391969	80.9462156347989	71.39958334051991	-50.22193435121897	691.5777772109133	0.725508924840308	0.1951652921380644	0.039746921752030054	0.0888752717678214	0.046599959578706274	0.02919300324815394	0.013611210851819556	0.04064729306140165	0.03710803225457744	0.02156409701404333	0.013167143096197098	0.014885030084408859	0.0062000892247993655	0.02615611122777116	0.018574468041253695	0.02039834916790831	0.011793919165897566	0.010193024235462424	0.006903785063888908	0.007963022407305767	0.003252965034137777	0.011363640872647898	0.013228450055570481	0.008844491826320449
5	48	13786	26460	1592	1025	1382	899	1491.68105324242	965.8865515740606	2.047920831768689	15924	0.7006076959328303	132.4872837811952	1	0.5210128495842782	0.48830012590689303	164.00629318279684	209.40391591371923	54.817880294662984	18.135725639174638	15.524174696260024	122.71662993340622	117.02614506429238	-86.2282074952221	595.6356056934324	0.865737251946747	0.4002937369149135	0.07755773126434039	0.18495819236475888	0.020293062578941593	0.061454986062789305	0.003063009489965612	0.023700901003104527	0.013468184407857199	0.01941034024635387	0.0030956770120251875	0.0074015476882259845	0.00585728092199661	0.008350671854840319	0.01662381168610807	0.02068597622957484	0.010682918016849705	0.018979402522997582	0.0032807505555851038	0.005578288251663938	0.0026482855066600115	0.004189893453066147	0.014482108653841964	0.0059041527671429405
5	49	13741	26980	1461	1023	1319	833	1389.8505931154937	925.2133032530384	2.0619391141083576	16340	0.857680037265957	132.27087579737977	1	0.5093031875463306	0.48498037267818606	193.2783402429849	228.65913495856665	49.24428900898052	16.69113723439852	14.0	113.55211346635616	99.38058646193146	-34.700302260857306	596.6944801964781	0.8409424724602204	0.33461957701455236	0.009063524629960826	0.18298492767893487	0.044201399585797704	0.004035973647399788	0.003029251032788591	0.06752343043142207	0.03175706978367423	0.022609864793023075	0.0034672357746032404	0.010026983706875218	0.002859545660250392	0.0034844879802049147	0.010130155236965449	0.020415501257704177	0.014206586913103551	0.0009700045591703809	0.011478732656659586	0.0027305449367664688	0.0020498445436828183	0.021167713334938283	0.004842151447305623	0.009411822290276425
5	50	50575	115992	2170	1133	1812	809	2018.2143153732081	944.4833613445378	2.10593448790946	63953	0.6588814049833854	253.75990616127845	1	0.43602144975515555	0.474848579450679	320.7949031779074	358.6153928653928	94.51454914456292	31.24447947266963	27.202941017470888	279.0031346698377	241.31694919234587	-84.31789246198075	1156.8986283848344	0.7908151298609917	0.4738218679719388	0.06086244229275026	0.17727689127679525	0.045692266552287926	0.03127796184747073	0.04413509210125725	0.016837439005170235	0.03580419970962313	0.012872964643889808	0.009879662238457263	0.032998257178266786	0.010930876191586548	0.001665525303777378	0.020964572801255466	0.007250819436666694	0.012705469691949382	0.011129043291255266	0.011535062792137132	0.006568616551916253	0.007990139711134681	0.0028403120039818455	0.008058389863934673	0.00513432070697791
5	51	11368	23104	560	1068	408	916	488.3558233638283	992.7422589725545	2.440042485314555	13756	0.8732739739053941	120.3087159957637	1	0.4920360110803324	0.4098289296266439	179.32961524086681	187.00267377767625	41.617304093369626	14.425476042367391	12.529964086141668	91.07576253069718	87.37467524100474	-46.555732209713696	590.3990616607231	0.826403024134923	0.40725979732118495	0.0607442968210901	0.16116836513961663	0.0785782904386016	0.02182493392515764	0.015965463943097252	0.03768335572012687	0.04916673385235658	0.02284056600365548	0.018647567411891896	0.003839976671804137	0.004619281818268989	0.00697403788302166	0.006492391971570709	0.011579830290518293	0.00519212574631767	0.0029793743307737694	0.010491312476794202	0.008987793549246089	0.009185041776988997	0.010684003790931094	0.006025183476182874	0.009302049567073126
5	52	10128	16605	1747	1039	1624	904	1690.3484399684044	979.1049565560821	1.8472297851165322	11363	0.7275158416198186	113.55778312858052	1	0.609936766034327	0.5413511670595519	142.6481949390413	147.898613921835	43.266615305567875	15.123912464658588	13.601470508735444	97.95334529949243	97.86962607153814	-43.084805449440964	484.87214972614186	0.8913139135791605	0.5817656741777366	0.13532313092705645	0.12612432408057894	0.03928431547423612	0.05217772467527502	0.008742667787106534	0.025029306611676228	0.035113078937665416	0.0338994617042243	0.012261756595771564	0.003061196494593456	0.0055898768597442364	0.020337043306472014	0.014345291156770407	0.01448182332219305	0.020403960456609974	0.003003653196991709	0.004040728006007483	0.006146161482238209	0.008234418051629585	0.009346908420337887	0.0037978682017450163	0.00843256312251138
5	53	14930	24192	635	1179	523	963	578.8705961152043	1063.2091091761554	2.187848172934078	17923	0.8859814062150162	137.87482149724067	1	0.6171461640211641	0.4570701076843558	210.17596914334177	217.83020910791964	44.10215414239989	16.57833025625088	14.212670403551895	104.00399975158466	97.46296118422678	-6.827458842742799	640.6833329081851	0.8330078669865536	0.4006209990072915	0.03176738338293032	0.1690021908308379	0.07373447003901934	0.021069324871846748	0.0161841939730785	0.0436333739937274	0.0445256924480545	0.028128698279095084	0.009621169830319453	0.022249676280407762	0.006278074171762722	0.011961103844517141	0.005036165381965982	0.014869987296632406	0.01514415744134131	0.012661824231437828	0.00807308267746732	0.008769260870630693	0.0025832922111388964	0.011653725774256789	0.002190902232609609	0.014389512322937198
5	54	9357	15827	1702	1154	1583	1021	1644.980442449503	1076.9099070214813	1.9487641581497779	11024	0.2573954907250359	109.14990801685047	1	0.5912049030138371	0.5131457266483357	116.64078988339183	136.82105101189657	42.20189569201838	14.623690709822927	13.0	108.84445500169214	112.71071174975833	53.04812933037799	478.6883835420683	0.8487844702467344	0.5944971375538559	0.06246327511520384	0.19117329261319885	0.010842620233677795	0.020421746132017672	0.05026224009736295	0.019817860746257483	0.014754448351359167	0.004798743240383702	0.023499576466540016	0.03645063071568797	0.007378553012750955	0.00833706192291151	0.005801843332573635	0.014276197504407591	0.013133078436828047	0.008847348526411222	0.005850439131712794	0.00692407078468432	0.005577313968843569	0.0018257172371767688	0.008997560538440023	0.01172473167461032
5	55	18056	43134	1060	1258	878	1021	964.5252547629597	1120.1470425343375	1.9633032211241985	19235	0.9486803151719473	151.62326081356414	1	0.41860249455186166	0.5093456727623532	276.6496532178387	285.50656735003486	43.60045871318328	17.270400290414972	15.811388300841896	87.5275345644483	87.48677740445433	-37.77653917845138	667.4356415871823	0.9387054847933455	0.28203269646610524	0.04040921394651223	0.12480920893032876	0.062320262751993344	0.029673793293618703	0.015577451737261373	0.041173253324430455	0.049156922641813025	0.02696167676499831	0.021759706443411957	0.015134222427921507	0.006112571289060647	0.018849711141545506	0.018024862124557478	0.02336560268927825	0.014459806074573445	0.012548301927078273	0.01057001297533499	0.006276393839705807	0.0024916268067512967	0.0039824333472987805	0.00815431816230769	0.0073124133124266525
5	56	9124	19400	1958	1218	1861	1018	1908.7269837790443	1111.1824857518632	2.653592840404409	11497	0.9532835951416174	107.78236222204274	1	0.47030927835051545	0.3768475648463083	216.09791514557426	212.08488866489287	25.495097567963924	9.949896012779677	9.460407056280872	79.19596206849894	65.2781645962384	-17.473071924955306	551.58787847868	0.7935983299991302	0.2582711784384976	0.01758020737023592	0.10957524542225286	0.06056755605289269	0.022789794069682276	0.0015269048417085452	0.038670068611235085	0.044217421487766966	0.03106647525235255	0.016234990418166794	0.0017009913934181837	0.0014117418807157072	0.02048697580396442	0.01705666675459245	0.029848411766990837	0.017885627525936473	0.008349912922267411	0.005178532658479942	0.0033267546963559385	0.0012321115813085672	0.007382677653782649	0.010294221599330784	0.01583353660872176
5	57	10083	18480	540	1189	430	1021	490.3635822671824	1100.2075771099871	1.9707941512707925	11066	0.8339920143964457	113.30522640004143	1	0.5456168831168832	0.5074096649592692	156.111669162286	175.82377541163197	42.941821107167776	15.126995988401218	13.416407864998739	88.97273192965936	86.13875239585931	-25.862146446580343	499.7127701597078	0.9111693475510573	0.41528350681130377	0.02815945829349954	0.197934058478857	0.055487365942880784	0.0276421513940294	0.009834875376151254	0.040754128689782426	0.0376076455005622	0.025630993456422287	0.007840325260073614	0.009710912118990025	0.003124553363541595	0.014001094071631384	0.005132330386400588	0.020213077481997455	0.015016632663474298	0.01230735398460111	0.0011274256183784943	0.002660758814076672	0.0022953283931999085	0.0167219058206307	0.007553990267459351	0.0055510432155615385
5	58	10670	21114	1663	1307	1561	1100	1603.7582942830365	1187.6558575445174	2.0843799576537045	12030	0.9260599309837004	116.5567069812981	1	0.5053518992137918	0.47975897884071783	199.586112767726	206.54539452623968	37.64306044943742	13.52136058079109	12.083045973594572	86.95835986861333	75.31910378594966	-12.69464917422742	528.6589462905455	0.8869492934330839	0.31845165238330525	0.06056023948029071	0.12556778496265966	0.07144181411672233	0.02989947197182647	0.021013936860831254	0.03822104053216964	0.05177312133772446	0.024938789405105473	0.014840247275548035	0.020306016164163287	0.006832924630366655	0.023719090100428546	0.016351630436058816	0.015608587752749353	0.012997362412304689	0.006061964248819897	0.011959469903306694	0.008548946162870273	0.0032314293482179107	0.006237635740443814	0.009326412108041915	0.0033520133904547693
5	59	33690	64464	497	1293	260	1021	368.0141585040071	1151.3223508459484	1.9611982562552646	38883	0.8703465465668653	207.1121441686306	1	0.5226172747580045	0.5098923562727472	303.73840993243584	318.750686273771	73.0	25.782755672191286	23.0	161.24981188686036	149.57286094680947	46.64063987414912	911.2051942088827	0.8664454903171052	0.4221909043338481	0.021885874380389584	0.18176043684769205	0.07371629893229326	0.014974054436748348	0.002425115248902277	0.03544721315722753	0.052081814410108694	0.02868112900998565	0.005830305965647622	0.01104305700802297	0.003226981877653936	0.0014894161123760162	0.008519049273527268	0.018732898349586646	0.01574320406458854	0.008113493361463832	0.014052078283522848	0.007372027052326123	0.001244649922039089	0.009797100052240604	0.010121916981319775	0.0041193586387773306
5	60	14709	28130	1329	1211	1184	1017	1249.5784213746686	1111.543544768509	1.9256333132476913	17422	0.8526076710280105	136.85057713984807	1	0.5228937077852827	0.5193096697696004	197.75212737339422	214.7091055358389	47.4236228055175	17.144281327385812	15.132745950421556	116.20703710059091	103.3356876562943	-26.773839690540065	596.6000717874997	0.8442773504764092	0.4020921572170042	0.05506475944032578	0.17215563304947404	0.059965413786345914	0.04406548516609904	0.01153101389742437	0.032606961981383846	0.03528499436185393	0.02920998084791708	0.012990463715217814	0.0064805934572375965	0.0051827513861308705	3.6649146665807104e-05	0.013541656418202245	0.026461109067786943	0.011039098230681778	0.008085215646581587	0.006534043241280887	0.01233837687932278	0.003047921976659346	0.005999627813590061	0.007333158351290564	0.0045271533095092254
5	61	18555	62976	678	1402	432	1146	545.1310158986796	1240.2958232282404	3.8969443084652644	25903	0.9361048373223494	153.70413056440918	1	0.2946360518292683	0.2566113141077529	290.99206574040574	348.6387815490411	45.880278987817846	14.72265155255495	12.529964086141668	116.38319061970904	102.3480500146244	-41.26131045717317	953.2295808265224	0.7163262942516311	0.19434477678525927	0.04008037311407192	0.10177953749153106	0.02752501899999974	0.04592600141039846	0.00982149150306926	0.034521489485388454	0.023327451245886806	0.011380002123847667	0.033340633234809805	0.017787763761710047	0.00497771683536907	0.006365425797681194	0.008997063380965615	0.007073342182474085	0.00838227418917865	0.017206330070878406	0.019489835285111473	0.0064383280750052625	0.003650342216834028	0.00067081925812027	0.0013981152026557324	0.0032261823446532215
5	62	11838	17741	396	1320	239	1207	324.0818550430816	1260.6551782395675	1.504604874871411	12404	0.7742254720687792	122.77055726262245	1	0.6672679104898258	0.6646263193088907	157.28086644887216	164.12495239907915	49.64876634922564	17.680332592572707	15.811388300841896	103.92264618238266	99.54461458359049	82.3088837049177	473.1025971044414	0.95436955820703	0.5595504224885792	0.09409963071883307	0.16805373308961205	0.06707015338753872	0.042903440749215774	0.02589519777745447	0.00979172422958277	0.03139897007083846	0.0221510009490771	0.017430124508500316	0.013555936342467354	0.006496830915707956	0.00583385263530019	0.017858456997700188	0.016739843220630143	0.011006535253023015	0.01202032724531498	0.017101640755426358	0.0006802102240929776	0.002825891769552299	0.0010025279826273669	0.0036179437228691666	0.0017799333068126203
5	63	20329	71060	1228	1391	888	1182	1104.8556741600669	1299.4496040139702	3.560638459092459	30025	0.9518116128766807	160.8840784693163	0	0.2860821840698002	0.280848508347259	342.7308586187453	382.47222121351507	45.0	15.771786120511448	14.142135623730951	121.66440840334391	105.10983469705727	-56.742863502184356	953.7331521639904	0.6770691090757702	0.17694012854989316	0.044286907918882804	0.07704906155837571	0.03763631875655233	0.04197136962987747	0.013278921104384975	0.02582889688133476	0.025833123278421927	0.019004517875713736	0.03184568984070981	0.01515920457656748	0.006918849865846303	0.006387304071549499	0.010165077917425809	0.014454065158117662	0.012043964437625352	0.02038653503267815	0.015313881744983333	0.006473894841507852	0.004455187900455201	0.005158755961613425	0.0022680166091142077	0.004591934155553312
5	64	7091	10823	2186	1386	2107	1249	2147.277816951065	1316.6921449725003	1.6961703891568554	7552	0.8623580826696081	95.01863823333315	1	0.6551787859188765	0.5895634108416946	135.64153251752228	150.30635382444748	33.24154027718932	12.769557474617507	11.40175425099138	68.90622013382207	68.6751534988912	-22.432521709857536	388.77059864222696	0.9389565677966102	0.39952173922749507	0.028113017919177075	0.1913497600072527	0.05918524882624486	0.027211632778881736	0.008576996345114747	0.03914539338039436	0.04756709962839774	0.02341694778584739	0.01039948873496742	0.00724929406143218	0.0016456166814968927	0.008129239648972657	0.009060022655453541	0.018624788696540235	0.013910673107599228	0.006913173162551424	0.0011719261334994652	0.003662129439049665	0.0009918059137423768	0.01087732657833808	0.008051837928433675	0.003547078562196278
5	65	7416	12350	65	1413	0	1223	32.78748651564185	1306.1156957928802	2.4919896323909505	8719	0.962466041098188	97.17172666859412	1	0.6004858299595142	0.4012857786412801	197.2601740977725	192.03385118254542	27.0	9.925189822030017	9.0	56.58927993413817	53.536832709586164	9.401090975416187	481.90663761154804	0.850556256451428	0.25604969123724725	0.04650896939817236	0.09411516836599028	0.06461627048325087	0.03481387636825171	0.02130318854978028	0.02918795993326629	0.0420471170272992	0.028106963898713574	0.021942082416123235	0.024496076692084014	0.011496660509874334	0.017347206987943002	0.01364333307670371	0.01821030827892516	0.014522576284915215	0.013085686371235953	0.016842068500749166	0.01533516533253022	0.006103904749585718	0.003651793563345413	0.009154275264650244	0.0039998108788235325
5	66	35467	57109	794	1496	495	1305	638.9511376772774	1386.5933120929315	2.0502631965749485	41412	0.7963453158569953	212.50408686216372	1	0.6210404664763872	0.48774225751627515	286.141180120487	299.7131962393381	74.10802925459562	26.57460124495359	24.0	186.67802522181879	173.07027296110076	-89.24513501319431	955.920922961421	0.8564425770308123	0.5023175623576669	0.042173844271182294	0.18281579733500097	0.07003651205858392	0.04253131411411689	0.02025014148483413	0.006526029925036695	0.035575041570328626	0.026765951698591632	0.008599352821969898	0.018529392678439848	0.014690365960654091	0.007995047600231037	0.003900888557381731	0.017370965062125942	0.011950964418312593	0.018136510206142643	0.0034248718537446686	0.017600151955763036	0.0036215520900569386	0.0014556559152984006	0.001111710104660395	0.007938771339266843
5	67	15347	28059	473	1497	332	1298	390.1395060923959	1392.2283833974066	2.0687510595087417	17290	0.8666372275005778	139.7870068820795	1	0.5469546313125914	0.4833834382361433	208.0108444241959	211.303099835284	44.10215414239989	16.491066055239752	15.0	112.82943616368411	103.78467897040737	-24.567545958961787	631.6417023478423	0.8876229034123772	0.43078814434300816	0.05173406969433963	0.16177892057806909	0.07736264257161346	0.02919542961262268	0.01600081491631251	0.03216430871383536	0.051156887200198335	0.017101348281939127	0.01357725235405012	0.013843935989713318	0.014928742391490783	0.009775139593812831	0.0051174431383706484	0.013652304802283768	0.018837414091793393	0.002758813824146816	0.004960748941848296	0.010317667060775623	0.010089256771548332	0.007555159637779487	0.005851461618630384	0.0024092652739044363
5	68	27012	90475	905	1575	630	1246	782.4128905671554	1432.4355471642234	2.929393604773128	31717	0.9665475924153357	185.45281497563258	1	0.2985576126001658	0.34136757804434636	387.19754784778763	422.654705403832	47.70744176750625	17.961875966595212	16.1245154965971	106.20735117472958	99.31126609472643	-42.154037145378254	997.1768029778864	0.8516568401803449	0.1925286843284774	0.02437734587070197	0.10025037448598384	0.03535596125246932	0.03345133190023971	0.00833406650030682	0.03851980535829751	0.03163419420225576	0.01625564214745496	0.030358618520176243	0.01532809212076638	0.004105546291218078	0.01185346812795161	0.014101846230929378	0.016478962073469626	0.009960099003016488	0.020461616514971494	0.017168788696823523	0.007740986837597511	0.0025386055047355786	0.00030519045065023175	0.003587223777937789	0.007143874101385527
5	69	14293	26505	1716	1482	1545	1327	1633.1587490379907	1411.8222206674595	1.8997232840113896	17736	0.5824177689671884	134.90149299729666	1	0.539256744010564	0.5263924532674227	165.78828448357916	174.72263734273244	46.010868281309364	16.630010114726637	14.7648230602334	151.91064585830003	134.76757639903252	-58.38802808139061	584.1330803764909	0.8058750563824989	0.5149586371951465	0.04954731891111903	0.1729143447633826	0.029243792619409216	0.03376429853447164	0.06342904295971752	0.006244049961787559	0.03220919072467255	0.015695178929827514	0.01132668228300553	0.03812667604198409	0.0032558346974616813	0.005434316373689649	0.011472127511852713	0.012203097509180435	0.014509852817678026	0.008374291488811388	0.014186039447540223	0.005378269950276606	0.014478917613280217	0.003244358902251791	0.001107155070847917	0.006223026510696988
5	70	17376	35659	1547	1530	1378	1319	1453.4167817679559	1423.2699700736648	2.102275533654423	22172	0.8464869094150248	148.74074871842683	1	0.4872823130205558	0.4756750406839783	217.9195731574254	216.10414156142403	46.400431032480725	17.21029465658935	15.556349186104045	137.1481615308206	116.02245845457678	42.710999559511976	677.5239533417509	0.7836911419808767	0.4722811261976395	0.052867972875809126	0.15319899577593893	0.0861647249569126	0.019417542119174788	0.03327800636690069	0.029845495473528025	0.05072587503238179	0.010786447887818115	0.019719012207669313	0.018042161383263425	0.01465186191620271	0.014828393083078047	0.014249823579782472	0.012305424446934925	0.017698578036481043	0.00848455146145703	0.0012464980139251106	0.004778089452516207	0.004430701915914711	0.01322283546101976	0.008213949785706252	0.002470799782332176
5	71	14268	33666	1958	1513	1772	1332	1863.7498598261845	1434.4996495654611	1.9410647556848057	15066	0.9412830869544992	134.78346272551875	1	0.42381037248262343	0.5151811638799247	238.35393080613827	252.55692427648862	42.42640687119285	15.592237594106555	14.142135623730951	85.47060038055054	80.47266081949309	-46.42341173111171	589.938166904124	0.9470330545599362	0.28480962333277887	0.027210599127258792	0.13831402718928196	0.05665734269844893	0.028345391758000698	0.006098885878200893	0.04799573837414658	0.0494041613039087	0.02441754725172476	0.016870140710614906	0.011658168788673578	0.001396934278179265	0.017413306867580115	0.020823103995829234	0.022108669446890914	0.014618406154852728	0.007289626507261386	0.011498121211281758	0.0033643648081501877	0.0007284682940501398	0.005168175910930334	0.005885259155906792	0.007171417868149954
5	72	12026	21252	2204	1498	2050	1360	2129.9042075503075	1433.8849991684683	2.061487884832769	13738	0.7645266144904502	123.74158058221605	1	0.5658761528326746	0.48508652772466887	159.4669636916466	176.98022488402484	47.92702786528704	16.442897999840927	13.892443989449804	108.25156291417896	102.79115494601322	-45.29461406574616	558.1564209736038	0.8753821516960256	0.48785181620741286	0.08275938637465557	0.18007722454433184	0.05248963746508464	0.04828808389156421	0.015431115978904751	0.01318781100012139	0.024166359637739332	0.018632674394623936	0.013972972366081741	0.008070328568553742	0.008154124097464787	0.0021034650353617067	0.015199362323915467	0.012328357977837394	0.021727859222978825	0.020508297556743833	0.008120381977200268	0.004412700143265349	0.002728053808520155	0.0020153641485262403	0.00197023336179036	0.005151516103362225
5	73	6584	8820	284	1506	194	1408	239.57563791008505	1455.8039185905225	1.1087496053687285	6666	0.4849138928868206	91.55877436126103	1	0.7464852607709751	0.9019168937313286	97.98505010258401	97.73944955850733	42.80186911806539	15.255056544573733	13.416407864998739	84.8528137423857	85.69399156431176	28.201732436074526	302.8772003600252	0.9876987698769877	0.8762965991392813	0.021487747072734858	0.09920962528584452	0.051985421452181345	0.014271799781764957	0.012437759465951019	0.06099464763930858	0.026992934780950155	0.010408392866883366	0.005905440349449377	0.0026353850487797533	0.0030727487160333547	0.024375192873742322	0.005559997859056146	0.007027296261072378	0.004516778531123123	0.000803548605651038	0.008099535885352002	0.0037745969597346987	0.0026487661916623473	0.000907767684345148	0.009259816320948853	0.005964941637334372
5	74	25249	71065	1125	1589	820	1356	964.758841934334	1472.3998970256248	3.1512862697821125	31644	0.9754337966852406	179.2987040249263	0	0.3552944487441075	0.3173307387491465	401.7216867071364	376.60191183795126	40.0	16.136619000400035	15.231546211727817	102.66838698150286	88.49638657118601	-60.25835651273012	999.9331162702406	0.7979079762356213	0.226667502873306	0.008816571374106819	0.09076653741692356	0.06142885598125258	0.010649426167645363	0.003084909644707115	0.029163958567502188	0.052523115812023104	0.027722793217790084	0.006300388588419145	0.006099154669430202	0.0015003127478370143	0.031232430866245546	0.01698922167183045	0.03195751194222729	0.014289781856210014	0.004553797365701113	0.005762731504583556	0.003961534618895593	0.0005337422075718058	0.021821072693432173	0.009629801512467997	0.014474253898991969
5	75	13378	20541	1279	1554	1112	1431	1188.351397817312	1484.5876065181642	1.527575410635153	14159	0.7298222621107735	130.51206315688603	1	0.6512828002531522	0.6546321661358823	161.71802391736264	168.51409436602032	52.20153254455275	18.46437645502344	16.55294535724685	117.21973021764454	110.55641501311528	83.16221371800886	506.7594513539338	0.9448407373402077	0.5998309197967041	0.08016089383830378	0.1731027055315304	0.06860954545806197	0.030775322178973625	0.011721913229657419	0.010682813247675392	0.01910321107425955	0.04026617062936662	0.024103722880412713	0.020633437383783086	0.005491263546518601	0.0017295677384508183	0.012945882329808893	0.015067300464905396	0.012119206240281385	0.012249120463881803	0.006890322930273412	0.009598702665021079	0.004948534725823891	0.004307781156056822	0.0017783247067134824	0.009424293875548936
5	76	10037	18048	1463	1580	1335	1439	1400.9582544585035	1506.0088671913918	2.6857878048823145	12625	0.4808945542255424	113.0464741179787	1	0.5561281028368794	0.3723302333051653	130.64754116199566	147.87156589419075	31.76476034853718	11.657024659498822	10.63014581273465	113.00850740887218	114.5489469474483	-53.43261198054165	582.0264786586926	0.795009900990099	0.5843616763526709	0.056343446629897	0.17020024704291192	0.03046257949563713	0.0245798436447734	0.010818546788622459	0.03541321482175426	0.01823722800076726	0.029779276685844142	0.007262858321022653	0.021357203386008272	0.007258614448853302	0.018854655816165793	0.029815002944314054	0.024319033882056425	0.028154346211280854	0.006835358361478487	0.015536962288671187	0.006063368042269962	0.0024523963008760046	0.010226907946065785	0.0041998099118157484	0.0056686105993829705
5	77	25082	35260	2304	1604	2089	1440	2206.244318634878	1524.475759508811	1.7539766247463298	28029	0.7598311683032541	178.70476843399382	1	0.7113442994895065	0.5701330256579821	226.25302680625916	233.97649454592656	70.178344238091	24.476102822082787	21.88602093365143	154.39327387832645	147.09171893412196	-86.58789237690048	743.5290039756343	0.8948588961432802	0.5804191766302574	0.03944430163878828	0.19095376201538763	0.07839958428498561	0.018508434690401743	0.016766192452387	0.006713095486041599	0.02758438100161934	0.016466793070914813	0.014378246774191644	0.017193556239230686	0.014275560727720056	0.012216459344071891	0.027380877152657888	0.01576931638522929	0.007259607949594708	0.010963799230645704	0.0065145888275185086	0.010049704380419272	0.007939678271912788	0.012217906373766964	0.004875584344094362	0.003352623369714998
5	78	20937	44548	1183	1597	882	1449	1032.0298036968047	1539.5537087452835	2.803674655388532	25772	0.9027376337110262	163.27221548114088	1	0.4699874292897549	0.35667476541118875	271.8811400762186	300.7341018241862	48.877397639399746	17.181474467549243	15.620499351813308	135.5919766207405	116.96096748212611	-83.49272567116077	858.8670990922586	0.8123932950488902	0.29475366645791296	0.046940221074736846	0.1370569281097601	0.041836703048254535	0.05425060680808315	0.007925479200214941	0.023137323939211762	0.03681521397182114	0.021479679088557344	0.031307565108351317	0.013910221499311067	0.006624206065105276	0.0010113082796830773	0.009293979992459577	0.0288517408333015	0.009466287300592267	0.010383505216990383	0.007999848086624385	0.014210290077720037	0.002948611754404576	0.00027354974533029124	0.002980606761945163	0.014958989728016743
5	79	9312	20448	1715	1672	1571	1530	1642.5324312714777	1594.6247852233678	1.9112218726586772	10430	0.9340474385570715	108.8871279838615	1	0.45539906103286387	0.5232254895706653	185.71531538438524	184.66456075814872	30.805843601498726	12.99742653759985	12.083045973594572	68.56995523653082	66.32803249852843	-48.326274437118876	472.9137802864845	0.8928092042186002	0.3476850133595447	0.015250054229712854	0.14809312408004296	0.07690082910937852	0.0060033167528734084	0.01484700540302733	0.041521141954062854	0.06200408342164426	0.02862183559018698	0.006530187249503647	0.012717663353206706	0.010231833138024967	0.023527387025822917	0.015247861401369737	0.026038151384316734	0.012218083775048535	0.003694294932329737	0.002179924832847356	0.012501678295050648	0.005555416052683957	0.0016033948536216848	0.003909190440306779	0.003281950486177864
5	80	36674	85462	716	1759	469	1413	562.7816436712658	1595.7503953754704	3.4997693224600965	53828	0.79572778136706	216.0897662167678	1	0.42912639535700076	0.28573311777505067	323.69734895047526	348.18673151055026	65.0	21.383185731439973	18.601075237738275	233.08373742776465	196.0487358782659	14.198218779507442	1270.0001794687494	0.6813182730177603	0.3512400865328069	0.013940312483411996	0.16095283594203602	0.043384223987429194	0.01864152533077827	0.03202385766286787	0.04239888894325682	0.04349009252413748	0.0053384337216933015	0.016078134284563464	0.028493671051522996	0.02286053680197479	0.004350452260891664	0.022348202682738915	0.0057887858167266675	0.0020363586579189943	0.004462262919572785	0.01024975501202877	0.023188339340229038	0.006049196068859259	0.005053232857562495	0.0058439155586904315	0.006111999336359389
5	81	15094	29392	1599	1701	1432	1525	1523.91148800848	1620.213396051411	1.9257107176924741	17168	0.8372081450356167	138.63000284293636	1	0.5135410996189439	0.5192887959819179	196.26843816486237	211.6341182323871	48.010415536631214	17.749888183592773	16.0	106.84181259390374	107.3361425447914	-35.516799926646016	604.3696244092001	0.8791938490214353	0.4290847683188405	0.09939714177396006	0.14332795390886113	0.046013451539295966	0.07921259528844622	0.012022448720495689	0.01228326662500279	0.021770861476588497	0.023691813549935534	0.01584514232086617	0.01095319974496531	0.0028016106168347646	0.006077794898563626	0.010656981598274188	0.01579888321397816	0.01562584823016142	0.008557546897516007	0.0012703526973427421	0.006232532052421941	0.0022675527304621074	0.01615289034335522	0.012593594753207978	0.0070047142319746725
5	82	19883	60180	389	1757	134	1521	286.4415832620832	1638.4602927123674	3.0529423040842167	24709	0.9322146417149852	159.10946504834098	1	0.3303921568627451	0.3275528655298212	288.5527443455311	338.18633916821653	49.64876634922564	16.587215571524354	13.601470508735444	116.87478670493056	104.42893319188383	-50.66499867721021	873.3839097590729	0.8046865514589826	0.22132793030409875	0.03788580674427291	0.11727771956925478	0.036831954220787076	0.03931340034830715	0.008759449008256173	0.045636624454854495	0.03520262559984701	0.01408250333630001	0.023951218382069067	0.014565496173588495	0.0027765005375673963	0.0165687783828131	0.018503286905517658	0.011382591976882324	0.009608942281667116	0.01383893214843358	0.012829133549757099	0.002947220501376044	0.0026154561315009216	0.006994239794099647	0.006667369058345214	0.004657616732332175
5	83	20279	37128	1407	1738	1239	1517	1329.7923467626608	1644.9447211400957	2.224688749503918	23744	0.8634711047970935	160.68610620611966	1	0.5461915535444947	0.4495010819931505	232.86772878352343	251.2866888635369	53.225933528685054	19.903479560519788	17.46424919657298	129.8358955511498	117.45808794005558	-32.906953301278385	752.944263558534	0.8540683962264151	0.40890054204900406	0.08246768872483895	0.15538937931517396	0.06350931272807862	0.055931935955209074	0.02307225667095499	0.021854420769537117	0.03364365018580488	0.020194533920788474	0.021291289018553896	0.01538334259229257	0.007264612833280179	0.0032916843108651696	0.009735991228231933	0.013469770262855861	0.009302957991704145	0.004819730764871669	0.006369974544973703	0.011392352752048413	0.001629097247099494	0.001733565948659076	0.006446220205529011	0.011600603796869984
5	84	18210	29682	2282	1734	2088	1581	2191.0601867105984	1656.1850631521143	1.7271387873776063	20772	0.729673752082098	152.26848692236786	1	0.6135031332120477	0.5789922658840554	191.93741547787295	193.6620768245554	54.74486277268398	20.248905167304205	18.24828759089466	131.2274188274076	131.24593111930554	-79.05630065420992	628.6711395993652	0.8766608896591566	0.5952161371246817	0.08868554776506109	0.15577968283529492	0.0640743932896206	0.05102951126342807	0.03018935967153608	0.01906006703145565	0.02913430437821005	0.013981043704204459	0.0154994349202248	0.009707911633422136	0.02497922447786699	0.007851065029622621	0.006399006783011351	0.010048055341238616	0.005012286822336497	0.014801171348459662	0.01151990556226363	0.01741425618107516	0.01215090965381707	0.0072020265479608575	0.0024499740724141655	0.010158603826576436
5	85	21333	37674	510	1752	349	1518	437.87118548727324	1641.5589931092672	2.2203655524966495	26293	0.8079612416371565	164.80903861085784	1	0.5662525879917184	0.45037629001025004	224.01573988258542	233.36237914453991	56.302753041036986	20.089505851969392	18.0	145.69780527941688	131.99805644664642	-6.359903194968351	771.5128060534578	0.8113566348457765	0.4954497676463118	0.07867783286405321	0.16498609066945766	0.0686296388335625	0.03382591921291297	0.02476238490404466	0.014405693600294235	0.04252901530972876	0.01536659069526584	0.013909420015355656	0.02626056647475548	0.013334263588489107	0.00961061594798476	0.00401707289380582	0.013582186170791856	0.019090372791180775	0.008274034010684314	0.005343951753022729	0.005855692830725184	0.004159173708288503	0.0064494948482395785	0.007503294802391629	0.010882658673804366
5	86	14613	26796	1704	1789	1501	1657	1592.9392321905152	1717.0945733251215	2.1831798274086736	17887	0.837677331621789	136.4032604713499	1	0.5453425884460367	0.45804747160335874	194.35415659269003	204.62893246068603	51.42956348249516	16.99966369053768	14.866068747318506	116.63491998936597	106.14952349337376	-72.91487090260897	633.1686142824235	0.8169620394700061	0.44263942618189256	0.09337536649980571	0.1451120345992997	0.06756661498426349	0.055462709947668366	0.030184381174115937	0.017063626555150632	0.026758884723660014	0.018004145825420034	0.008957746336076785	0.02005315241080852	0.006216401642265695	0.011647233006351242	0.024203834182851592	0.016698373718219476	0.016125756821837416	0.00609138024329167	0.004295063607585069	0.004346219477555027	0.004375031234099222	0.003225778684910403	0.012872282653554917	0.012532175473032514
5	87	22713	41652	2007	1897	1829	1663	1902.9210584246907	1756.5064500506319	2.0677427363327876	28527	0.8039367116074962	170.05613714173845	1	0.5453039469893403	0.4836191574651758	240.2742870692437	237.49736840647307	60.41522986797286	20.723110848010442	18.35755975068582	163.79616477878275	142.89468879900832	-24.66051641250493	768.2285348059958	0.7961930802397729	0.5116347265860397	0.10434197001991628	0.11537805909390798	0.09541190103579027	0.048224920727598576	0.00810082107667713	0.0020640722237859678	0.038156655876084966	0.009853458767014923	0.02078805078009887	0.023656671067391753	0.01823086075742912	0.015295037193638584	0.017467892802437615	0.014287630296972909	0.0021777108943284123	0.006966891982077097	0.0021398145265251307	0.016682326489825764	0.00437769414979517	0.001885570973095357	0.006745995538674877	0.01229833682450224
5	88	24582	40690	1315	1806	1002	1676	1166.004027337076	1755.9875925473923	2.2923488801678418	28098	0.9350762169619792	176.914596595871	1	0.6041287785696732	0.4362337725515768	312.12483611981804	315.5202053751867	54.120236510939236	19.349887911466865	17.72004514666935	128.71294028356778	110.63162049802348	-89.87021765727643	841.4995667241113	0.8748665385436686	0.31439308196317306	0.04019316674333584	0.13095846133882888	0.0638604917660705	0.04335202062593624	0.015439862062476207	0.03128728087811005	0.04846907531591932	0.025459455941686672	0.023277680959062342	0.023451492630213372	0.005388386663929553	0.014964984942330006	0.010895698821918341	0.020223142155326335	0.015216675900704715	0.009713898779315755	0.013408763229504492	0.007957852190805876	0.0030139875350607454	0.004133748293606434	0.006150508913419911	0.004498304338647214
5	89	15512	34277	1863	1807	1712	1580	1802.3906008251677	1716.3846699329551	2.6022331688240445	18436	0.886061648798924	140.5364430243339	1	0.45254835604049365	0.384285317695763	229.97483365032969	239.0815760362977	43.139309220245984	14.65032990667296	13.038404810405298	124.09705346082288	106.60884070757734	-24.755414851777683	712.216341497176	0.8413972662182686	0.33559895932879374	0.07262420756168626	0.12097767994315035	0.06651633803835422	0.041672594631329586	0.01630705356530504	0.020644600883255777	0.05281492575446653	0.009205755368851305	0.023042440680061796	0.02099190974212946	0.011610601366084236	0.014762561564924564	0.014168549051881547	0.014040979862834785	0.012801198014753615	0.010499511198430353	0.012734569613841621	0.00583237024634426	0.008872932565892794	0.004845341836672198	0.006020299299871145	0.010410639414472497
5	90	9725	15720	2304	1828	2184	1697	2256.710025706941	1755.29470437018	1.822638500838938	10860	0.7115535116015812	111.2755794078353	1	0.6186386768447837	0.5486551499596395	137.47121369282453	152.97058540778355	44.0	14.884862613492201	13.0	105.58549911936338	96.5916613665173	40.52975175354255	471.95436482630055	0.89548802946593	0.5291154645971959	0.11031171325386416	0.16399797361451826	0.033158276691942046	0.05444840866045344	0.012390404220133523	0.008491677777606416	0.02339048948105326	0.0300077183816924	0.019246254793789743	0.011473247937755678	0.0036514501972420613	0.011659245133440414	0.01553685513290398	0.01963034834761509	0.012602523002683361	0.017078278326808558	0.005153653675015003	0.002802248626383872	0.007417022074801887	0.007305322434961164	0.0047799974189104335	0.00549500666460901
5	91	9253	16362	1009	1817	847	1716	924.1273100616016	1767.71133686372	1.9342002703188197	10280	0.8884562753446525	108.541630296557	1	0.5655176628773988	0.5170095441229399	166.55804181701092	171.618763542918	35.84689665786984	13.661059060206913	12.36931687685298	79.21422033866558	76.44369029956175	76.836213081583	474.23863607376245	0.9000972762645915	0.4000029031825098	0.0833844731117938	0.13717689849595166	0.057063446306716024	0.0792124927308356	0.018840878981601743	0.006614286229710251	0.026947394732552542	0.025132651860516098	0.022574427897423636	0.02329269191574001	0.00757225800503836	0.0032410356570197747	0.005666903635740185	0.018319458660948564	0.012175119321574893	0.007463257381788652	0.004298671574758212	0.011706617428635725	0.0031467773150801273	0.012798679205704338	0.008261509387113859	0.0007223309627921991
5	92	31928	53095	1546	1931	1341	1672	1431.1680343272362	1797.9546166374341	1.869719658279895	36959	0.687170378022575	201.62339195714438	1	0.6013372257274696	0.5348395389499088	245.96188592471293	258.2343896540505	81.21576201698781	27.08092655391684	24.0	199.32653433757656	178.6903996683015	-9.62933750172431	866.1219330881975	0.863876187126275	0.6012989662400631	0.0675395266595948	0.17513029430420193	0.0579409398633884	0.03654168875916396	0.04004820545709618	0.018173191374488532	0.026002927400527398	0.02262885066137351	0.018759921005833576	0.01917918764388666	0.013528542318971687	0.0031216011440366835	0.016368730097815688	0.004730062642345628	0.014301883722819642	0.01359337009355761	0.007512932009367158	0.006849494843651326	0.007448373196586584	0.004641752419940529	0.005948928352914347	0.010516913585880432
5	93	19067	32800	669	1920	464	1760	565.7399171343159	1837.1167462107305	1.8282743019323644	21975	0.639501295022651	155.81032828238745	1	0.5813109756097561	0.5469638767788108	181.89145229479809	204.55072720476943	60.959002616512684	21.122007260182343	18.35755975068582	134.55130976614655	139.8363331070987	65.81570421423673	661.8610024378487	0.8676678043230944	0.5802169737689192	0.00798482454718681	0.21502184976674266	0.046868729970350125	0.0063197125962575415	0.009452039396308409	0.02099306734797399	0.024163763199435025	0.013994609172963088	0.003020680052500275	0.010386011823170584	0.0021176102283211413	0.02866074755438899	0.015967268544461517	0.021428365684435492	0.013549955433394423	0.005633090090243147	0.0014039704453471778	0.0023820926261440864	0.005994750343591394	0.002060637686795181	0.010756732934711957	0.005579654046046583
5	94	23344	48180	2304	1976	2084	1757	2211.5853324194654	1856.1685229609323	2.1725008468665465	26730	0.8953240686243343	172.40215756276845	1	0.48451639684516395	0.46029901504633497	270.2682308392351	299.2072860075436	58.05170109479997	20.26996619033908	18.0	136.47160876900367	120.38161199691253	42.484903250250206	798.311795926681	0.8733258511036289	0.3319738336018785	0.043745318797478276	0.1581885192680141	0.0491004407287004	0.050909899362999715	0.007121526782214173	0.04144654417534472	0.032737936985552066	0.02532323300215372	0.027696265038477587	0.009723746281899608	0.004179351600065299	0.0005627520261702786	0.007500667240198803	0.02295172887877368	0.01526896765337872	0.0006509901924060451	0.00418931599464903	0.008540584765721141	0.002324393698747752	0.00573477699676345	0.004004267619824071	0.009707662471278715
5	95	26624	107100	1061	1990	711	1684	879.5830829326923	1832.21923828125	3.496963449707243	33493	0.9815446316352745	184.11607653605094	1	0.24859010270774975	0.2859623826161859	436.4396851843649	455.3372376601764	43.139309220245984	15.927084423015597	14.662521419397219	95.05440812665644	83.46175683538004	45.03264009190495	1081.6509370638319	0.7949123697489028	0.1634997474534996	0.0047439718245401614	0.08537278670658312	0.03630851857049751	0.005348231767799328	0.0011703527389830201	0.04191838790788243	0.03584855281698798	0.01698412580266896	0.002151475061183681	0.004471156544023498	0.000153014614430472	0.024072968637406135	0.025014522390152415	0.019340481990809184	0.010288224212510938	0.003075093577752534	0.0018667758304471477	0.0026536638644552584	0.0004742680782470566	0.014874146292512509	0.01654684589845084	0.015607114894405288
5	96	10115	16254	481	1904	292	1818	391.9736035590707	1853.9903114186852	1.9045333852109476	11156	0.9348775876593616	113.48488002811727	1	0.6223083548664944	0.5250629932587079	194.47023492385225	192.86523792534516	32.38826948140329	13.456170102045508	12.36931687685298	69.22899570377896	69.03115275890413	82.07057879450021	492.01933598375615	0.9066869845822876	0.346164247544337	0.057800283175115	0.128815200320932	0.0692205879767419	0.05412990683612343	0.029493530636333875	0.022142865371007268	0.04286096817499806	0.02166603411374988	0.028724951634401964	0.032697445377979216	0.01339187685427869	0.010271734402388086	0.0025403285377359466	0.014255475376853365	0.008216017017118132	0.009605471092683383	0.010273254116620672	0.01594231672968297	0.005011094055619114	0.00013014392186668105	0.0017279121823153248	0.0015437185435152436
5	97	14293	25270	1623	1949	1490	1759	1555.2957391730217	1862.086335968656	1.9611755812785445	16031	0.843046346853538	134.90149299729666	1	0.565611396913336	0.5098982516129802	189.30160995050755	212.7580785775243	51.24451190127583	17.92765709765297	15.556349186104045	106.64941384238448	101.8141523753914	-30.081185222558858	593.5056633785213	0.8915850539579565	0.4020327135797217	0.06339981563033166	0.17686717778689937	0.06618757920406616	0.02490735928353468	0.015804430018264926	0.04056004307238627	0.04281832270964108	0.022368600085345986	0.007849343741274373	0.008084294930728245	0.008079886452948078	0.004421283224580137	0.007749993274418373	0.014654552501094674	0.008479171986202298	0.007684435358564701	0.017511370446599797	0.011194065888908863	0.004593798618613653	0.010386574985052032	0.010322926959676189	0.00189566908919583
5	98	32679	71554	751	2113	482	1847	615.4100492671134	1970.5717127207074	2.598966436310112	42541	0.8601166860710867	203.98086940299177	1	0.45670402772731084	0.3847683394556461	302.3530320776961	322.0465804817682	64.19501538281614	22.440965239361507	19.4164878389476	177.12160099338968	154.2294744599491	-54.95019439548263	1033.0935418572012	0.7681765825909123	0.3906315529014006	0.06915940455196265	0.1548943752943321	0.07157644047940831	0.025364164342477468	0.01950436183994717	0.045061960495353715	0.040523267830695056	0.02357537258738819	0.01799963064606399	0.00863812033485126	0.006197972621744273	0.015714882328977522	0.013686011290449258	0.013419546990740801	0.0068027192748711645	0.003003471122405915	0.004546361623442539	0.012680257784059661	0.005926168884695146	0.009796033877182322	0.0028618355638108887	0.008430916093753831
5	99	12876	23870	2030	2031	1875	1877	1956.076421248835	1947.9141814228021	1.8993214262059628	14713	0.8527331227818252	128.03996398785011	1	0.5394218684541265	0.5265038272103185	183.79535980749498	202.72641663088706	49.39635614091387	16.59377855246823	14.560219778561036	102.95963577668998	96.00492541139211	39.28691766928987	554.3635277547902	0.8751444300958336	0.39890584403158197	0.05641766223822671	0.17427515941844235	0.056589517805948904	0.05078149485765458	0.010156207948974648	0.023783634232567828	0.04033246264179777	0.02255182802139214	0.014847023101839869	0.014787975244626298	0.00526230004099144	0.003722655860530465	0.008942499836359767	0.02035305810501616	0.011890974704181913	0.008348240593390793	0.01290025826685886	0.0072007716927329135	0.004311157380348569	0.0010425711005938546	0.015523406747092133	0.005103571017788592
5	100	13379	26600	1711	2015	1536	1863	1627.6013154944317	1945.6822632483743	2.1353279970643912	15208	0.893314013303086	130.51694092726714	1	0.5029699248120301	0.468312128803997	202.71230854408765	211.00947846009194	42.7551166528639	15.595652382129916	14.142135623730951	90.63153297581322	91.10561272616373	-56.80931149915438	599.1686142824235	0.8797343503419253	0.3825866786976247	0.06553438491108894	0.14792983012011912	0.06101035474782335	0.06499659128501631	0.016133421155395622	0.01112150502268142	0.03716531550732918	0.024214009839985024	0.02839986102257832	0.020415445238629905	0.008667303818414273	0.0003403603600109619	0.005169908932012821	0.019354758827321274	0.011660835240256703	0.002529293975775653	0.004064347389170895	0.009063384870388772	0.00587528398485921	0.0064741612714501705	0.0024892016256003124	0.0031688927703337768
5	101	16885	29625	1544	2057	1307	1932	1435.572638436482	1990.1686111933668	1.885287040999825	18959	0.9072123255562053	146.62417847290132	1	0.569957805907173	0.5304232078472622	231.67150502473564	236.4148895480147	48.05205510693585	18.16554161028297	16.401219466856727	103.47539704362956	97.45795348488556	-77.45756387577595	632.4762261269984	0.8906060446226067	0.3845559539459754	0.03707069047307251	0.16014521641144377	0.07749054705199476	0.027346801326412234	0.012090154863006086	0.04391242632921484	0.04863702224697964	0.033598441535317214	0.015377073099309297	0.005699105657756576	0.005184153832432283	0.008847233108816749	0.01199344765728252	0.022164349496531014	0.01679140024868574	0.001149044309029995	0.005149280283670219	0.006040304685904765	0.0038310563581423307	0.008515913338722817	0.004373266702244246	0.002690733230692325
5	102	19848	33082	1315	2036	1077	1897	1201.7538291011688	1956.986195082628	1.652063677012303	21574	0.8938322212468266	158.96936334999745	1	0.5999637264977934	0.605303544841845	243.78246597181888	246.84002916869053	54.230987451824994	20.179857458435585	18.384776310850235	123.01037273997375	109.3124383823484	72.86933687283107	641.9137802864844	0.9199962918327617	0.4147588787773431	0.04995676220883334	0.15978085384958093	0.08039778577850668	0.037254630470903244	0.015254941919860975	0.022572656775801274	0.05566871441989758	0.025668951944337763	0.013813404503865912	0.016621074293488962	0.006823736841493621	0.009900714402040918	0.006745420825844098	0.017106407923778016	0.011812198253196187	0.003100209906743381	0.010477476974859328	0.0063437084631058765	0.005264850329003572	0.0031067345344328126	0.006114426482793958	0.01144164519418565
5	103	14573	23460	2170	2055	2000	1917	2082.332601386125	1993.2654909764633	1.6580731239507103	15182	0.8605880777095477	136.21644498894224	1	0.6211849957374254	0.603109709430238	193.33211752279865	213.65392577717827	47.53945729601885	18.56439255937564	16.55294535724685	97.74941661043867	98.46436451855881	58.52729149122323	551.0376259469858	0.9598867079436174	0.40647826597935344	0.039572258490729796	0.1891916120747417	0.05893839087069909	0.03783029877909821	0.010418300103283524	0.0315111315001301	0.04731670863219684	0.022276926424196482	0.012713110143137562	0.00891254852424163	0.00415883656965397	0.00921989496526649	0.010087579602002877	0.018161749862275575	0.011853944759474749	0.009288747477506548	0.002846888800714796	0.0045482118126811775	0.0022385108903467694	0.005494547024564859	0.008139630753120365	0.0034425945946571033
5	104	11337	23925	493	2058	348	1893	432.6947164152774	1994.6155949545735	1.8299674344698271	12134	0.8900970977126773	120.14456591399605	1	0.47385579937304073	0.546457811851563	189.22007296130613	203.21663317750347	43.139309220245984	15.064535801522	13.152946437965905	89.87895251849223	86.24101195172078	-39.22526956277648	510.5939751330899	0.9343167957804516	0.3495342692849974	0.06643721719437667	0.14128112917079594	0.05501806162230135	0.06632222289857272	0.008301797393673151	0.021661027014900157	0.030223219008986706	0.0274002464719928	0.029174068871975628	0.01658898281915768	0.0027269251059907976	0.002485289598532274	0.004289650002545014	0.018596506843030814	0.017000492257498282	0.0047127226965019845	0.00966657088938784	0.005968419023296108	0.0010583569649162106	0.003436563273350196	0.01229869427858607	0.009168737813161396
5	105	30191	104000	1858	2169	1442	1919	1626.3168162697493	2046.2558378324666	3.199312665646425	34493	0.9776292537735936	196.0621715046003	1	0.2902980769230769	0.3125671369159378	440.4091189647397	477.0377343565182	52.80151512977634	18.057575297755122	16.278820596099706	109.79930364054835	92.63369276775931	-58.831903736768744	1101.7220048756974	0.875279042124489	0.16892041875991168	0.01726080279775868	0.0902202131013709	0.035860311287088276	0.014235933060756573	0.006159967745891458	0.04215811780045058	0.03697277689204991	0.01628852950776867	0.008856330716558655	0.007012065826637525	0.003282453080562855	0.0219579590174153	0.02573352310485211	0.018685024044058446	0.00984046577833264	0.006264297621238419	0.005451087858934438	0.004305089242710412	0.0020685603459333606	0.011792988953051023	0.016581388406040072	0.013697835175791255
5	106	11320	31130	365	2148	82	2038	234.18851590106007	2087.612014134276	3.068473633554895	13319	0.978511211808072	120.05445283870999	1	0.36363636363636365	0.32589492999536634	272.75049286202477	295.71100757327247	29.154759474226502	11.279515991749728	10.295630140987	60.75515707944348	56.23941110776848	-73.80620087359165	660.677236253775	0.84991365718147	0.16482442273888778	0.020760869255387473	0.08650236876916938	0.034388213329773896	0.01765766854957128	0.010518813324887584	0.03793468077963232	0.0350845160495021	0.014940608323386794	0.013604494571522269	0.013869892080419726	0.0062163357525812975	0.0183654566546932	0.023639967729465576	0.016320760754310767	0.008682703257643845	0.010473124194429105	0.012746063619237389	0.009007682395807343	0.00428537749046961	0.008993607489247081	0.014824119234085211	0.010808697297428517
5	107	14213	54860	1197	2261	986	2001	1105.2074861042706	2157.284598606909	3.2438039474743268	19127	0.973431928994068	134.52343159955765	1	0.2590776522056143	0.30828003670771	314.79877916677685	319.53247096343745	39.824615503479755	12.959579497039012	11.313708498984761	79.72194324835614	72.08155157190616	43.759947513043436	761.1585130146569	0.7430856903853191	0.17724168861539916	0.04043837678702184	0.06826501820575323	0.049225102758182794	0.019278665897286173	0.01813147177600427	0.017610249382338343	0.04333547967036262	0.02181405790433746	0.009940828432134913	0.013191775223880023	0.009483735946952376	0.010027541154679416	0.0224697507412932	0.02229316957367226	0.011818910048743171	0.009803218734207822	0.007043961839126256	0.006982374080713712	0.005501053914791682	0.008533111835113126	0.010719763492279434	0.014636958169486439
5	108	9956	13493	2166	2257	2035	2154	2098.586882282041	2202.118320610687	1.2023414795330256	10160	0.6941229593974653	112.58939962262558	1	0.7378640776699029	0.8317104724594443	133.72160196630503	133.6637572418193	46.09772228646444	17.479050321916652	15.652475842498529	93.52325642526455	96.26035848140339	70.07046631459805	387.84776310850236	0.9799212598425197	0.7083462955108274	0.098619747893323	0.1436442455192549	0.07291176719973864	0.015598317207097562	0.018845296092583202	0.02913769162364709	0.019413976328897284	0.013205807575311701	0.030722960858450547	0.017588432693324402	0.010781951176279747	0.010977292584859065	0.010308783417650966	0.0035338542427388224	0.01108932576977765	0.0031601955983421902	0.010793324177577293	0.005107335549037041	0.002371978996989228	0.007735589929643674	0.007006362264766894	0.007538487288470132
5	109	14029	22156	877	2276	761	2085	815.8008411148336	2194.019530971559	1.813537614205523	15943	0.8742753557502488	133.64983192316254	1	0.6331919118974544	0.5514084693733146	201.7034678379497	211.09239683134018	45.89117562233506	16.7732513092238	15.0	110.7405178563021	97.91298034056182	10.359850037202085	565.4335495461293	0.879947312300069	0.4008000657143195	0.06445189139182679	0.15409035058396	0.07101043602637912	0.03342097201296018	0.02441245282103724	0.030194335139794058	0.0548642186110239	0.012157904752627152	0.0174433483875758	0.020278570083298957	0.006466102847154341	0.014095978001653733	0.009558654543357137	0.012319743025484676	0.018067064261454713	0.0024469641975236457	0.008729886455478722	0.006616856713443122	0.004064449383973917	0.0029631701560574046	0.00223012632451382	0.007647269385205675
[truncated: 309 more rows]
[truncated: 491 more columns]
