# Supplementary material for: Do G4 ligands induce mitochondrial dysfunction without ROS induction
Source: iScience. 2026 May 22;29(6):116036. doi: 10.1016/j.isci.2026.116036 (PMC13224012; doi:10.1016/j.isci.2026.116036)
Supplement: Data S4. Heatmap Rstudio macro, related to STAR Methods [file mmc6.zip]

Archive with 1 entries (1 files):
- isci_00116036_Data S4. Heatmap R studio macro.R
