# Supplementary material for: Do G4 ligands induce mitochondrial dysfunction without ROS induction
Source: iScience. 2026 May 22;29(6):116036. doi: 10.1016/j.isci.2026.116036 (PMC13224012; doi:10.1016/j.isci.2026.116036)
Supplement: Data S4. Heatmap Rstudio macro, related to STAR Methods [file mmc6.zip › isci_00116036_Data S4. Heatmap R studio macro.R]

install.packages("magrittr")
install.packages("colMedians")
install.packages("cytominer")
install.packages("dplyr")
install.packages("ComplexHeatmap")
install.packages("robustbase")
install.packages("ggpubr")
install.packages("RColorBrewer")
install.packages("htmltools")
install.packages("FactoMineR")
install.packages("factoextra")
install.packages("usethis")
install.packages("devtools")
install.packages("PCA")
install.packages('PCA', dependencies=TRUE, repos='http://cran.rstudio.com/')
install.packages('PCA',repos='http://cran.us.r-project.org')

#install.packages("ComplexHeatmap")
install.packages("HeatmapAnnotation")
library(usethis)
library(devtools)
install_github("jokergoo/ComplexHeatmap")
library("colMedians")

library(cytominer)
library(dplyr)
library(grid)
library(ggplot2)
library(ComplexHeatmap)
library(robustbase)
library(ggpubr)
library(RColorBrewer)
library(FactoMineR)
library(factoextra)
library("magrittr")

##读入数据
setwd()
getwd()
DMSOCells<-read.csv("ut-2_Cells.csv")
DMSOCells$group<-1
DMSOCytoplasm<-read.csv("ut-2_Cytoplasm.csv")
DMSOCytoplasm$group<-1
DMSONuclei<-read.csv("ut-2_Nuclei.csv")
DMSONuclei$group<-1
EDL21Cells<-read.csv("EDL21-1um_Cells.csv")
EDL21Cells$group<-2
EDL21Cytoplasm<-read.csv("EDL21-1um_Cytoplasm.csv")
EDL21Cytoplasm$group<-2
EDL21Nuclei<-read.csv("EDL21-1um_Nuclei.csv")
EDL21Nuclei$group<-2
cis5Cells<-read.csv("cis-5um_Cells.csv")
cis5Cells$group<-3
cis5Cytoplasm<-read.csv("cis-5um_Cytoplasm.csv")
cis5Cytoplasm$group<-3
cis5Nuclei<-read.csv("cis-5um_Nuclei.csv")
cis5Nuclei$group<-3
ptttpy1Cells<-read.csv("3p-1um_Cells.csv")
ptttpy1Cells$group<-4
ptttpy1Cytoplasm<-read.csv("3p-1um_Cytoplasm.csv")
ptttpy1Cytoplasm$group<-4
ptttpy1Nuclei<-read.csv("3p-1um_Nuclei.csv")
ptttpy1Nuclei$group<-4
ptttpy10Cells<-read.csv("3P-10UM_Cells.csv")
ptttpy10Cells$group<-5
ptttpy10Cytoplasm<-read.csv("3P-10UM_Cytoplasm.csv")
ptttpy10Cytoplasm$group<-5
ptttpy10Nuclei<-read.csv("3P-10UM_Nuclei.csv")
ptttpy10Nuclei$group<-5
A3601Cells<-read.csv("360a-1um_Cells.csv")
A3601Cells$group<-6
A3601Cytoplasm<-read.csv("360a-1um_Cytoplasm.csv")
A3601Cytoplasm$group<-6
A3601Nuclei<-read.csv("360a-1um_Nuclei.csv")
A3601Nuclei$group<-6
A36010Cells<-read.csv("360a-10um_Cells.csv")
A36010Cells$group<-7
A36010Cytoplasm<-read.csv("360a-10um_Cytoplasm.csv")
A36010Cytoplasm$group<-7
A36010Nuclei<-read.csv("360a-10um_Nuclei.csv")
A36010Nuclei$group<-7
Phe1umCells<-read.csv("Phen-1um_Cells.csv")
Phe1umCells$group<-8
Phe1umCytoplasm<-read.csv("Phen-1um_Cytoplasm.csv")
Phe1umCytoplasm$group<-8
Phe1umNuclei<-read.csv("Phen-1um_Nuclei.csv")
Phe1umNuclei$group<-8
Phe10umCells<-read.csv("phen-10um-2_Cells.csv")
Phe10umCells$group<-9
Phe10umCytoplasm<-read.csv("phen-10um-2_Cytoplasm.csv")
Phe10umCytoplasm$group<-9
Phe10umNuclei<-read.csv("phen-10um-2_Nuclei.csv")
Phe10umNuclei$group<-9

##合并数据框
profilecell<-rbind(DMSOCells,EDL21Cells,cis5Cells,ptttpy1Cells,ptttpy10Cells,A3601Cells,A36010Cells,Phe1umCells,Phe10umCells)
profilecyto<-rbind(DMSOCytoplasm,EDL21Cytoplasm,cis5Cytoplasm,ptttpy1Cytoplasm,ptttpy10Cytoplasm,A3601Cytoplasm,A36010Cytoplasm,Phe1umCytoplasm,Phe10umCytoplasm)
profilenucl<-rbind(DMSONuclei,EDL21Nuclei,cis5Nuclei,ptttpy1Nuclei,ptttpy10Nuclei,A3601Nuclei,A36010Nuclei,Phe1umNuclei,Phe10umNuclei)
profilall<-cbind(profilecell)
#names(profilall)
##归一化
sample<-profilall[profilall$group==1,]
variables<-names(profilall)[!names(profilall)%in%c("ImageNumber","ObjectNumber","group")]
normalized <-
  cytominer::normalize(
    population =profilall ,
    variables = variables,
    strata = c("ImageNumber"),
    sample = sample)

##找到NA
normalized%>%
  summarise_all(
    ~sum(is.na(.)))
which(colSums(is.na(normalized))>0)
subset(colSums(is.na(normalized)),colSums(is.na(normalized))>0)
##删除NA
is.na(normalized)<-sapply(normalized,is.infinite)
normalized_remove<-normalized[,apply(normalized,2,function(x){any(!is.na(x))})]
#normalized_remove<-normalized_remove[apply(normalized_remove,1,function(x){any(!is.na(x))}),]
which(colSums(is.na(normalized_remove))>0)
subset(colSums(is.na(normalized_remove)),colSums(is.na(normalized_remove))>0)
normalized_remove<-normalized_remove[,-16]
normalized_remove<-na.omit(normalized_remove)

#检查是否有空白值
normalized_remove <- normalized_remove[complete.cases(normalized_remove), ]
any(is.na(normalized_remove))
any(normalized_remove == "")
colSums(is.na(cleaned_normalized_remove))
na_row_sums <- rowSums(is.na(normalized_remove))
cleaned_normalized_remove <- normalized_remove[na_row_sums == 0, ]
str(normalized_remove)

# 计算数据的方差
variance_normalized_remove <- apply(normalized_remove, 2, var)
# 定义阈值（例如，方差的两倍）
threshold <- 2 * mean(variance_normalized_remove)
# 标记超过阈值的数据点为 NA
normalized_remove[variance_normalized_remove > threshold] <- NA
#再检测并删除空白值

##中位数
all_profile<-NULL
for (i in 1:9) {
  all_profile<-
    cbind(all_profile,colMedians(as.matrix(normalized_remove[normalized_remove$group==i,])))
}

#排除空行的影响输出数据，用来检查问题
all_profile <- NULL
for (i in 1:16) {
  group_data <- subset(normalized_remove, group == i)
  if (nrow(group_data) > 0) {
    group_data_numeric <- as.matrix(group_data[, -c(1, ncol(group_data))])
    group_data_numeric <- apply(group_data_numeric, 2, function(x) as.numeric(as.character(x)))
    group_median <- apply(group_data_numeric, 2, median)
    all_profile <- cbind(all_profile, group_median)
  } }
#all_profile<-na.omit(all_profile)
##可视化
all_profile_hot<-all_profile[16:397,]
all_profile_hot<-t(all_profile_hot)
#colnames(all_profile_hot)
rownames(all_profile_hot)<-c("UT","EDL21","CIS","3P-1","3P-10","360A-1","360A-10","Phen-1","phen-10")
Group<-factor(rep(c("AreaShape","Correlation","Granularty","Intensity","Location","Neighbors","RadialDistribution","Texture"),
                  times=c(54,29,47,44,20,13,35,155)),
              levels =c("AreaShape","Correlation","Granularty","Intensity","Location","Neighbors","RadialDistribution","Texture"))
color<-colorRampPalette(c("#FFCCFF","red"))(6)
top_annotation<-
  HeatmapAnnotation(cluster = anno_block(
    gp = gpar(fill = color),
    labels = c("AreaShape","Correlation","Granularty","Intensity","Location","Neighbors","RadialDistribution","Texture"),
    labels_gp = gpar(col = "black", fontsize = 6)))#通用代码
Heatmap(all_profile_hot,
        show_row_names = T, 
        cluster_column_slices = F,
        show_row_dend =T,
        show_column_dend =F,
        cluster_rows = F,
        top_annotation = top_annotation,#顶部分组信息        
        
        column_title = "nuclei", 
        show_heatmap_legend = T,
        show_column_names = F)
column_split = Group
#用group信息将热图分开，以group聚类  
