# Supplementary material for: Do G4 ligands induce mitochondrial dysfunction without ROS induction
Source: iScience. 2026 May 22;29(6):116036. doi: 10.1016/j.isci.2026.116036 (PMC13224012; doi:10.1016/j.isci.2026.116036)
Supplement: Data S5. PCA Rstudio macro, related to STAR Methods [file mmc7.zip › isci_00116036_Data S5. PCA Rstudio macro.R]

rm(list = ls())

#从这里开始运行
library(cytominer)
library(dplyr)
library(grid)
library(ggplot2)
library(ComplexHeatmap)
library(robustbase)
library(ggpubr)
library(RColorBrewer)
library(FactoMineR)
library(factoextra)
library(magrittr)

###40X
##读入数据
setwd("E:/250423-高内涵cellprofiler分析-hela/result")
getwd()
DMSOCells<-read.csv("UT-3_Cells.csv")
DMSOCells$group<-1
DMSOCytoplasm<-read.csv("UT-3_Cytoplasm.csv")
DMSOCytoplasm$group<-1
DMSONuclei<-read.csv("UT-3_Nuclei.csv")
DMSONuclei$group<-1
ptttpy1Cells<-read.csv("3p-1um_Cells.csv")
ptttpy1Cells$group<-2
ptttpy1Cytoplasm<-read.csv("3p-1um_Cytoplasm.csv")
ptttpy1Cytoplasm$group<-2
ptttpy1Nuclei<-read.csv("3p-1um_Nuclei.csv")
ptttpy1Nuclei$group<-2
ptttpy10Cells<-read.csv("3P-10UM_Cells.csv")
ptttpy10Cells$group<-3
ptttpy10Cytoplasm<-read.csv("3P-10UM_Cytoplasm.csv")
ptttpy10Cytoplasm$group<-3
ptttpy10Nuclei<-read.csv("3P-10UM_Nuclei.csv")
ptttpy10Nuclei$group<-3
A3601Cells<-read.csv("360a-1um_Cells.csv")
A3601Cells$group<-4
A3601Cytoplasm<-read.csv("360a-1um_Cytoplasm.csv")
A3601Cytoplasm$group<-4
A3601Nuclei<-read.csv("360a-1um_Nuclei.csv")
A3601Nuclei$group<-4
A36010Cells<-read.csv("360a-10um_Cells.csv")
A36010Cells$group<-5
A36010Cytoplasm<-read.csv("360a-10um_Cytoplasm.csv")
A36010Cytoplasm$group<-5
A36010Nuclei<-read.csv("360a-10um_Nuclei.csv")
A36010Nuclei$group<-5
#合并数据框
profilecell<-rbind(DMSOCells,ptttpy1Cells,ptttpy10Cells,A3601Cells,A36010Cells)
profilecyto<-rbind(DMSOCytoplasm,ptttpy1um_Cytoplasm,ptttpy10um_Cytoplasm,A3601um_Cytoplasm,A36010um_Cytoplasm)
profilenucl<-rbind(DMSONuclei,ptttpy1um_Nuclei,ptttpy10um_Nuclei,A3601um_Nuclei,A36010um_Nuclei)
profilall<-cbind(profilecell)
##names(profilall)
#归一化
sample<-profilall[profilall$group==1,]#设定sample组
variables<-names(profilall)[!names(profilall)%in%c("ImageNumber","ObjectNumber","group")]
normalized <-
  cytominer::normalize(
    population =profilall ,
    variables = variables,
    strata = c("ImageNumber"),
    sample = sample)
##找到NA
normalized%>%
  summarise_all(
    ~sum(is.na(.)))
which(colSums(is.na(normalized))>0)
subset(normalized, select = colSums(is.na(normalized)) > 0)

##删除NA
is.na(normalized)<-sapply(normalized,is.infinite)
normalized_remove<-normalized[,apply(normalized,2,function(x){any(!is.na(x))})]
#normalized_remove<-normalized_remove[apply(normalized_remove,1,function(x){any(!is.na(x))}),]
which(colSums(is.na(normalized_remove))>0)
subset(colSums(is.na(normalized)),colSums(is.na(normalized))>0)
#subset(colSums(is.na(normalized_remove)),colSums(is.na(normalized_remove))>0)
normalized_remove<-normalized_remove[,-16]
normalized_remove<-na.omit(normalized_remove)


###1主成分分析
normalized_remove$group<-factor(normalized_remove$group,labels =c("Control","Pt-ttpy Low","Pt-ttpy High","G4 ligand Low","G4 ligand High"))
pca.res <- PCA(normalized_remove[,-c(1:3)], graph = F, scale.unit = T) # 简简单单1行代码实现主成分分析
get_eigenvalue(pca.res)
####factoextra

#PCA
fviz_pca_ind(pca.res, 
             geom.ind = "point", 
             pointsize = 1.5,
             pointshape = 16,
             mean.point = FALSE,
             col.ind= normalized_remove$group,
             label = "14", 
             addEllipses = T,      # 设置椭圆的填充色为蓝色
             axes = c(1, 2),
             legend.title = "Groups",
             ellipse.alpha = 0.1,
             ellipse.border.remove = T,
             title = "360A",
             palette = c("#99CC00", "#006699", "#8B2252", "#FF9966", "#FF3333")
) +
  theme(axis.text.x = element_text(angle = 0, hjust = 1)) +
  theme(legend.position = "bottom") +
  theme(plot.margin = unit(c(1, 1, 1, 1), "cm")) +  # 调整图的边距
  theme(panel.grid = element_blank()) +  # 删除主要网格线
  theme(axis.line = element_line(color = "black"), linetype = NULL) +
  theme(axis.title.x = element_text(size = 12)) +
  theme(axis.title.y = element_text(size = 12)) +
  theme(plot.title = element_text(hjust = 0.5, size = 16, face = "bold"))


("#99CC00", "#00CED1", "#008B8B", "#FF9966", "#FF3333")
palette = c("#1874CD", "#00CED1", "#008B8B", "#FF9966", "#FF3333")
palette = c("#9932CC", "#00CED1", "#008B8B", "#FF9966", "#FF3333")
palette = c("#8B0A50", "#00BFFF", "#104E8B", "#FF9966", "#FF3333")
palette = c("#8B0A50", "#00CDCD", "#104E8B", "#FF9966", "#FF3333")
palette = c("#90EE90", "#5F9EA0", "#104E8B", "#CDB5CD", "#8B2252")
palette = c("#90EE90", "#00B2EE", "#104E8B", "#CDB5CD", "#8B2252")
palette = c("#90EE90", "#00B2EE", "#0000FF", "#CDB5CD", "#8B2252")
palette = c("#458B74", "#00B2EE", "#104E8B", "#CDB5CD", "#8B2252")
palette = c("#90EE90", "#00B2EE", "#0000FF", "#CDB5CD", "#8B2252")
